# Supplementary material for: PQM-1 controls hypoxic survival via regulation of lipid metabolism
Source: Nat Commun. 2020 Oct 2;11:4627. doi: 10.1038/s41467-020-18369-w (PMC7532158; doi:10.1038/s41467-020-18369-w)
Supplement: Supplementary file 3 — Supplementary Data 1 [file 41467_2020_18369_MOESM3_ESM.xlsx]

## Sheet: SAM_up-regulated genes
Supplementary Data 1. Significantly up-regulated genes in wild type animals exposed to CoCl2 for 6 hours.
Gene list was generated by one class SAM (WT +CoCl2 versus WT -CoCl2).
Significant Pos	366
Row	Gene ID	Gene Name	Sequence Name	Gene Description	Score(d)	Numerator(r)	Denominator(s+s0)	q-value(%)
3444	GENE7431X	oac-32	F52F10.4	oac-32 is predicted to have transferase activity, transferring acyl groups other than amino-acyl groups, based on protein domain information.	4.7311124776669	5.50333333333333	1.16322183404256	0
8660	GENE6514X	hrg-3	F58E6.7	hrg-3 is involved in defense response to Gram-negative bacterium and heme transport\; hrg-3 exhibits heme binding activity and heme transporter activity\; hrg-3 is expressed in the intestinal cell\; hrg-3 is localized to the extracellular space.	4.72159529748371	4.97666666666667	1.05402228550145	0
3435	GENE6526X	hsp-16.2	Y46H3A.3	hsp-16.2 is an ortholog of human HSPB1 (heat shock protein family B (small) member 1), CRYAB (crystallin alpha B) and CRYAA (crystallin alpha A)\; hsp-16.2 is involved in response to heat\; hsp-16.2 is expressed in the pharynx, anal depressor muscle, gonad, hypodermis, coelomocyte, intestine, anal sphincter muscle, body wall musculature, ventral nerve cord, vulva, nerve ring, head neurons, sperm,…	4.60312533622489	5.7	1.23828911525461	0
3382	GENE7426X	numr-2	F08F8.1	numr-2 is expressed in the uterine muscle, all sensory neurons, intestine, and the vulval muscle\; numr-2 is localized to the nucleus.	4.33836670880635	4.98666666666667	1.14943410766645	0
3433	GENE6527X	hsp-16.41	Y46H3A.2	hsp-16.41 is an ortholog of human HSPB1 (heat shock protein family B (small) member 1), CRYAB (crystallin alpha B) and CRYAA (crystallin alpha A)\; hsp-16.41 is involved in defense response to Gram-negative bacterium, endoplasmic reticulum unfolded protein response[HEP] and response to heat\; hsp-16.41 is expressed in the pharynx, anal depressor muscle, gonad, hypodermis, nervous system, coelomoc…	4.07512001461239	5.61666666666667	1.37828251598153	0
3410	GENE6376X	gst-38	F35E8.8	gst-38 is an ortholog of members of the human GST (Soluble glutathione S-transferases) family including HPGDS\; gst-38 is involved in innate immune response[HEP]\; gst-38 is expressed in the nervous system and the intestine.	4.05062588313055	5.07666666666667	1.25330425794424	0
3381	GENE7425X	numr-1	F08F8.5	numr-1 is expressed in the pharynx, uterine muscle, all sensory neurons, intestine, vulval muscle, and the head neurons.	4.0503521083416	4.71333333333333	1.16368483708523	0
3463	GENE701X	C32H11.4	C32H11.4	C32H11.4 is involved in innate immune response[HEP].	4.02816205108093	4.41333333333333	1.09561960948146	0
3431	GENE6525X	hsp-16.1	T27E4.8	hsp-16.1 is an ortholog of human HSPB1 (heat shock protein family B (small) member 1), CRYAB (crystallin alpha B) and CRYAA (crystallin alpha A)\; hsp-16.1 is involved in endoplasmic reticulum unfolded protein response[HEP] and response to heat\; hsp-16.1 is expressed in the pharynx, anal depressor muscle, gonad, hypodermis, coelomocyte, intestine, anal sphincter muscle, body wall musculature, ve…	4.00357931315068	5.22	1.30383329308694	0
3234	GENE7949X	smf-3	Y69A2AR.4	smf-3 is an ortholog of human SLC11A1 (solute carrier family 11 member 1) and SLC11A2 (solute carrier family 11 member 2)\; smf-3 is involved in iron ion homeostasis, manganese ion homeostasis, response to manganese ion and response to oxidative stress\; smf-3 is predicted to have metal ion transmembrane transporter activity, based on protein domain information\; smf-3 is expressed in the epithel…	3.7638520050874	3.99666666666667	1.06185542398176	0
3370	GENE573X	C25F9.11	C25F9.11	RNA sequencing and microarray studies indicate that C25F9.11 is affected by Ethanol, Nitric Oxide, D-glucose, Cadmium Chloride, and Colistin\; tiling array studies indicate that C25F9.11 is enriched in the dopaminergic, PVD, and OLL neurons.	3.73097405858465	4.20666666666667	1.12749823520951	0
3211	GENE5313X	clec-67	F56D6.2	clec-67 is expressed in the intestine.	3.69831010989081	3.96333333333333	1.07166062757521	0
3443	GENE5750X	dod-22	F55G11.5	dod-22 is involved in defense response to Gram-negative bacterium and innate immune response[HEP]\; dod-22 is expressed in the intestine, rectal gland cell, and the head neurons.	3.62930001941608	3.78333333333333	1.04244160391624	0
3432	GENE6528X	hsp-16.49	T27E4.9	hsp-16.49 is an ortholog of human CH507-152C13.3 and members of the HSPB (Small heat shock proteins) family including HSPB1\; hsp-16.49 is involved in endoplasmic reticulum unfolded protein response.	3.5477149082903	5.31666666666667	1.49861722379176	0
3460	GENE700X	C32H11.3	C32H11.3	Microarray and RNA sequencing studies indicate that C32H11.3 is affected by Tryptophan, 1-methylnicotinamide, Tunicamycin, Mianserin, D-glucopyranose, Sodium arsenite, Zidovudine, Cadmium, and Arsenic trioxide.	3.53379972846637	4.22	1.19418199226345	0
3454	GENE3173X	T05F1.9	T05F1.9	RNA sequencing and microarray studies indicate that T05F1.9 is affected by 1-methylnicotinamide, Methylmercuric chloride, Tunicamycin, Sodium arsenite, Cry5B, Chlorpyrifos, Colistin, Dafa#1, and Sirolimus\; tiling array and RNA sequencing studies indicate that T05F1.9 is enriched in the intestine and hypodermis.	3.51285647350713	3.72	1.0589672615591	0
3458	GENE2284X	F55G11.2	F55G11.2	F55G11.2 is involved in innate immune response[HEP]\; F55G11.2 is expressed in the intestine.	3.50243618704826	4.11	1.17346891720639	0
3525	GENE6358X	gst-19	F37B1.8	gst-19 is an ortholog of members of the human GST (Soluble glutathione S-transferases) family including HPGDS\; microarray and RNA sequencing studies indicate that gst-19 is affected by vhl-1, cyc-1, nhr-114, emr-1, bar-1, clk-1, jmjd-3.1, daf-2, mir-34, daf-12, daf-16, dpy-21, smg-2, cox-5B, mir-35, spg-7, hlh-29, isp-1, and nuo-6\; microarray and RNA sequencing studies indicate that gst-19 is a…	3.49282018475901	3.86	1.10512416781236	0
3461	GENE5481X	comt-4	Y40B10A.6	comt-4 is an ortholog of human COMTD1 (catechol-O-methyltransferase domain containing 1)\; comt-4 is predicted to have O-methyltransferase activity, based on protein domain information.	3.45950666403761	4.06666666666667	1.17550479348418	0
3233	GENE2781X	M03A1.3	M03A1.3	M03A1.3 is an ortholog of human FRRS1 (ferric chelate reductase 1)\; microarray and RNA sequencing studies indicate that M03A1.3 is affected by Methylmercuric chloride, Mercuric Chloride, and D-glucopyranose.	3.41767553264438	3.64666666666667	1.067002011114	0
3453	GENE8487X	ugt-31	Y39G10AR.6	ugt-31 is an ortholog of human UGT3A2 (UDP glycosyltransferase family 3 member A2) and UGT3A1 (UDP glycosyltransferase family 3 member A1)\; ugt-31 is predicted to have transferase activity, transferring hexosyl groups, based on protein domain information.	3.41727790894014	3.67666666666667	1.07590508136547	0
3414	GENE5748X	dod-17	K10D11.1	dod-17 is involved in innate immune response[HEP]\; dod-17 is expressed in the intestine.	3.35211884489261	3.76333333333333	1.12267300399187	0
3476	GENE1820X	F35E12.4	F35E12.4	RNA sequencing and microarray studies indicate that F35E12.4 is affected by 1-methylnicotinamide, Rotenone, Indole, Chlorpyrifos, Diazinon, Cry5B, and Sirolimus\; tiling array studies indicate that F35E12.4 is enriched in neurons.	3.30207705406831	3.47333333333333	1.05186319896867	0
3477	GENE2455X	H20E11.3	H20E11.3	H20E11.3 is involved in innate immune response[HEP].	3.2894202946047	3.33	1.01233643066587	0
3436	GENE6618X	irg-1	C07G3.2	irg-1 is involved in defense response to Gram-negative bacterium and innate immune response[HEP].	3.26173028089087	3.81666666666667	1.17013558387306	0
3430	GENE2014X	F44E5.4	F44E5.4	Microarray and RNA sequencing studies indicate that F44E5.4 is enriched in the intestine and in the PVD, OLL, AFD, ASER, PLM, and DD neurons.	3.25744759639764	4.18666666666667	1.28525986766345	0
3411	GENE982X	C49G7.12	C49G7.12	RNA sequencing and microarray studies indicate that C49G7.12 is affected by Nitric Oxide, 1-methylnicotinamide, D-glucopyranose, Bisphenol A, Bisphenol S, Zidovudine, Cry5B, Paraquat, Dafa#1, Tyrosol, Sirolimus, and Octopamine\; tiling array and RNA sequencing studies indicate that C49G7.12 is enriched in the body wall muscle cell, coelomocytes, intestine, HOB, and CEM and in the GABAergic, IL2, …	3.22283702222424	3.68666666666667	1.14391967116051	0
3521	GENE5752X	dod-24	C32H11.12	dod-24 is involved in defense response to Gram-negative bacterium and innate immune response[HEP].	3.21489521097972	3.81333333333333	1.18614545205386	0
3445	GENE7540X	pgp-6	T21E8.1	pgp-6 is an ortholog of human ABCB1 (ATP binding cassette subfamily B member 1) and members of the ABCB (ATP binding cassette sub B) family including ABCB11\; pgp-6 is involved in response to nematicide\; pgp-6 is predicted to have ATP binding activity and ATPase activity, coupled to transmembrane movement of substances, based on protein domain information\; pgp-6 is expressed in the pharynx, all…	3.17591747795848	3.64666666666667	1.14822462862316	0
3519	GENE3316X	T16G1.5	T16G1.5	Microarray and RNA sequencing studies indicate that T16G1.5 is affected by Tryptophan, Tunicamycin, Manganese chloride, Multi-walled carbon nanotubes, 4-bromodiphenyl ether, Colistin, Dafa#1, and Sirolimus\; proteomic and RNA sequencing studies indicate that T16G1.5 is enriched in the germ line and intestine.	3.16570020903145	3.57333333333333	1.12876554865775	0
3415	GENE7584X	pme-4	H23L24.5	parg-2 is an ortholog of human Parg (poly(ADP-ribose) glycohydrolase)\; parg-2 is involved in nucleotide-sugar metabolic process and response to gamma radiation\; parg-2 is predicted to have poly(ADP-ribose) glycohydrolase activity, based on protein domain information\; parg-2 is expressed in the head neurons and the tail neurons\; parg-2 is localized to the cytoplasm.	3.03129746265535	3.43666666666667	1.13372795280085	0
3520	GENE3640X	W06H8.2	W06H8.2	W06H8.2 is predicted to have FMN binding activity and oxidoreductase activity, based on protein domain information.	3.02592258748445	3.24333333333333	1.07184940776348	0
3427	GENE4502X	Y94H6A.10	Y94H6A.10	RNA sequencing and microarray studies indicate that Y94H6A.10 is affected by 1-methylnicotinamide, Tunicamycin, D-glucopyranose, D-glucose, Cry5B, Quercetin, Humic substances, R24, Colistin, adsorbable organic bromine compounds, and Sirolimus\; RNA sequencing, proteomic, and microarray studies indicate that Y94H6A.10 is enriched in the intestine and muscle cell and in the AFD and PLM neurons.	2.99390988488025	3.42	1.14231895130564	0
2908	GENE703X	C32H11.9	C32H11.9	RNA sequencing and microarray studies indicate that C32H11.9 is affected by Methylmercury hydroxide, Methylmercuric chloride, Tunicamycin, D-glucose, Ag nanoparticles, Heme, Fluoranthene, Chlorpyrifos, Diazinon, Humic substances, single-walled carbon nanotubes, Dafa#1, adsorbable organic bromine compounds, and Sirolimus\; RNA sequencing studies indicate that C32H11.9 is enriched in the intestine.	2.99125432258668	3.62333333333333	1.21130901708153	0
3473	GENE8128X	srw-86	C25F9.7	RNA sequencing and microarray studies indicate that srw-86 is affected by Ethanol and Colistin\; tiling array, RNA sequencing, and microarray studies indicate that srw-86 is enriched in the intestine, HOB, and CEM and in the dopaminergic, PVD, OLL, IL2, and ray type B neurons.	2.94084924245917	3.34666666666667	1.13799327702638	0
8665	GENE2342X	F57G8.7	F57G8.7	Microarray and RNA sequencing studies indicate that F57G8.7 is affected by Heme, Tunicamycin, Zidovudine, Resveratrol, Atrazine, Chlorpyrifos, Diazinon, Ivermectin, Humic substances, Dibromoacetic acid, and adsorbable organic bromine compounds\; tiling array studies indicate that F57G8.7 is enriched in the cephalic sheath cell, coelomocytes, ventral nerve cord, and hypodermis and in the dopaminer…	2.93170321455213	3.67666666666667	1.25410602560885	0
3425	GENE2731X	K11H12.4	K11H12.4	Microarray and RNA sequencing studies indicate that K11H12.4 is affected by Heme, Diallyl trisulfide, Hydrogen sulfide, Copper sulfate, Rotenone, Tunicamycin, D-glucose, Zidovudine, Resveratrol, Chlorpyrifos, Diazinon, Cry5B, Humic substances, Paraquat, Dafa#1, Sirolimus, and Ag nanoparticles\; microarray, tiling array, and RNA sequencing studies indicate that K11H12.4 is enriched in the intestin…	2.92478034536856	3.62	1.2376997834153	0
3483	GENE3784X	Y17D7B.2	Y17D7B.2	RNA sequencing and microarray studies indicate that Y17D7B.2 is affected by Methylmercury hydroxide, Methylmercuric chloride, Multi-walled carbon nanotubes, Cry5B, and Sirolimus\; tiling array studies indicate that Y17D7B.2 is enriched in the AVA and AVE neurons.	2.87700194242275	3.22333333333333	1.12037926905914	0
3429	GENE5662X	dct-17	F35E12.7	dct-17 is involved in defense response to Gram-negative bacterium and innate immune response[HEP].	2.87695651134418	3.22	1.11923832956917	0
3447	GENE7539X	pgp-5	C05A9.1	pgp-5 is an ortholog of human ABCB1 (ATP binding cassette subfamily B member 1) and members of the ABCB (ATP binding cassette sub B) family including ABCB11\; pgp-5 is involved in defense response to Gram-negative bacterium, defense response to Gram-positive bacterium, response to drug, response to nematicide, stress response to cadmium ion and stress response to copper ion\; pgp-5 is predicted t…	2.85090503983896	2.99666666666667	1.05112819430701	0
3448	GENE267X	C06B3.7	C06B3.7	Microarray and RNA sequencing studies indicate that C06B3.7 is affected by Heme, Nitric Oxide, Methylmercury hydroxide, 1-methylnicotinamide, Methylmercuric chloride, Sodium arsenite, Levamisole, Cadmium Chloride, Progesterone, Atrazine, Copper sulfate, Dafa#1, and Sirolimus\; tiling array and RNA sequencing studies indicate that C06B3.7 is enriched in the Z4, Z1, and intestine and in neurons inc…	2.82156441622643	3.74666666666667	1.32786855586925	0
3446	GENE7541X	pgp-7	T21E8.2	pgp-7 is an ortholog of human ABCB1 (ATP binding cassette subfamily B member 1) and members of the ABCB (ATP binding cassette sub B) family including ABCB11\; pgp-7 is involved in stress response to cadmium ion\; pgp-7 is predicted to have ATP binding activity and ATPase activity, coupled to transmembrane movement of substances, based on protein domain information\; pgp-7 is expressed in the tail…	2.81277177456296	3.11	1.10567093573855	0
3529	GENE5265X	clec-2	B0454.7	clec-2 is an ortholog of human CLEC3B (C-type lectin domain family 3 member B) and CLEC3A (C-type lectin domain family 3 member A)\; microarray and RNA sequencing studies indicate that clec-2 is affected by age-1, clk-1, npr-1, dop-1, hsf-1, rbr-2, dpy-21, pgl-1, pgl-3, glh-4, glh-1, sir-2.1, eri-1, and octr-1\; microarray and RNA sequencing studies indicate that clec-2 is affected by Methylmercu…	2.80501531508951	3.27	1.16576903605806	0
3434	GENE1789X	F33H12.7	F33H12.7	Microarray and RNA sequencing studies indicate that F33H12.7 is affected by Tryptophan, Methylmercury hydroxide, 1-methylnicotinamide, D-glucopyranose, Sodium arsenite, D-glucose, 4-bromodiphenyl ether, and Cadmium Chloride\; tiling array and RNA sequencing studies indicate that F33H12.7 is enriched in the intestine and in the dopaminergic neurons.	2.80474850356335	3.07666666666667	1.09694921407672	0
3524	GENE4778X	aat-7	F54D12.3	aat-7 is an ortholog of human SLC7A11 (solute carrier family 7 member 11), SLC7A7 (solute carrier family 7 member 7) and SLC7A6 (solute carrier family 7 member 6)\; aat-7 is predicted to have transmembrane transporter activity, based on protein domain information.	2.8030825304845	3.26	1.16300535733299	0
3439	GENE6536X	hsp-70	C12C8.1	hsp-70 is involved in determination of adult lifespan, endoplasmic reticulum unfolded protein response[HEP] and response to heat\; hsp-70 is expressed in the mu_int_R, mu_int_L, and the anal depressor muscle\; hsp-70 is localized to the chaperonin-containing T-complex.	2.80002429856851	3.52333333333333	1.2583224135357	0
3469	GENE1407X	F14F9.3	F14F9.3	Microarray and RNA sequencing studies indicate that F14F9.3 is affected by lin-15B, clk-1, ash-2, ham-3, npr-1, jmjd-1.2, dop-1, dpy-21, mir-34, hrp-2, pgl-1, pgl-3, glh-4, glh-1, smg-1, mir-71, mir-243, and lin-35\; microarray and RNA sequencing studies indicate that F14F9.3 is affected by Hydrogen sulfide, Nitric Oxide, Tryptophan, Methylmercuric chloride, Multi-walled carbon nanotubes, Procyan…	2.79882624457847	3.43666666666667	1.22789568424397	0
3209	GENE2701X	K10D11.2	K10D11.2	Microarray and RNA sequencing studies indicate that K10D11.2 is affected by Hydrogen sulfide, Methylmercuric chloride, Tunicamycin, D-glucopyranose, Indole, Zidovudine, Cry5B, Copper sulfate, Dibromoacetic acid, Tetrabromobisphenol A, and Colistin\; RNA sequencing studies indicate that K10D11.2 is enriched in the intestine.	2.79118910009672	3.17333333333333	1.13691090769284	0
3493	GENE6619X	irg-2	C49G7.5	irg-2 is involved in defense response to Gram-negative bacterium and innate immune response[HEP].	2.76174512758656	3.17333333333333	1.14903192971556	0
3530	GENE5288X	clec-3	C41H7.7	clec-3 is an ortholog of human CLEC3B (C-type lectin domain family 3 member B) and CLEC3A (C-type lectin domain family 3 member A)\; microarray and RNA sequencing studies indicate that clec-3 is affected by Hydrogen sulfide, Ethanol, 1-methylnicotinamide, Methylmercuric chloride, Mercuric Chloride, Tunicamycin, Mianserin, D-glucose, Zidovudine, Resveratrol, Acrylamide, Diazinon, Chlorpyrifos, Ars…	2.75798252855521	3.23333333333333	1.17235453809315	0
3405	GENE4294X	Y58A7A.4	Y58A7A.4	Y58A7A.4 is expressed in the intestine and the head neurons.	2.69606864840506	2.96333333333333	1.09913126102571	0
3408	GENE1823X	F35E12.8	F35E12.8	cld-9 is involved in innate immune response[HEP].	2.65103042423104	3.05666666666667	1.15301078355345	0
3490	GENE7300X	nit-1	ZK1058.6	nit-1 is expressed in the MS, E, MSp, MSa, MSpa, MSpp, Ep, MSaa, Ea, and the MSap.	2.63304776483157	2.78	1.05581069858709	0
3464	GENE8673X	zip-10	T27F2.4	zip-10 is involved in innate immune response[HEP]\; zip-10 is expressed in the nervous system and the intestine.	2.60923784019833	2.7	1.03478493160086	0
3344	GENE3348X	T19D12.3	T19D12.3	Microarray, RNA sequencing, and tiling array studies indicate that T19D12.3 is affected by lin-15B, age-1, nhr-114, wdr-23, rsr-2, emr-1, lem-2, fshr-1, daf-16, dpy-21, smg-2, his-3, lin-14, lin-4, and daf-19\; microarray and RNA sequencing studies indicate that T19D12.3 is affected by Methylmercuric chloride, Mercuric Chloride, Tunicamycin, Sodium arsenite, Acrylamide, Arsenic trioxide, and Siro…	2.60399181705857	3.11666666666667	1.19688036123985	0
3428	GENE501X	C17H12.8	C17H12.8	RNA sequencing and microarray studies indicate that C17H12.8 is affected by Ethanol, 1-methylnicotinamide, Methylmercuric chloride, Rotenone, Rifampin, D-glucopyranose, D-glucose, Bisphenol S, Zidovudine, Progesterone, Acrylamide, Cadmium, Fluoranthene, Hydrolyzable Tannins, Humic substances, Copper sulfate, adsorbable organic bromine compounds, Ag nanoparticles, and Octopamine\; tiling array and…	2.59452637331517	2.80333333333333	1.08047979861209	0
3452	GENE368X	C10C5.2	C10C5.2	C10C5.2 is involved in innate immune response[HEP].	2.58576948884785	2.61666666666667	1.01194892969078	0
3457	GENE2276X	F55E10.6	F55E10.6	drd-5 is an ortholog of members of the human SDR (Short chain dehydrogenase\/reductase) family including DHRS9\; RNA sequencing and microarray studies indicate that drd-5 is affected by D-glucose, Acrylamide, Cry5B, Chlorpyrifos, Diazinon, Quercetin, Hydrolyzable Tannins, Humic substances, and Sirolimus\; tiling array and proteomic studies indicate that drd-5 is enriched in the intestine.	2.57475738034375	2.93666666666667	1.1405605394457	0
3426	GENE4050X	Y46C8AL.6	Y46C8AL.6	N.A.	2.53767646371584	3.09666666666667	1.22027638705854	0
3462	GENE5482X	comt-5	Y40B10A.7	comt-5 is an ortholog of human COMTD1 (catechol-O-methyltransferase domain containing 1)\; comt-5 is predicted to have O-methyltransferase activity, based on protein domain information.	2.52585413311964	2.71666666666667	1.07554376598595	0
3409	GENE2638X	K08D8.5	K08D8.5	K08D8.5 is involved in innate immune response[HEP] and response to gamma radiation\; K08D8.5 is expressed in the intestine, rectal gland cell, and the head neurons.	2.50104381514938	2.80333333333333	1.12086534284322	0
3423	GENE2730X	K11H12.3	K11H12.3	Microarray, tiling array, and RNA sequencing studies indicate that K11H12.3 is affected by age-1, rsr-2, clk-1, tdp-1, mdt-15, npr-1, dpy-21, smg-2, oga-1, hyl-1, lagr-1, and let-60\; microarray and RNA sequencing studies indicate that K11H12.3 is affected by Tunicamycin, D-glucopyranose, Cadmium, Fluoranthene, Cry5B, adsorbable organic bromine compounds, Sirolimus, and Ag nanoparticles\; tiling …	2.48403204656774	3.48333333333333	1.4022900139901	0
3268	GENE5958X	fbxa-18	F10A3.3	Microarray, tiling array, and RNA sequencing studies indicate that fbxa-18 is affected by lin-15B, hpl-2, nhr-114, nhr-8, clk-1, glp-1, npr-1, daf-2, pgl-1, pgl-3, glh-4, glh-1, sir-2.1, eri-1, mir-243, and pmk-1\; microarray and RNA sequencing studies indicate that fbxa-18 is affected by Mercuric Chloride, Tunicamycin, Multi-walled carbon nanotubes, Chlorpyrifos, Diazinon, adsorbable organic bro…	2.45680326065993	3.02666666666667	1.2319532113669	0
3456	GENE3349X	T19D12.4	T19D12.4	T19D12.4 is involved in defense response to Gram-negative bacterium and innate immune response[HEP].	2.45654337037034	2.84666666666667	1.15880985493756	0
3450	GENE2540X	K03D3.2	K03D3.2	RNA sequencing and microarray studies indicate that K03D3.2 is affected by Methylmercury hydroxide, Mianserin, Nanoparticle, Zidovudine, Atrazine, Chlorpyrifos, Ivermectin, Humic substances, Colistin, and adsorbable organic bromine compounds\; tiling array and RNA sequencing studies indicate that K03D3.2 is enriched in the cephalic sheath cell, coelomocytes, ventral nerve cord, and hypodermis and…	2.42818905497593	2.56666666666667	1.05702917217544	0
3380	GENE6384X	gst-6	F11G11.3	gst-6 is an ortholog of members of the human GST (Soluble glutathione S-transferases) family including HPGDS\; gst-6 is involved in innate immune response[HEP].	2.42357706521171	2.64	1.08929896964897	0
3489	GENE7063X	mul-1	F49F1.6	mul-1 is involved in response to gamma radiation.	2.39799748251575	2.68666666666667	1.12037926905914	0
3378	GENE5241X	clec-143	ZK673.9	Microarray, RNA sequencing, and tiling array studies indicate that clec-143 is affected by alg-1, age-1, wdr-23, rsr-2, daf-16, swsn-2.2, npr-1, jmjd-3.1, hrp-2, emb-4, lin-22, mir-243, tax-6, daf-2, hcf-1, and sir-2.1\; RNA sequencing and microarray studies indicate that clec-143 is affected by 1-methylnicotinamide, Methylmercuric chloride, Tunicamycin, Mianserin, Sodium arsenite, Resveratrol, C…	2.38630704547436	2.7	1.13145540307588	0
3376	GENE6851X	lys-2	Y22F5A.5	lys-2 is involved in defense response to Gram-negative bacterium, defense response to Gram-positive bacterium and innate immune response[HEP].	2.3323953626188	2.47666666666667	1.06185542398176	0
3533	GENE500X	C17H12.6	C17H12.6	C17H12.6 is involved in innate immune response[HEP].	2.31201903135395	2.89	1.2499897106416	0
3478	GENE2665X	K09D9.1	K09D9.1	K09D9.1 is involved in innate immune response[HEP].	2.28517527242685	2.77	1.21216084972698	0
8662	GENE2401X	F59C6.18	F59C6.18	RNA sequencing and microarray studies indicate that F59C6.18 is affected by emr-1, lem-2, npr-1, jmjd-1.2, hsf-1, daf-12, daf-16, alg-1, alg-2, mir-71, sir-2.1, mir-243, tax-6, his-24, hpl-1, hpl-2, isp-1, and nuo-6\; RNA sequencing and microarray studies indicate that F59C6.18 is affected by Zidovudine, Ethanol, Heme, Chlorpyrifos, Diazinon, Hydrolyzable Tannins, Humic substances, and Paraquat\;…	2.28409197063989	2.65	1.16019846576388	0
3455	GENE8218X	swt-6	R10D12.9	swt-6 is an ortholog of human SLC50A1 (solute carrier family 50 member 1)\; microarray and RNA sequencing studies indicate that swt-6 is affected by Heme, Ethanol, 1-methylnicotinamide, Tunicamycin, Mianserin, D-glucopyranose, Sodium arsenite, Multi-walled carbon nanotubes, Bisphenol A, Bisphenol S, 4-bromodiphenyl ether, D-glucose, Atrazine, Cry5B, Humic substances, R24, single-walled carbon nan…	2.20027532589282	2.5	1.13622144037159	0
3451	GENE1408X	F14F9.4	F14F9.4	Microarray and RNA sequencing studies indicate that F14F9.4 is affected by Hydrogen sulfide, Methylmercuric chloride, Rotenone, Juglone, 4-bromodiphenyl ether, Cadmium Chloride, Progesterone, Cry5B, Quercetin, Humic substances, Copper sulfate, Colistin, and Dafa#1\; RNA sequencing studies indicate that F14F9.4 is enriched in the gon_male_dtc posterior, gon_male_dtc anterior, Z1.p, Z4.a, Z4, Z1, i…	2.19182338682149	2.49333333333333	1.13756124162407	0
3422	GENE5307X	clec-60	ZK666.6	clec-60 is expressed in the intestine.	2.16749520571464	2.52666666666667	1.16570807631088	0
3269	GENE4963X	asp-14	K10C2.3	asp-14 is an ortholog of human CTSE (cathepsin E), PGA3 (pepsinogen 3, group I (pepsinogen A)) and PGA4 (pepsinogen 4, group I (pepsinogen A))\; asp-14 is involved in innate immune response[HEP]\; asp-14 is predicted to have aspartic-type endopeptidase activity, based on protein domain information.	2.16005608896542	2.37	1.09719373126794	0
3355	GENE1480X	F19B2.5	F19B2.5	F19B2.5 is predicted to have ATP binding activity, based on protein domain information.	2.14918205715503	2.33	1.08413337634333	0
3528	GENE5091X	cat-4	F32G8.6	cat-4 is an ortholog of human GCH1 (GTP cyclohydrolase 1)\; cat-4 is involved in dopamine biosynthetic process from tyrosine, melanin biosynthetic process and tetrahydrobiopterin biosynthetic process\; cat-4 is predicted to have GTP cyclohydrolase I activity, based on protein domain information\; cat-4 is expressed in the muscle cell, certain pharyngeal motor neurons, certain interneurons, certai…	2.11437578796965	2.21333333333333	1.04680225053972	0
3412	GENE6529X	hsp-17	F52E1.7	hsp-17 is an ortholog of human HSPB1 (heat shock protein family B (small) member 1), CRYAB (crystallin alpha B) and CRYAA (crystallin alpha A)\; microarray and RNA sequencing studies indicate that hsp-17 is affected by Methylmercuric chloride, Rotenone, Tunicamycin, Resveratrol, Deoxyglucose, Quercetin, Humic substances, R24, Benzene, and Colistin\; tiling array, microarray, RNA sequencing, and p…	2.10663429336345	2.31333333333333	1.09811814068586	0
3424	GENE2287X	F55G11.8	F55G11.8	F55G11.8 is involved in innate immune response[HEP].	2.09945631752008	2.38666666666667	1.13680225053972	0
3522	GENE5319X	clec-74	Y46C8AL.8	Microarray, tiling array, and RNA sequencing studies indicate that clec-74 is affected by cyc-1, age-1, daf-16, hpl-2, wdr-23, ubc-9, daf-2, hpk-1, npr-1, dop-1, set-25, met-2, dpy-21, daf-12, emb-4, lin-22, mir-71, mir-35, his-24, and hpl-1\; microarray and RNA sequencing studies indicate that clec-74 is affected by Tryptophan, 1-methylnicotinamide, Mercuric Chloride, Tunicamycin, Mianserin, Ag …	2.0986197571085	2.58666666666667	1.23255613976998	0
3202	GENE4964X	asp-17	Y39B6A.24	asp-17 is an ortholog of human pgc (progastricsin), PGA4 (pepsinogen 4, group I (pepsinogen A)), PGA3 (pepsinogen 3, group I (pepsinogen A)), PGA5 (pepsinogen 5, group I (pepsinogen A)), REN (renin), NAPSA (napsin A aspartic peptidase) and RP11-295K3.1 and members of the CTS (Cathepsins) family including CTSE\; asp-17 is predicted to have aspartic-type endopeptidase activity, based on protein dom…	2.09158982107209	2.31666666666667	1.10761041353663	0
3368	GENE173X	C02D5.4	C02D5.4	C02D5.4 is an ortholog of human GstO2 (glutathione S-transferase omega 2) and GstO1 (glutathione S-transferase omega 1)\; C02D5.4 is predicted to have glutathione transferase activity, based on protein domain information.	2.07637468538147	2.3	1.10769988489695	0
3358	GENE2763X	M01G12.9	M01G12.9	Microarray and RNA sequencing studies indicate that M01G12.9 is affected by Methylmercuric chloride, Rotenone, D-glucopyranose, Bisphenol A, Zidovudine, Humic substances, Paraquat, and Dafa#1\; tiling array, RNA sequencing, and microarray studies indicate that M01G12.9 is enriched in the body wall muscle cell, coelomocytes, intestine, and muscle cell and in neurons including the AVA and AFD neuro…	2.05718271218155	2.21333333333333	1.07590508136547	0
3373	GENE322X	C08E8.4	C08E8.4	C08E8.4 is involved in innate immune response[HEP].	2.05301665129501	2.44666666666667	1.19174224189724	0
3348	GENE892X	C45B11.2	C45B11.2	Microarray and RNA sequencing studies indicate that C45B11.2 is affected by fer-1, sma-2, bar-1, prg-1, swsn-2.2, npr-1, jmjd-3.1, jmjd-1.2, hsf-1, dpy-21, mir-34, hrp-2, pgl-1, pgl-3, glh-4, glh-1, mir-71, his-3, and nasp-1\; microarray and RNA sequencing studies indicate that C45B11.2 is enriched in the pharynx and amphid sheath cell and in the AFD neurons.	2.05152319214567	2.17666666666667	1.06100027287048	0
3442	GENE1194X	F01D5.2	F01D5.2	RNA sequencing and microarray studies indicate that F01D5.2 is affected by Rotenone, Tunicamycin, Rifampin, Mianserin, D-glucose, Lactoferrin, Resveratrol, Acrylamide, Cry5B, Quercetin, Hydrolyzable Tannins, Humic substances, Dafa#1, Sirolimus, and Octopamine\; tiling array and RNA sequencing studies indicate that F01D5.2 is enriched in the intestine.	2.0356700089108	2.32	1.13967391072452	0
3406	GENE2185X	F53C11.1	F53C11.1	RNA sequencing and microarray studies indicate that F53C11.1 is affected by 1-methylnicotinamide, Methylmercuric chloride, Tunicamycin, D-glucopyranose, Chlorpyrifos, Diazinon, Cry5B, Quercetin, Hydrolyzable Tannins, Humic substances, Dafa#1, adsorbable organic bromine compounds, Sirolimus, Allantoin, and Ag nanoparticles\; microarray, tiling array, and RNA sequencing studies indicate that F53C11…	2.03442496165673	2.26	1.1108790162305	0
3404	GENE2312X	F56D2.5	F56D2.5	F56D2.5 is an ortholog of human RNF14 (ring finger protein 14)\; F56D2.5 is involved in innate immune response[HEP]\; F56D2.5 is predicted to have ubiquitin-protein transferase activity, based on protein domain information.	2.02134279197854	2.04666666666667	1.01252824349666	0
3372	GENE4171X	Y52E8A.3	Y52E8A.3	Y52E8A.3 is an ortholog of human NXNL2 (nucleoredoxin-like 2)\; RNA sequencing and microarray studies indicate that Y52E8A.3 is affected by 1-methylnicotinamide, Mercuric Chloride, Rotenone, Tunicamycin, Sodium arsenite, Juglone, Lactoferrin, Quercetin, Copper sulfate, Arsenic trioxide, and Sirolimus\; tiling array studies indicate that Y52E8A.3 is enriched in the intestine and in neurons includi…	2.00007773047285	2.17	1.08495783285731	0
3356	GENE5480X	comt-3	Y40B10A.2	comt-3 is an ortholog of human COMTD1 (catechol-O-methyltransferase domain containing 1)\; comt-3 is predicted to have O-methyltransferase activity, based on protein domain information.	1.97581501452991	2.15666666666667	1.09153268438937	0
3267	GENE1419X	F15B9.6	F15B9.6	Microarray and RNA sequencing studies indicate that F15B9.6 is affected by Heme, Methylmercury hydroxide, 1-methylnicotinamide, Rotenone, Mianserin, Sodium arsenite, D-glucose, Bisphenol A, Sesamin, Cadmium Chloride, Cry5B, Humic substances, Paraquat, Dafa#1, Sirolimus, and Ag nanoparticles\; microarray and RNA sequencing studies indicate that F15B9.6 is enriched in the intestine and in the PVD a…	1.9678191019563	2.22	1.1281524799678	0
3242	GENE1987X	F43C1.7	F43C1.7	F43C1.7 is an ortholog of human CCDC25 (coiled-coil domain containing 25)\; tiling array, RNA sequencing, and microarray studies indicate that F43C1.7 is affected by daf-12, emr-1, lem-2, bar-1, clk-1, tdp-1, ham-3, npr-1, mir-34, cebp-1, pgl-1, pgl-3, glh-4, glh-1, lin-22, his-3, mir-243, xpa-1, and nasp-1\; RNA sequencing and microarray studies indicate that F43C1.7 is affected by Multi-walled …	1.96713738315257	2.04666666666667	1.04042894217517	0
3223	GENE1167X	E02C12.8	E02C12.8	Microarray and RNA sequencing studies indicate that E02C12.8 is affected by Methylmercuric chloride, Mianserin, D-glucopyranose, Levamisole, Humic substances, R24, adsorbable organic bromine compounds, Sirolimus, and Allantoin\; RNA sequencing studies indicate that E02C12.8 is enriched in the intestine and in the AFD neurons.	1.9569225560771	2.10333333333333	1.07481684791336	0
3357	GENE6711X	lec-11	F38A5.3	lec-11 is an ortholog of human GRIFIN (galectin-related inter-fiber protein) and LGALSL (galectin like) and members of the LGALS (Galectins) family including LGALS3\; lec-11 is involved in innate immune response[HEP]\; lec-11 is predicted to have carbohydrate binding activity, based on protein domain information\; lec-11 is expressed in the intestine and the rectal gland cell\; lec-11 is localize…	1.94048819765696	2.03333333333333	1.04784627692582	0
3540	GENE3454X	T24C4.4	T24C4.4	T24C4.4 is involved in innate immune response[HEP].	1.93918499859114	2.13666666666667	1.10183745657016	0
3363	GENE5285X	clec-265	M02F4.7	Microarray and RNA sequencing studies indicate that clec-265 is affected by Heme, Diallyl trisulfide, 1-methylnicotinamide, Tunicamycin, D-glucopyranose, D-glucose, Bisphenol A, Chlorpyrifos, Diazinon, Quercetin, Humic substances, Paraquat, Colistin, Multi-walled carbon nanotubes, Sirolimus, Ag nanoparticles, and Octopamine\; microarray, tiling array, and RNA sequencing studies indicate that clec…	1.93239470731881	2.08	1.07638464963817	0
3361	GENE6011X	fbxa-74	Y22D7AR.9	Microarray and RNA sequencing studies indicate that fbxa-74 is affected by Mercuric Chloride, Rotenone, Zidovudine, Cry5B, Humic substances, Copper sulfate, Paraquat, Colistin, Dafa#1, and Sirolimus\; tiling array and RNA sequencing studies indicate that fbxa-74 is enriched in the intestine.	1.92084509153431	2.01666666666667	1.04988511335696	0
3248	GENE8473X	ugt-18	ZC443.5	ugt-18 is an ortholog of human UGT3A2 (UDP glycosyltransferase family 3 member A2) and UGT3A1 (UDP glycosyltransferase family 3 member A1)\; ugt-18 is predicted to have transferase activity, transferring hexosyl groups, based on protein domain information.	1.91941552104315	3.44333333333333	1.79394888474277	0
3193	GENE5126X	cdr-1	F35E8.11	cdr-1 is an ortholog of human FAXC (failed axon connections)\; cdr-1 is involved in stress response to cadmium ion\; cdr-1 is expressed in the intestine\; cdr-1 is localized to the lysosome.	1.91551281582027	2.08666666666667	1.08935145170152	0
3379	GENE757X	C34H4.1	C34H4.1	C34H4.1 is involved in innate immune response[HEP].	1.89907278057727	2.02	1.0636769799765	0
3226	GENE3433X	T23F11.6	T23F11.6	RNA sequencing and microarray studies indicate that T23F11.6 is affected by 1-methylnicotinamide, Methylmercuric chloride, Rotenone, Cry5B, Zidovudine, and Colistin\; RNA sequencing studies indicate that T23F11.6 is enriched in the intestine and in the ASER neurons.	1.8941328402469	2.31666666666667	1.22307507553942	0
3343	GENE574X	C25F9.12	C25F9.12	RNA sequencing and microarray studies indicate that C25F9.12 is affected by blmp-1, hlh-30, wrn-1, lin-35, ham-3, npr-1, jmjd-1.2, hsf-1, dpy-27, dpy-21, mir-34, hrp-2, emb-4, sma-2, sma-4, his-3, rrf-1, tax-6, and octr-1\; microarray studies indicate that C25F9.12 is affected by Atrazine, Cadmium, Colistin, Dafa#1, and Sirolimus.	1.88351124096903	1.97	1.04591889719038	0
3188	GENE981X	C49G7.10	C49G7.10	C49G7.10 is involved in innate immune response[HEP].	1.86778361979604	2.07666666666667	1.11183471396619	0
8661	GENE8482X	ugt-26	C10H11.6	ugt-26 is an ortholog of human UGT3A2 (UDP glycosyltransferase family 3 member A2) and UGT3A1 (UDP glycosyltransferase family 3 member A1)\; ugt-26 is predicted to have transferase activity, transferring hexosyl groups, based on protein domain information.	1.84901940956377	1.98	1.07083786668693	0
3384	GENE2797X	M04C3.2	M04C3.2	M04C3.2 is involved in innate immune response[HEP]\; M04C3.2 is predicted to have ATP binding activity, based on protein domain information.	1.84163949104668	1.94666666666667	1.05702917217544	0
3359	GENE6369X	gst-30	ZK546.11	gst-30 is an ortholog of members of the human GST (Soluble glutathione S-transferases) family including HPGDS\; gst-30 is expressed in the head, tail, and the vulva.	1.83837825969122	2.02	1.0987945431531	0
3486	GENE3883X	Y37H2A.14	Y37H2A.14	RNA sequencing and microarray studies indicate that Y37H2A.14 is affected by Methylmercury hydroxide, 1-methylnicotinamide, Rotenone, Tunicamycin, D-glucose, Bisphenol A, Cadmium Chloride, Deoxyglucose, Diazinon, Cry5B, Chlorpyrifos, Quercetin, Humic substances, Colistin, Dafa#1, and adsorbable organic bromine compounds\; tiling array studies indicate that Y37H2A.14 is enriched in the intestine.	1.83499771751713	2.43	1.32425232838325	0
3459	GENE5947X	fbxa-15	Y82E9BL.11	Microarray and RNA sequencing studies indicate that fbxa-15 is affected by cyc-1, emr-1, lem-2, npr-1, dpy-21, mir-34, pgl-1, pgl-3, glh-4, glh-1, lin-22, and mir-71\; RNA sequencing and microarray studies indicate that fbxa-15 is affected by D-glucose, Zidovudine, Chlorpyrifos, and Allantoin\; RNA sequencing and microarray studies indicate that fbxa-15 is enriched in the intestine.	1.81469996172641	2.11	1.16272664600304	0
3420	GENE802X	C37C3.10	C37C3.10	Microarray and RNA sequencing studies indicate that C37C3.10 is affected by nhr-8, prg-1, hpk-1, npr-1, dpy-21, hrp-2, alg-1, alg-2, alg-5, emb-4, his-3, oga-1, and pmk-1\; microarray and RNA sequencing studies indicate that C37C3.10 is affected by Tryptophan, Tunicamycin, Mianserin, D-glucose, Indole, Ethanol, Resveratrol, Cry5B, Humic substances, Copper sulfate, and Sirolimus\; tiling array stu…	1.80883225806559	2.11333333333333	1.16834124552455	0
3210	GENE6378X	gst-4	K08F4.7	gst-4 is an ortholog of members of the human GST (Soluble glutathione S-transferases) family including HPGDS\; gst-4 is involved in glutathione metabolic process\; gst-4 exhibits glutathione transferase activity\; gst-4 is expressed in the muscle cell, pharynx, hypodermis, nervous system, reproductive system, intestine, and the body wall musculature\; gst-4 is localized to the contractile fiber.	1.78014480877012	1.87333333333333	1.05234884493896	0
8676	GENE4127X	Y49G5A.1	Y49G5A.1	Y49G5A.1 is predicted to have serine-type endopeptidase inhibitor activity, based on protein domain information.	1.76971485015318	2.26666666666667	1.28080897692104	0
3465	GENE5992X	fbxa-37	ZC47.14	Microarray, tiling array, and RNA sequencing studies indicate that fbxa-37 is affected by sma-2, daf-12, emr-1, lem-2, daf-2, daf-16, npr-1, jmjd-1.2, dpy-21, mir-34, cebp-1, pgl-1, pgl-3, glh-4, glh-1, mir-243, and nasp-1\; microarray and RNA sequencing studies indicate that fbxa-37 is affected by Methylmercuric chloride and Cadmium Chloride\; tiling array and RNA sequencing studies indicate tha…	1.76529755393659	1.83666666666667	1.04042894217517	0
8666	GENE7439X	oac-6	C31A11.5	oac-6 is predicted to have transferase activity, transferring acyl groups other than amino-acyl groups, based on protein domain information.	1.75651838316661	2.02	1.15000219716368	0
3352	GENE5128X	cdr-4	K01D12.11	cdr-4 is an ortholog of human FAXC (failed axon connections)\; cdr-4 is involved in endoplasmic reticulum unfolded protein response[HEP], innate immune response[HEP] and stress response to cadmium ion\; cdr-4 is expressed in the pharynx and the intestine\; cdr-4 is localized to the lysosome.	1.74123153878246	2.17666666666667	1.25007307654712	0
3438	GENE8500X	ugt-48	C18C4.3	ugt-48 is an ortholog of human UGT3A2 (UDP glycosyltransferase family 3 member A2) and UGT3A1 (UDP glycosyltransferase family 3 member A1)\; ugt-48 is predicted to have transferase activity, transferring hexosyl groups, based on protein domain information.	1.74030968870605	1.88333333333333	1.08218286983946	0
3366	GENE3461X	T24E12.5	T24E12.5	Microarray studies indicate that T24E12.5 is affected by Aldicarb, Hydrogen sulfide, Tryptophan, Tunicamycin, Levamisole, Cry5B, Chlorpyrifos, Quercetin, Humic substances, Copper sulfate, Colistin, Dafa#1, adsorbable organic bromine compounds, and Sirolimus\; microarray, tiling array, and RNA sequencing studies indicate that T24E12.5 is enriched in the intestine and in the PVD, OLL, and dopaminer…	1.71226278142115	2.13333333333333	1.24591467879872	0
3349	GENE4753X	ZK896.5	ZK896.5	Microarray and RNA sequencing studies indicate that ZK896.5 is affected by Methylmercuric chloride, Tunicamycin, D-glucopyranose, Resveratrol, Diazinon, Cry5B, Hydrolyzable Tannins, Humic substances, Paraquat, Dafa#1, Sirolimus, and Ag nanoparticles\; tiling array and RNA sequencing studies indicate that ZK896.5 is enriched in the intestine and pharyngeal muscle cell and in the AFD neurons.	1.70664246385017	1.82666666666667	1.07032767867836	0
8663	GENE3624X	W05E10.1	W05E10.1	W05E10.1 is an ortholog of human MFSD8 (major facilitator superfamily domain containing 8)\; microarray and RNA sequencing studies indicate that W05E10.1 is affected by Tunicamycin, Manganese chloride, D-glucopyranose, Resveratrol, Cry5B, Humic substances, single-walled carbon nanotubes, and Paraquat\; RNA sequencing studies indicate that W05E10.1 is enriched in the intestine.	1.69625613406896	1.76333333333333	1.03954426334393	0
3391	GENE1549X	F22B5.4	F22B5.4	Microarray and RNA sequencing studies indicate that F22B5.4 is affected by Heme, Aldicarb, Methylmercuric chloride, Mianserin, D-glucose, Bisphenol A, Resveratrol, Cry5B, Chlorpyrifos, Diazinon, Quercetin, Hydrolyzable Tannins, Paraquat, and adsorbable organic bromine compounds\; tiling array, RNA sequencing, and microarray studies indicate that F22B5.4 is enriched in the ventral nerve cord and m…	1.69440605538088	1.96333333333333	1.15871477624766	0
3208	GENE1192X	F01D5.1	F01D5.1	F01D5.1 is involved in innate immune response[HEP].	1.6916685899687	1.79666666666667	1.0620677580234	0
3449	GENE5941X	fbxa-14	Y82E9BL.10	Microarray studies indicate that fbxa-14 is affected by Cry5B, Quercetin, Hydrolyzable Tannins, Humic substances, R24, Copper sulfate, Colistin, Dafa#1, and Triclosan\; microarray, tiling array, RNA sequencing, and proteomic studies indicate that fbxa-14 is enriched in the intestine and in the PVD and OLL neurons.	1.68947250766238	1.83666666666667	1.08712432924283	0
3399	GENE523X	C18H7.11	C18H7.11	Microarray and RNA sequencing studies indicate that C18H7.11 is affected by Hydrogen sulfide, Tryptophan, D-glucopyranose, and Bisphenol S\; tiling array and RNA sequencing studies indicate that C18H7.11 is enriched in the intestine.	1.68326244487139	2.27	1.34857164247696	0
3350	GENE765X	C35B1.5	C35B1.5	RNA sequencing and microarray studies indicate that C35B1.5 is affected by Rotenone, D-glucose, Zidovudine, Acrylamide, Quercetin, Hydrolyzable Tannins, Humic substances, Paraquat, Sirolimus, and Allantoin\; tiling array and microarray studies indicate that C35B1.5 is enriched in the excretory cell and intestine and in the GABAergic neurons.	1.67372709112682	1.74333333333333	1.04158756978693	0
3551	GENE4779X	aat-8	F28F9.4	aat-8 is an ortholog of human SLC7A11 (solute carrier family 7 member 11), SLC7A7 (solute carrier family 7 member 7) and SLC7A6 (solute carrier family 7 member 6)\; aat-8 is predicted to have transmembrane transporter activity, based on protein domain information.	1.67235586797763	1.74333333333333	1.04244160391624	0
3437	GENE7674X	ptps-1	B0041.6	ptps-1 is an ortholog of human PTS (6-pyruvoyltetrahydropterin synthase)\; ptps-1 is involved in tetrahydrobiopterin biosynthetic process\; ptps-1 exhibits 6-pyruvoyltetrahydropterin synthase activity and identical protein binding activity\; ptps-1 is expressed in all ventral cord neurons, certain motor neurons, hypodermis, intestine, tail neurons, and the serotonergic neurons.	1.65583646045816	1.73333333333333	1.04680225053972	0
3466	GENE5508X	cpr-3	T10H4.12	cpr-3 is an ortholog of human CTSB (cathepsin B)\; cpr-3 is involved in innate immune response[HEP]\; cpr-3 is predicted to have cysteine-type peptidase activity, based on protein domain information\; cpr-3 is expressed in the pharynx, pharyngeal-intestinal valve, intestine, and the rectal gland cell.	1.65365739474149	2.02666666666667	1.22556623464529	0
3365	GENE2166X	F53A9.1	F53A9.1	F53A9.1 is expressed in the intestine.	1.64068969492367	1.80333333333333	1.09913126102571	0
3407	GENE2243X	F54E2.1	F54E2.1	Microarray and RNA sequencing studies indicate that F54E2.1 is affected by Heme, 1-methylnicotinamide, Methylmercuric chloride, Tunicamycin, D-glucopyranose, Bisphenol A, Nanoparticle, Progesterone, Deoxyglucose, Chlorpyrifos, Diazinon, Quercetin, Hydrolyzable Tannins, Humic substances, Dafa#1, and adsorbable organic bromine compounds\; tiling array, RNA sequencing, and microarray studies indicat…	1.63063470259068	1.86666666666667	1.1447485225851	0
3517	GENE3990X	Y42G9A.3	Y42G9A.3	Y42G9A.3 is an ortholog of human LRRC58 (leucine rich repeat containing 58)\; Y42G9A.3 is expressed in the hypodermis and the intestine.	1.62970738528278	1.66	1.01858776304923	0
3492	GENE6016X	fbxa-82	C25D7.4	Microarray and RNA sequencing studies indicate that fbxa-82 is affected by lin-15B, nhr-8, prg-1, clk-1, ham-3, mir-34, emb-4, dcr-1, daf-16, ahr-1, octr-1, nasp-1, nuo-6, oga-1, and pmk-1\; RNA sequencing and microarray studies indicate that fbxa-82 is affected by Multi-walled carbon nanotubes, Levamisole, Atrazine, Paraquat, Colistin, Dafa#1, adsorbable organic bromine compounds, and Sirolimus\…	1.62577763332043	1.9	1.16867150898091	0
3537	GENE8385X	tsp-2	C02F5.11	tsp-2 is an ortholog of human TSPAN11 (tetraspanin 11), TSPAN12 (tetraspanin 12) and CD151 (CD151 molecule (Raph blood group))\; RNA sequencing and microarray studies indicate that tsp-2 is affected by Methylmercury hydroxide, Rotenone, Tunicamycin, D-glucopyranose, Sodium arsenite, D-glucose, Ag nanoparticles, Acrylamide, Chlorpyrifos, Diazinon, Cry5B, Quercetin, Humic substances, Colistin, Mult…	1.62266573238576	1.71666666666667	1.05792994355202	0
8680	GENE6481X	hmit-1.1	Y51A2D.4	hmit-1.1 is an ortholog of human SLC2A13 (solute carrier family 2 member 13)\; hmit-1.1 is predicted to have transmembrane transporter activity, based on protein domain information\; hmit-1.1 is expressed in the intestine\; hmit-1.1 is localized to the apical plasma membrane.	1.61847328435841	1.66666666666667	1.02977706383789	0
2948	GENE5018X	bath-46	T07H3.2	RNA sequencing and microarray studies indicate that bath-46 is affected by Methylmercury hydroxide, Bisphenol A, Cadmium Chloride, and Progesterone\; tiling array, RNA sequencing, and microarray studies indicate that bath-46 is enriched in the intestine and in the AFD neurons.	1.61618675427897	1.96333333333333	1.21479360484502	0
3536	GENE4532X	ZC239.14	ZC239.14	ZC239.14 is an ortholog of human KCTD13 (potassium channel tetramerization domain containing 13), TNFAIP1 (TNF alpha induced protein 1) and KCTD10 (potassium channel tetramerization domain containing 10)\; microarray and RNA sequencing studies indicate that ZC239.14 is affected by Tryptophan, Methylmercury hydroxide, 1-methylnicotinamide, Methylmercuric chloride, Multi-walled carbon nanotubes, Re…	1.61131438200233	1.94333333333333	1.20605473087035	0
3419	GENE1512X	F20G2.5	F20G2.5	F20G2.5 is involved in defense response to Gram-negative bacterium and innate immune response[HEP].	1.60181483898815	2.01666666666667	1.25898862813668	0
3377	GENE4752X	ZK896.4	ZK896.4	Microarray and RNA sequencing studies indicate that ZK896.4 is affected by Methylmercuric chloride, D-glucopyranose, Sodium arsenite, Zidovudine, Cry5B, Chlorpyrifos, Diazinon, Humic substances, Sirolimus, and Ag nanoparticles\; tiling array and RNA sequencing studies indicate that ZK896.4 is enriched in the intestine.	1.59680622206749	1.90666666666667	1.19405012350089	0
3467	GENE699X	C32H11.1	C32H11.1	irg-6 is involved in response to gamma radiation.	1.59611169514027	1.91333333333333	1.19874651577262	0
3351	GENE4594X	ZK1055.7	ZK1055.7	ZK1055.7 is involved in innate immune response[HEP].	1.57783540609089	1.79	1.13446560591181	0
3231	GENE2130X	F49F1.7	F49F1.7	Microarray and RNA sequencing studies indicate that F49F1.7 is affected by Methylmercuric chloride, Mercuric Chloride, Multi-walled carbon nanotubes, D-glucose, Indole, 4-bromodiphenyl ether, Fluoranthene, Chlorpyrifos, Diazinon, Albendazole, Hydrolyzable Tannins, R24, single-walled carbon nanotubes, and Sirolimus\; tiling array and RNA sequencing studies indicate that F49F1.7 is enriched in the …	1.57778447140095	1.95666666666667	1.24013558387306	0
3362	GENE4931X	arf-1.1	F45E4.1	arf-1.1 is an ortholog of human ARL14 (ADP ribosylation factor like GTPase 14), ARL11 (ADP ribosylation factor like GTPase 11) and RP11-302B13.5\; arf-1.1 is involved in endoplasmic reticulum unfolded protein response[HEP]\; arf-1.1 is predicted to have GTP binding activity, based on protein domain information.	1.57131931499669	1.63666666666667	1.04158756978693	0
2803	GENE1563X	F22E5.6	F22E5.6	F22E5.6 is an ortholog of human KCTD13 (potassium channel tetramerization domain containing 13), TNFAIP1 (TNF alpha induced protein 1) and KCTD10 (potassium channel tetramerization domain containing 10)\; microarray and RNA sequencing studies indicate that F22E5.6 is affected by Methylmercuric chloride, Multi-walled carbon nanotubes, D-glucose, Cadmium Chloride, Zidovudine, Resveratrol, Cry5B, Ch…	1.56819123333587	2.35	1.49854172759343	0
8657	GENE1195X	F01D5.3	F01D5.3	F01D5.3 is involved in innate immune response[HEP].	1.56053938929538	1.78	1.14063125366141	0
3538	GENE1450X	F17B5.8	F17B5.8	Proteomic, tiling array, RNA sequencing, and microarray studies indicate that F17B5.8 is affected by nhr-49, hpl-2, wdr-23, ubc-9, clk-1, daf-2, npr-1, jmjd-3.1, jmjd-1.2, dop-1, hsf-1, set-25, met-2, dpy-21, and mir-34\; microarray and RNA sequencing studies indicate that F17B5.8 is affected by Tryptophan, Tunicamycin, Sodium arsenite, and Zidovudine\; tiling array and RNA sequencing studies ind…	1.55139057446078	1.93	1.2440452016223	0
3388	GENE5720X	dhs-9	Y32H12A.3	dhs-9 is an ortholog of human DHRS1 (dehydrogenase\/reductase 1)\; dhs-9 is expressed in the nervous system, head, intestine, and the rectal gland cell.	1.54946360015812	1.71	1.10360772581266	0
3417	GENE6173X	fpn-1.1	Y37E3.16	fpn-1.1 is an ortholog of human SLC40A1 (solute carrier family 40 member 1)\; fpn-1.1 is predicted to have iron ion transmembrane transporter activity, based on protein domain information.	1.54195474148344	1.85666666666667	1.20409932711803	0
5339	GENE6512X	hrg-1	R02E12.6	hrg-1 is an ortholog of human SLC48A1 (solute carrier family 48 member 1)\; hrg-1 exhibits heme binding activity and is predicted to have heme transporter activity, based on protein domain information\; hrg-1 is expressed in the intestine\; hrg-1 is localized to the endosome membrane and the lysosomal membrane.	1.54134975596022	1.57	1.01858776304923	0
2913	GENE6600X	ins-37	F08G2.6	ins-37 is predicted to have hormone activity, based on protein domain information\; ins-37 is expressed in the intestine.	1.53797156994501	1.6	1.04033132423716	0
3200	GENE5687X	dgat-2	F59A1.10	dgat-2 is an ortholog of members of the human DGAT2 (Diacylglycerol O-acyltransferase 2) family including DGAT2\; dgat-2 is predicted to have transferase activity, transferring acyl groups other than amino-acyl groups, based on protein domain information\; dgat-2 is localized to the lipid droplet.	1.53474659280767	1.68666666666667	1.09898707354748	0
3353	GENE3979X	Y41D4B.17	Y41D4B.17	Microarray and RNA sequencing studies indicate that Y41D4B.17 is affected by Methylmercuric chloride, Mianserin, D-glucopyranose, Cry5B, Quercetin, Humic substances, Colistin, and Sirolimus\; microarray, tiling array, and RNA sequencing studies indicate that Y41D4B.17 is enriched in the intestine, gon_male_dtc posterior, gon_male_dtc anterior, Z1.p, and Z4.a and in the PVD and OLL neurons.	1.52063020484353	1.67333333333333	1.10042094915872	0
3508	GENE4934X	arl-7	F20D1.5	Microarray studies indicate that arl-7 is affected by Hydrolyzable Tannins, Humic substances, Colistin, adsorbable organic bromine compounds, and Sirolimus\; RNA sequencing and microarray studies indicate that arl-7 is enriched in the intestine.	1.51535868908077	1.69666666666667	1.11964690531183	0
2818	GENE2968X	R09A1.3	R09A1.3	RNA sequencing and microarray studies indicate that R09A1.3 is affected by 1-methylnicotinamide, D-glucose, Cadmium, Cry5B, Humic substances, R24, Colistin, Dafa#1, and Sirolimus\; RNA sequencing studies indicate that R09A1.3 is enriched in the intestine.	1.51477641993794	1.65666666666667	1.0936707522385	0
3189	GENE2005X	F43H9.4	F43H9.4	F43H9.4 is an ortholog of human GLYATL1P3 (glycine-N-acyltransferase like 1 pseudogene 3), GLYATL1 (glycine-N-acyltransferase like 1), GLYATL2 (glycine-N-acyltransferase like 2), GLYAT (glycine-N-acyltransferase) and GLYATL3 (glycine-N-acyltransferase like 3)\; F43H9.4 is predicted to have glycine N-acyltransferase activity, based on protein domain information.	1.50786839983293	1.61333333333333	1.06994306234688	0
3383	GENE6383X	gst-5	R03D7.6	gst-5 is an ortholog of members of the human GST (Soluble glutathione S-transferases) family including HPGDS\; gst-5 is involved in innate immune response[HEP]\; gst-5 is expressed in the pharynx, intestine, and the nerve ring.	1.50496446698238	1.69333333333333	1.12516499258527	0
3354	GENE2314X	F56D5.3	F56D5.3	F56D5.3 is predicted to have FMN binding activity and oxidoreductase activity, based on protein domain information.	1.49102748873923	1.72	1.1535669281687	0
3315	GENE2024X	F44G3.10	F44G3.10	F44G3.10 is involved in innate immune response[HEP].	1.49063199503816	1.88666666666667	1.26568239038661	0
3480	GENE4715X	ZK742.3	ZK742.3	ZK742.3 is predicted to have FMN binding activity and oxidoreductase activity, based on protein domain information.	1.48454699809014	1.56333333333333	1.05307096059913	0
5334	GENE4960X	asp-10	C15C8.3	hrg-7 is an ortholog of human pgc (progastricsin), PGA4 (pepsinogen 4, group I (pepsinogen A)), PGA3 (pepsinogen 3, group I (pepsinogen A)), PGA5 (pepsinogen 5, group I (pepsinogen A)), REN (renin), NAPSA (napsin A aspartic peptidase) and RP11-295K3.1 and members of the CTS (Cathepsins) family including CTSE\; hrg-7 is predicted to have aspartic-type endopeptidase activity, based on protein domai…	1.47472736596147	1.58666666666667	1.07590508136547	0
3421	GENE1196X	F01D5.5	F01D5.5	F01D5.5 is involved in innate immune response[HEP].	1.47282341704613	1.59	1.07955915257572	0
3375	GENE1447X	F16H6.10	F16H6.10	F16H6.10 is involved in innate immune response[HEP].	1.46984294605734	1.55333333333333	1.05680225053972	0
3515	GENE4015X	Y43F8B.14	Y43F8B.14	Y43F8B.14 is predicted to have ATP binding activity, based on protein domain information.	1.46735379139435	1.77666666666667	1.21079638536142	0
3472	GENE7496X	pcp-2	F23B2.12	pcp-2 is an ortholog of human PRSS16 (protease, serine 16)\; pcp-2 is predicted to have serine-type peptidase activity, based on protein domain information.	1.46251218223166	1.81333333333333	1.23987571205482	0
3319	GENE2176X	F53B2.8	F53B2.8	Tiling array and RNA sequencing studies indicate that F53B2.8 is enriched in the intestine and muscle cell.	1.45677680071054	1.9	1.3042492158533	0
3198	GENE4961X	asp-12	F21F8.4	asp-12 is an ortholog of human pgc (progastricsin), PGA3 (pepsinogen 3, group I (pepsinogen A)), PGA5 (pepsinogen 5, group I (pepsinogen A)), PGA4 (pepsinogen 4, group I (pepsinogen A)), REN (renin), NAPSA (napsin A aspartic peptidase) and RP11-295K3.1 and members of the CTS (Cathepsins) family including CTSE\; asp-12 is involved in innate immune response[HEP]\; asp-12 is predicted to have aspart…	1.44605878152266	1.72666666666667	1.19405012350089	0
8659	GENE2637X	K08D8.4	K08D8.4	K08D8.4 is involved in innate immune response[HEP].	1.42700363603756	1.67	1.17028433412909	0
3371	GENE5540X	cul-6	K08E7.7	cul-6 is an ortholog of human Cul1 (cullin 1)\; cul-6 is involved in defense response to virus\; cul-6 is predicted to have ubiquitin protein ligase binding activity, based on protein domain information\; cul-6 is expressed in the pharynx and the intestine.	1.41803925862253	1.51333333333333	1.06720129512026	0
3369	GENE2223X	F54B8.4	F54B8.4	F54B8.4 is an ortholog of human DAPL1 (death associated protein like 1) and dap (death associated protein)\; F54B8.4 is involved in innate immune response[HEP].	1.41100841387437	1.55	1.09850514338464	0
2935	GENE3516X	T28A11.19	T28A11.19	Microarray and RNA sequencing studies indicate that T28A11.19 is affected by Mercuric Chloride, Tunicamycin, Rifampin, D-glucopyranose, Cadmium Chloride, Chlorpyrifos, Diazinon, Cry5B, Humic substances, Colistin, Ethosuximide, Allantoin, and Sirolimus\; tiling array and RNA sequencing studies indicate that T28A11.19 is enriched in the body wall muscle cell, coelomocytes, ventral nerve cord, and m…	1.40049294911875	1.40333333333333	1.00202813174916	0
3484	GENE8480X	ugt-24	C49A9.8	ugt-24 is an ortholog of human UGT3A2 (UDP glycosyltransferase family 3 member A2) and UGT3A1 (UDP glycosyltransferase family 3 member A1)\; ugt-24 is predicted to have transferase activity, transferring hexosyl groups, based on protein domain information.	1.39967344740959	1.56333333333333	1.11692719200084	0
3413	GENE4636X	ZK228.4	ZK228.4	ZK228.4 is involved in innate immune response[HEP].	1.39781888484371	1.55666666666667	1.11363974513817	0
3290	GENE1260X	F08G2.5	F08G2.5	F08G2.5 is involved in innate immune response[HEP].	1.39548458296325	1.68666666666667	1.20866019392712	0
3360	GENE3455X	T24C4.8	T24C4.8	Microarray and RNA sequencing studies indicate that T24C4.8 is affected by set-2, wdr-5.1, tdp-1, npr-1, emb-4, and sir-2.1\; tiling array and microarray studies indicate that T24C4.8 is enriched in the intestine and pharyngeal muscle cell.	1.39408704042262	1.42	1.01858776304923	0
3578	GENE2167X	F53A9.2	F53A9.2	kreg-1 is involved in stress response to copper ion.	1.39025721377588	1.52666666666667	1.09811814068586	0
3291	GENE1267X	F09A5.2	F09A5.2	F09A5.2 is predicted to have protein tyrosine kinase activity, based on protein domain information.	1.38487311365465	1.51333333333333	1.09275955927809	0
3224	GENE1824X	F35E12.9	F35E12.9	Microarray and RNA sequencing studies indicate that F35E12.9 is affected by Tunicamycin, D-glucopyranose, D-glucose, 4-bromodiphenyl ether, Zidovudine, Cry5B, R24, and Sirolimus\; tiling array, RNA sequencing, and microarray studies indicate that F35E12.9 is enriched in the intestine and in the PVD and OLL neurons.	1.38169514345087	1.42333333333333	1.03013558387306	0
3392	GENE3076X	T01D3.6	T01D3.6	T01D3.6 is predicted to have calcium ion binding activity, based on protein domain information.	1.38053342965388	1.38333333333333	1.00202813174916	0
3505	GENE565X	C25D7.5	C25D7.5	C25D7.5 is an ortholog of human MBLAC1 (metallo-beta-lactamase domain containing 1)\; C25D7.5 is involved in innate immune response[HEP].	1.36937195976525	1.37666666666667	1.00532704562073	0
8668	GENE4044X	Y45G12C.1	Y45G12C.1	Microarray and RNA sequencing studies indicate that Y45G12C.1 is affected by Levamisole, Zidovudine, Copper sulfate, and Sirolimus\; microarray, tiling array, and RNA sequencing studies indicate that Y45G12C.1 is enriched in the intestine and in the PVD and OLL neurons.	1.36109025667053	1.45	1.06532244492512	0
2909	GENE1318X	F11A5.17	F11A5.17	Microarray and RNA sequencing studies indicate that F11A5.17 is affected by nhr-114, clk-1, mir-34, daf-12, and dpy-21\; RNA sequencing studies indicate that F11A5.17 is enriched in the amphid sheath cell.	1.35916938748041	1.55533333333333	1.14432634199963	0
3389	GENE4654X	ZK418.7	ZK418.7	Microarray studies indicate that ZK418.7 is affected by Methylmercuric chloride, Cry5B, Humic substances, and Colistin\; tiling array, RNA sequencing, and microarray studies indicate that ZK418.7 is enriched in the intestine, amphid sheath cell, and hermaphrodite-specific tissues and in neurons including the ASER neurons.	1.35565907468599	1.47333333333333	1.08680225053972	0
2748	GENE6021X	fbxa-88	F10A3.2	Microarray and RNA sequencing studies indicate that fbxa-88 is affected by rde-4, lin-35, isp-1, age-1, wdr-23, nhr-8, daf-2, glp-1, npr-1, hsf-1, pgl-1, pgl-3, glh-4, glh-1, cox-5B, his-3, mir-243, octr-1, and eat-2\; microarray and RNA sequencing studies indicate that fbxa-88 is affected by Heme, Methylmercury hydroxide, 1-methylnicotinamide, Tunicamycin, Resveratrol, Chlorpyrifos, Diazinon, Da…	1.34136680519139	1.57666666666667	1.1754179845249	0
3205	GENE7440X	oac-7	C31A11.7	oac-7 is predicted to have transferase activity, transferring acyl groups other than amino-acyl groups, based on protein domain information.	1.33162984000609	1.35333333333333	1.01629844321238	0
3509	GENE5936X	fbxa-128	Y47D3A.2	fbxa-128 is expressed in the pharyngeal-intestinal valve.	1.32190392246809	1.37	1.03638394342768	0
3506	GENE5983X	fbxa-219	Y54F10BM.15	RNA sequencing and microarray studies indicate that fbxa-219 is affected by eat-2, prg-1, htz-1, npr-1, mir-34, pgl-1, pgl-3, glh-4, glh-1, sma-4, lin-22, and nasp-1\; RNA sequencing studies indicate that fbxa-219 is affected by Bisphenol A and Zidovudine\; tiling array and RNA sequencing studies indicate that fbxa-219 is enriched in the intestine.	1.311877409804	1.41333333333333	1.07733643614192	0
3153	GENE2832X	M28.8	M28.8	Microarray studies indicate that M28.8 is affected by Heme, Cry5B, Quercetin, Humic substances, Colistin, Dafa#1, and Sirolimus\; tiling array, RNA sequencing, and microarray studies indicate that M28.8 is enriched in the intestine and in the dopaminergic neurons.	1.30395836499058	1.4	1.07365391226285	0
8675	GENE3639X	W06G6.20	W06G6.20	RNA sequencing and microarray studies indicate that W06G6.20 is affected by mdt-15, hsf-1, daf-12, daf-16, dpy-21, set-4, sma-2, sma-4, hcf-1, sir-2.1, tdp-1, his-24, hpl-1, hpl-2, and acs-3\; RNA sequencing and microarray studies indicate that W06G6.20 is affected by D-glucopyranose, Chlorpyrifos, and Colistin.	1.2968335975106	1.34333333333333	1.0358563626914	0
3390	GENE5991X	fbxa-31	ZC47.5	Microarray and RNA sequencing studies indicate that fbxa-31 is affected by cyc-1, lin-15B, nhr-114, wdr-23, eat-2, tatn-1, emr-1, lem-2, prg-1, mdt-15, npr-1, jmjd-3.1, jmjd-1.2, mir-34, pgl-1, pgl-3, glh-4, glh-1, and vit-2\; microarray and RNA sequencing studies indicate that fbxa-31 is affected by Methylmercuric chloride, D-glucopyranose, Zidovudine, and Colistin\; tiling array, RNA sequencing…	1.29445447027826	1.43	1.10471247373621	0
2918	GENE2256X	F54H5.2	F54H5.2	F54H5.2 is an ortholog of human TTBK2 (tau tubulin kinase 2) and TTBK1 (tau tubulin kinase 1)\; F54H5.2 is predicted to have ATP binding activity and protein kinase activity, based on protein domain information.	1.28185427597899	1.41666666666667	1.10516982562992	0
3488	GENE3353X	T19D7.6	T19D7.6	Microarray and RNA sequencing studies indicate that T19D7.6 is affected by lin-15B, nhr-8, bar-1, prg-1, daf-2, rbr-2, mir-34, daf-12, daf-16, dpy-21, alg-1, emb-4, sma-4, cox-5B, lin-14, lin-4, mut-2, crh-1, octr-1, and mir-35\; microarray studies indicate that T19D7.6 is affected by Diallyl trisulfide, Levamisole, Progesterone, Quercetin, single-walled carbon nanotubes, Paraquat, Dafa#1, and Si…	1.27586572468911	1.39	1.08945633784362	0
3386	GENE4055X	Y46G5A.20	Y46G5A.20	Microarray and RNA sequencing studies indicate that Y46G5A.20 is affected by Hydrogen sulfide, 1-methylnicotinamide, Cry5B, Quercetin, Humic substances, single-walled carbon nanotubes, Colistin, and Dafa#1\; tiling array, RNA sequencing, and microarray studies indicate that Y46G5A.20 is enriched in the intestine and muscle cell and in neurons including dopaminergic, PVD, OLL, I5, DA, SAB, and ret…	1.27070607798285	1.5	1.18044607324231	0
3393	GENE3258X	T10C6.15	T10C6.15	Microarray and RNA sequencing studies indicate that T10C6.15 is affected by nhr-114, wdr-23, eat-2, swsn-2.2, dop-1, mir-60, mir-34, pgl-1, pgl-3, glh-4, glh-1, fog-2, emb-4, sma-2, and sma-4\; RNA sequencing studies indicate that T10C6.15 is affected by Sodium arsenite and Cadmium Chloride.	1.26767243644413	1.42333333333333	1.1227926808331	0
3504	GENE2708X	K10D3.6	K10D3.6	Microarray studies indicate that K10D3.6 is affected by Chlorpyrifos and Diazinon\; tiling array and RNA sequencing studies indicate that K10D3.6 is enriched in the excretory cell, hypodermis, gon_male_dtc posterior, gon_male_dtc anterior, Z1.p, and Z4.a and in the GABAergic, PVD, OLL, and PLM neurons.	1.26755130426319	1.38666666666667	1.09397281356806	0
3301	GENE2332X	F57B9.3	F57B9.3	F57B9.3 is an ortholog of human EIF4A1 (eukaryotic translation initiation factor 4A1) and EIF4A2 (eukaryotic translation initiation factor 4A2)\; F57B9.3 is predicted to have ATP binding activity and nucleic acid binding activity, based on protein domain information.	1.26432601885576	1.53333333333333	1.21276736416532	0
3481	GENE2639X	K08D8.6	K08D8.6	RNA sequencing and microarray studies indicate that K08D8.6 is affected by Rotenone, D-glucopyranose, 4-bromodiphenyl ether, Zidovudine, Resveratrol, Deoxyglucose, Chlorpyrifos, Diazinon, Albendazole, Cry5B, Quercetin, Humic substances, R24, single-walled carbon nanotubes, Colistin, Dafa#1, and Sirolimus\; tiling array, RNA sequencing, and microarray studies indicate that K08D8.6 is enriched in t…	1.26193610078318	1.43333333333333	1.13582084896674	0
3470	GENE8219X	swt-7	K11D12.5	swt-7 is an ortholog of human SLC50A1 (solute carrier family 50 member 1)\; swt-7 is involved in defense response to Gram-negative bacterium and innate immune response[HEP].	1.26182488240955	1.30666666666667	1.0355372483791	0
3527	GENE4817X	acl-12	C01C10.3	acl-12 is an ortholog of human LPGAT1 (lysophosphatidylglycerol acyltransferase 1)\; acl-12 is predicted to have transferase activity, transferring acyl groups, based on protein domain information.	1.25789946688874	1.3	1.03346891720639	0
3577	GENE1451X	F17C11.11	F17C11.11	RNA sequencing and microarray studies indicate that F17C11.11 is affected by 1-methylnicotinamide, Tunicamycin, Levamisole, Zidovudine, Cadmium, Cry5B, Humic substances, Copper sulfate, Colistin, and Ag nanoparticles\; RNA sequencing and microarray studies indicate that F17C11.11 is enriched in the intestine and body wall musculature and in the NSM and AFD neurons.	1.25768409634964	1.30666666666667	1.03894664046337	0
3550	GENE5312X	clec-66	F35C5.9	clec-66 is involved in innate immune response[HEP]\; clec-66 is expressed in the intestine.	1.24883873723343	1.33666666666667	1.07032767867836	0
1286	GENE5294X	clec-41	B0365.6	clec-41 is involved in innate immune response[HEP].	1.23677859603773	1.34333333333333	1.08615506254472	0
3334	GENE6391X	gsto-2	C02D5.3	gsto-2 is an ortholog of human GstO2 (glutathione S-transferase omega 2) and GstO1 (glutathione S-transferase omega 1)\; gsto-2 is predicted to have glutathione transferase activity, based on protein domain information\; gsto-2 is expressed in the head, tail, and the intestine.	1.23440069350507	1.41333333333333	1.14495507072358	0
8664	GENE7763X	rhy-1	W07A12.7	rhy-1 is involved in negative regulation of cellular response to hypoxia and response to hypoxia\; rhy-1 is predicted to have transferase activity, transferring acyl groups other than amino-acyl groups, based on protein domain information\; rhy-1 is expressed in all ventral cord neurons, hypodermis, socket cell, intestine, body wall musculature, vulva, and the head neurons\; rhy-1 is localized to…	1.22940249639748	1.30333333333333	1.06013558387306	0
3304	GENE2729X	K11H12.11	K11H12.11	Tiling array, microarray, and RNA sequencing studies indicate that K11H12.11 is affected by hpl-2, nhr-114, blmp-1, prg-1, clk-1, daf-2, glp-1, mdt-15, hsf-1, set-25, met-2, pgl-1, pgl-3, glh-4, glh-1, and lin-22\; RNA sequencing and microarray studies indicate that K11H12.11 is affected by D-glucopyranose, Zidovudine, and Colistin\; tiling array and RNA sequencing studies indicate that K11H12.11…	1.22827168518517	1.42333333333333	1.15880985493756	0
8658	GENE2964X	R08E5.3	R08E5.3	R08E5.3 is expressed in the intestine.	1.22452592471437	1.29	1.05346891720639	0
1547	GENE369X	C10C5.3	C10C5.3	C10C5.3 is an ortholog of human ACY1 (aminoacylase 1) and ABHD14A-ACY1 (ABHD14A-ACY1 readthrough)\; C10C5.3 is predicted to have aminoacylase activity, based on protein domain information.	1.22146079178722	1.34	1.0970470841224	0
2953	GENE7314X	nlp-25	Y43F8C.1	nlp-25 is expressed in the embryonic cell.	1.21774032684726	1.38	1.1332465301308	0
3514	GENE6019X	fbxa-85	Y61B8A.4	RNA sequencing, tiling array, and microarray studies indicate that fbxa-85 is affected by wdr-23, rsr-2, npr-1, jmjd-1.2, mir-34, pgl-1, pgl-3, glh-4, glh-1, smg-2, and sir-2.1\; microarray studies indicate that fbxa-85 is affected by Tunicamycin\; tiling array studies indicate that fbxa-85 is enriched in the intestine.	1.21585485249721	1.46	1.20080122804243	0
3403	GENE6014X	fbxa-79	Y82E9BL.13	Microarray and RNA sequencing studies indicate that fbxa-79 is affected by Methylmercuric chloride, D-glucopyranose, Multi-walled carbon nanotubes, Fluoranthene, Dafa#1, and Sirolimus\; tiling array and RNA sequencing studies indicate that fbxa-79 is enriched in the intestine and muscle cell and in the AFD and ASER neurons.	1.21506813545315	1.22333333333333	1.00680225053972	0
3345	GENE4773X	aat-1	F27C8.1	aat-1 is an ortholog of human SLC7A5 (solute carrier family 7 member 5) and SLC7A8 (solute carrier family 7 member 8)\; aat-1 is involved in amino acid transmembrane transport\; aat-1 exhibits L-amino acid transmembrane transporter activity\; aat-1 is expressed in the pharynx, nervous system, tail, reproductive system, intestine, excretory gland cell, rectal gland cell, and the excretory cell\; a…	1.20977885151597	1.24666666666667	1.03049137047194	0
3225	GENE1697X	F28H6.8	F28H6.8	Microarray and RNA sequencing studies indicate that F28H6.8 is affected by nhr-114, wdr-23, tatn-1, ubc-9, clk-1, ash-2, set-2, daf-16, cox-5B, jmjd-1.2, lsm-1, set-25, met-2, pgl-1, pgl-3, glh-4, and glh-1\; microarray and RNA sequencing studies indicate that F28H6.8 is affected by Tunicamycin and D-glucose\; RNA sequencing studies indicate that F28H6.8 is enriched in the germ line.	1.20650308430564	1.20666666666667	1.00013558387306	0
3364	GENE4513X	Y9C9A.8	Y9C9A.8	Microarray and RNA sequencing studies indicate that Y9C9A.8 is affected by Methylmercuric chloride, Mercuric Chloride, Zidovudine, Chlorpyrifos, Diazinon, and Humic substances\; tiling array and RNA sequencing studies indicate that Y9C9A.8 is enriched in the intestine and pharyngeal muscle cell and in the PVD and OLL neurons.	1.19974074757659	1.51	1.25860524705034	0
2621	GENE5238X	clec-125	W09G10.6	RNA sequencing and microarray studies indicate that clec-125 is affected by wdr-23, csr-1, ubc-9, hrde-1, npr-1, dop-1, hyl-2, dpy-21, mir-34, sma-2, sma-4, cox-5B, and his-3\; microarray and RNA sequencing studies indicate that clec-125 is affected by Aldicarb, Methylmercury hydroxide, Mercuric Chloride, Tunicamycin, D-glucose, Zidovudine, and Dafa#1\; proteomic, RNA sequencing, and microarray s…	1.19472835006487	1.27666666666667	1.06858321943842	0
3548	GENE5357X	cng-1	F14H8.6	cng-1 is an ortholog of members of the human CNG (Cyclic nucleotide gated channels) family including CNGA2\; cng-1 is involved in negative regulation of cGMP-mediated signaling and response to oxygen levels\; cng-1 is expressed in certain interneurons, all amphid neurons, and the head neurons\; cng-1 is localized to the neuronal cell body.	1.19377811333782	1.44	1.20625431469315	0
1546	GENE2690X	K10B2.2	K10B2.2	ctsa-1 is an ortholog of human CTSA (cathepsin A)\; ctsa-1 is predicted to have serine-type carboxypeptidase activity, based on protein domain information.	1.18620105515213	1.27666666666667	1.07626498992022	0
3190	GENE973X	C49C3.9	C49C3.9	C49C3.9 is involved in defense response to Gram-negative bacterium and innate immune response[HEP].	1.1798673415982	1.35	1.14419642988961	0
3218	GENE5116X	cdd-1	C47D2.2	cdd-1 is an ortholog of human CDA (cytidine deaminase)\; cdd-1 is involved in RNA modification, deoxycytidine catabolic process and uridine biosynthetic process\; cdd-1 exhibits RNA binding activity and deoxycytidine deaminase activity and is predicted to have cytidine deaminase activity and zinc ion binding activity, based on protein domain information\; cdd-1 is expressed in the pharynx, tail, …	1.17676104771016	1.21666666666667	1.0339114037078	0
3500	GENE74X	B0348.2	B0348.2	B0348.2 is an ortholog of human CDIP1 (cell death inducing p53 target 1) and LITAF (lipopolysaccharide induced TNF factor)\; microarray and RNA sequencing studies indicate that B0348.2 is affected by Tunicamycin, Cry5B, Atrazine, Chlorpyrifos, Diazinon, Humic substances, and Paraquat\; tiling array, RNA sequencing, and microarray studies indicate that B0348.2 is enriched in the intestine and in n…	1.16729410747746	1.23333333333333	1.05657462453793	0
3232	GENE7339X	nmur-4	C30F12.6	trhr-1 is an ortholog of human TRHR (thyrotropin releasing hormone receptor)\; trhr-1 is predicted to have thyrotropin-releasing hormone receptor activity, based on protein domain information\; trhr-1 is expressed in the pharynx and the intestine.	1.16728964723812	1.29	1.10512416781236	0
5342	GENE6390X	gsto-1	C29E4.7	gsto-1 is an ortholog of human GstO2 (glutathione S-transferase omega 2) and GstO1 (glutathione S-transferase omega 1)\; gsto-1 is involved in oxidation-reduction process and response to superoxide\; gsto-1 exhibits glutathione dehydrogenase (ascorbate) activity and is predicted to have glutathione transferase activity, based on protein domain information\; gsto-1 is expressed in the intestine.	1.16521516507092	1.34	1.15000219716368	0
2934	GENE1081X	C56C10.6	C56C10.6	C56C10.6 is an ortholog of human TTBK2 (tau tubulin kinase 2) and TTBK1 (tau tubulin kinase 1)\; C56C10.6 is predicted to have ATP binding activity and protein kinase activity, based on protein domain information.	1.1644238500479	1.28333333333333	1.10211872874344	0
3485	GENE1017X	C51E3.10	C51E3.10	Microarray and RNA sequencing studies indicate that C51E3.10 is affected by Tryptophan, Rotenone, D-glucose, and Indole\; tiling array and RNA sequencing studies indicate that C51E3.10 is enriched in the intestine and in the dopaminergic, PVD, OLL, and ASER neurons.	1.16422596629155	1.43333333333333	1.23114702371652	0
3531	GENE2635X	K08D8.12	K08D8.12	RNA sequencing studies indicate that K08D8.12 is affected by tatn-1, prg-1, cox-5B, hsf-1, mir-60, emb-4, and his-3\; RNA sequencing studies indicate that K08D8.12 is affected by Zidovudine.	1.16176373729962	1.27	1.09316546835242	0
3215	GENE6354X	gst-13	T26C5.1	gst-13 is an ortholog of members of the human GST (Soluble glutathione S-transferases) family including HPGDS\; gst-13 is involved in innate immune response[HEP].	1.16017542090872	1.27333333333333	1.09753517475485	0
3518	GENE6004X	fbxa-60	T12B5.10	fbxa-60 is involved in innate immune response[HEP].	1.15229768417714	1.26333333333333	1.0963602120189	0
2952	GENE5498X	cpg-7	K09E4.6	RNA sequencing studies indicate that cpg-7 is affected by D-glucose and Cadmium Chloride\; tiling array studies indicate that cpg-7 is enriched in the hypodermis.	1.15095162761878	1.34666666666667	1.17004627679514	0
3264	GENE2636X	K08D8.3	K08D8.3	RNA sequencing and microarray studies indicate that K08D8.3 is affected by Rotenone, Tunicamycin, D-glucose, Cry5B, Chlorpyrifos, Diazinon, and Humic substances\; RNA sequencing and microarray studies indicate that K08D8.3 is enriched in the intestine and in the ASER neurons.	1.14558997695726	1.18666666666667	1.0358563626914	0
3331	GENE8034X	sqst-1	T12G3.1	sqst-1 is an ortholog of human SQSTM1 (sequestosome 1)\; sqst-1 is predicted to have zinc ion binding activity, based on protein domain information\; sqst-1 is expressed in the muscle cell, nervous system, reproductive system, intestine, and the hypodermal cell\; sqst-1 is localized to the cytoplasm.	1.14185827001774	1.17333333333333	1.0275647723908	0
8683	GENE5282X	clec-258	M162.2	RNA sequencing and microarray studies indicate that clec-258 is affected by 1-methylnicotinamide, Rotenone, Tunicamycin, D-glucopyranose, Multi-walled carbon nanotubes, D-glucose, Zidovudine, Deoxyglucose, Fluoranthene, Hydrolyzable Tannins, Humic substances, Dafa#1, and Ag nanoparticles\; microarray, tiling array, and RNA sequencing studies indicate that clec-258 is enriched in the pharynx and i…	1.14051351180937	1.47333333333333	1.29181576375712	0
1523	GENE2395X	F59B2.12	F59B2.12	F59B2.12 is expressed in the g1, vas deferens, head, and the coelomocyte.	1.13151614534813	1.25	1.10471247373621	0
8671	GENE7428X	oac-20	F36G9.12	oac-20 is predicted to have transferase activity, transferring acyl groups other than amino-acyl groups, based on protein domain information.	1.12391218466836	1.3	1.15667399796328	0
3313	GENE3598X	W03G1.5	W03G1.5	RNA sequencing and microarray studies indicate that W03G1.5 is affected by daf-2, daf-16, cec-4, dpy-21, mir-34, daf-12, pgl-1, pgl-3, glh-4, glh-1, emb-4, sma-2, sma-4, lin-22, cox-5B, sir-2.1, ain-1, tdp-1, ain-2, and gei-8\; microarray and RNA sequencing studies indicate that W03G1.5 is affected by Mercuric Chloride, Tunicamycin, Cadmium Chloride, Procyanidin, Ag nanoparticles, Cadmium, Fluora…	1.1167899528777	1.16666666666667	1.04466078304201	0
3228	GENE6404X	haf-7	Y50E8A.16	haf-7 is an ortholog of human XXbac-BPG246D15.9 and ABCB9 (ATP binding cassette subfamily B member 9)\; haf-7 is predicted to have ATP binding activity and ATPase activity, coupled to transmembrane movement of substances, based on protein domain information\; haf-7 is expressed in the pharynx, nervous system, tail, reproductive system, intestine, and the rectal epithelium.	1.11418193544524	1.22	1.09497377509758	0
3330	GENE4349X	Y69A2AL.2	Y69A2AL.2	Y69A2AL.2 is an ortholog of members of the human Phospholipases family including PLA2G2A\; Y69A2AL.2 is predicted to have calcium ion binding activity and phospholipase A2 activity, based on protein domain information.	1.09893454338273	1.12666666666667	1.0252354641602	0
3263	GENE2476X	H43E16.1	H43E16.1	Microarray and RNA sequencing studies indicate that H43E16.1 is affected by Hydrogen sulfide, Rotenone, D-glucopyranose, Bisphenol S, Cry5B, Quercetin, Hydrolyzable Tannins, Humic substances, single-walled carbon nanotubes, Colistin, Dafa#1, adsorbable organic bromine compounds, Sirolimus, and Ag nanoparticles\; microarray and RNA sequencing studies indicate that H43E16.1 is enriched in the intes…	1.09712879668253	1.20333333333333	1.09680225053972	0
5337	GENE6515X	hrg-4	F36H1.5	hrg-4 is an ortholog of human SLC48A1 (solute carrier family 48 member 1)\; hrg-4 exhibits heme binding activity and is predicted to have heme transporter activity, based on protein domain information\; hrg-4 is expressed in the intestine\; hrg-4 is localized to the plasma membrane.	1.0966769675756	1.24333333333333	1.13372795280085	0
8685	GENE5479X	comt-2	Y32B12A.3	comt-2 is an ortholog of human COMTD1 (catechol-O-methyltransferase domain containing 1)\; comt-2 is involved in innate immune response[HEP]\; comt-2 is predicted to have O-methyltransferase activity, based on protein domain information.	1.09530598165684	1.1	1.00428557720105	0
3270	GENE4491X	Y87G2A.16	Y87G2A.16	Y87G2A.16 is predicted to have chondroitin 4-sulfotransferase activity, based on protein domain information.	1.09512476841381	1.14666666666667	1.04706486396752	0
3152	GENE2241X	F54D5.4	F54D5.4	F54D5.4 is involved in innate immune response[HEP].	1.09443994902869	1.13333333333333	1.0355372483791	0
3221	GENE8497X	ugt-44	F01D4.2	ugt-44 is an ortholog of human UGT3A2 (UDP glycosyltransferase family 3 member A2) and UGT3A1 (UDP glycosyltransferase family 3 member A1)\; ugt-44 is involved in innate immune response[HEP]\; ugt-44 is predicted to have transferase activity, transferring hexosyl groups, based on protein domain information.	1.08800274913543	1.32666666666667	1.21935966404578	0
3195	GENE8484X	ugt-29	Y49C4A.8	ugt-29 is an ortholog of human UGT3A2 (UDP glycosyltransferase family 3 member A2) and UGT3A1 (UDP glycosyltransferase family 3 member A1)\; ugt-29 is predicted to have transferase activity, transferring hexosyl groups, based on protein domain information\; ugt-29 is expressed in the pharynx, tail, intestine, and the vulval muscle.	1.08768843453323	1.15333333333333	1.06035266783753	0
3374	GENE7930X	skr-3	F44G3.6	skr-3 is an ortholog of human CTD-2410N18.5 and SKP1 (S-phase kinase associated protein 1)\; skr-3 is involved in defense response to Gram-negative bacterium and innate immune response[HEP]\; skr-3 is expressed in the pharynx and the intestine.	1.08399970270736	1.11666666666667	1.03013558387306	0
3653	GENE3859X	Y34F4.4	Y34F4.4	Microarray and RNA sequencing studies indicate that Y34F4.4 is affected by Heme, Methylmercury hydroxide, 1-methylnicotinamide, Methylmercuric chloride, Mianserin, D-glucopyranose, Cry5B, single-walled carbon nanotubes, Colistin, Dafa#1, and adsorbable organic bromine compounds\; tiling array and RNA sequencing studies indicate that Y34F4.4 is enriched in the intestine.	1.07315303321165	1.09666666666667	1.02191079252196	0
3332	GENE7992X	sox-4	C12D12.5	sox-4 is an ortholog of human Sox14 (SRY-box 14) and Sox15 (SRY-box 15) and members of the SOX (SRY-boxes) family including SOX3\; sox-4 is involved in innate immune response[HEP]\; sox-4 is expressed in the nervous system.	1.06683171662203	1.22	1.1435730499867	0
5344	GENE5822X	ech-9	F01G10.3	ech-9 is an ortholog of human EHHADH (enoyl-CoA hydratase and 3-hydroxyacyl CoA dehydrogenase)\; ech-9 is predicted to have 3-hydroxyacyl-CoA dehydrogenase activity, based on protein domain information.	1.06577330679723	1.73	1.62323449927532	0
3192	GENE469X	C16D9.4	C16D9.4	Microarray and RNA sequencing studies indicate that C16D9.4 is affected by Aldicarb, Diallyl trisulfide, D-glucopyranose, Progesterone, Atrazine, Cry5B, Hydrolyzable Tannins, Humic substances, Colistin, and Sirolimus\; tiling array and RNA sequencing studies indicate that C16D9.4 is enriched in the intestine.	1.05154733050185	1.08	1.0270579066418	0
2937	GENE6363X	gst-24	F37B1.1	gst-24 is an ortholog of members of the human GST (Soluble glutathione S-transferases) family including HPGDS\; gst-24 is involved in innate immune response[HEP]\; gst-24 is expressed in the head and the tail.	1.05154422799271	1.22	1.16019846576388	0
5336	GENE6513X	hrg-2	K01D12.14	hrg-2 is an ortholog of human FAXC (failed axon connections)\; hrg-2 exhibits heme binding activity\; hrg-2 is expressed in the hypodermis.	1.05044465517329	1.18666666666667	1.12968033186947	0
3327	GENE5327X	clec-84	Y54G2A.33	RNA sequencing and microarray studies indicate that clec-84 is affected by Zidovudine, Chlorpyrifos, Diazinon, and Colistin\; tiling array and RNA sequencing studies indicate that clec-84 is enriched in the intestine and pharyngeal muscle cell.	1.04734365238542	1.06333333333333	1.01526689058696	0
3394	GENE4969X	asp-8	F59D6.3	asp-8 is an ortholog of human pgc (progastricsin), PGA4 (pepsinogen 4, group I (pepsinogen A)), PGA3 (pepsinogen 3, group I (pepsinogen A)), PGA5 (pepsinogen 5, group I (pepsinogen A)), REN (renin), NAPSA (napsin A aspartic peptidase) and RP11-295K3.1 and members of the CTS (Cathepsins) family including CTSE\; asp-8 is predicted to have aspartic-type endopeptidase activity, based on protein domai…	1.04537111437543	1.18666666666667	1.13516305391283	0
3401	GENE7053X	msra-1	F43E2.5	msra-1 is an ortholog of human MSRA (methionine sulfoxide reductase A)\; msra-1 exhibits L-methionine:thioredoxin-disulfide S-oxidoreductase activity and is predicted to have peptide-methionine (S)-S-oxide reductase activity, based on protein domain information\; msra-1 is expressed in the hypodermis, nervous system, and the intestine.	1.04500098624924	1.18	1.12918553716902	0
2949	GENE5749X	dod-19	ZK6.10	dod-19 is involved in innate immune response[HEP].	1.04373304330618	1.12333333333333	1.07626498992022	0
3247	GENE642X	C29F9.4	C29F9.4	RNA sequencing and microarray studies indicate that pals-24 is affected by 1-methylnicotinamide, Manganese chloride, Chlorpyrifos, Diazinon, Colistin, and Dafa#1\; tiling array and RNA sequencing studies indicate that pals-24 is enriched in the intestine and in neurons including the GABAergic neurons.	1.04244828243416	1.23666666666667	1.18630985105468	0
6367	GENE8183X	str-245	F32A7.7	Microarray, tiling array, and RNA sequencing studies indicate that str-245 is affected by cyc-1, rsr-2, dpy-21, hrp-2, sma-2, sma-4, mir-243, and nhr-25\; microarray studies indicate that str-245 is affected by Quercetin, Humic substances, and Allantoin.	1.04208484398944	1.08	1.03638394342768	0
3207	GENE1533X	F21D5.3	F21D5.3	F21D5.3 is predicted to have copper ion binding activity and oxidoreductase activity, based on protein domain information.	1.04120080101893	1.03	0.989242419898287	0
3325	GENE850X	C41G7.8	C41G7.8	RNA sequencing and microarray studies indicate that C41G7.8 is affected by eat-2, csr-1, wrn-1, npr-1, jmjd-1.2, daf-2, hsf-1, pgl-1, pgl-3, glh-4, glh-1, vit-2, alg-1, alg-2, emb-4, sma-4, and nasp-1\; tiling array and RNA sequencing studies indicate that C41G7.8 is enriched in the intestine and pharyngeal muscle cell and in neurons including the PVD, OLL, and AFD neurons.	1.03872762410293	1.14333333333333	1.10070561984018	0
3322	GENE3141X	T04F8.7	T04F8.7	Microarray and RNA sequencing studies indicate that T04F8.7 is affected by Tunicamycin, Cry5B, Quercetin, Hydrolyzable Tannins, Humic substances, Colistin, and Allantoin\; tiling array, RNA sequencing, and microarray studies indicate that T04F8.7 is enriched in the intestine.	1.0366965249172	1.13333333333333	1.09321610142742	0
2736	GENE636X	C29F3.7	C29F3.7	C29F3.7 is involved in innate immune response[HEP].	1.03218766531808	1.11666666666667	1.08184461429555	0
3526	GENE4982X	atgp-1	F26D10.9	atgp-1 is an ortholog of human SLC3A1 (solute carrier family 3 member 1)\; atgp-1 is predicted to have catalytic activity, based on protein domain information\; atgp-1 is localized to the plasma membrane.	1.03056558880686	1.06	1.02856141473462	0
6363	GENE371X	C10C5.5	C10C5.5	C10C5.5 is an ortholog of human ACY1 (aminoacylase 1) and ABHD14A-ACY1 (ABHD14A-ACY1 readthrough)\; C10C5.5 is predicted to have aminoacylase activity, based on protein domain information.	1.02510922372456	1.02	0.995015922590184	0
3511	GENE6204X	gbh-2	M05D6.7	gbh-2 is an ortholog of human TMLHE (trimethyllysine hydroxylase, epsilon)\; gbh-2 is predicted to have iron ion binding activity and trimethyllysine dioxygenase activity, based on protein domain information.	1.02272899816406	1.13333333333333	1.10814627860149	0
3396	GENE7537X	pgp-3	ZK455.7	pgp-3 is an ortholog of human XXbac-BPG246D15.9 and ABCB9 (ATP binding cassette subfamily B member 9)\; pgp-3 is involved in defense response to Gram-negative bacterium, innate immune response and stress response to cadmium ion\; pgp-3 is predicted to have ATP binding activity and ATPase activity, coupled to transmembrane movement of substances, based on protein domain information\; pgp-3 is expr…	1.02008345208535	1.04	1.01952442996103	0
3271	GENE6509X	hpo-6	Y41D4B.16	RNA sequencing and microarray studies indicate that hpo-6 is affected by 1-methylnicotinamide, Tunicamycin, Mianserin, D-glucopyranose, D-glucose, 4-bromodiphenyl ether, Deoxyglucose, Cadmium, Fluoranthene, Cry5B, Chlorpyrifos, Diazinon, Quercetin, Hydrolyzable Tannins, Humic substances, R24, Colistin, Dafa#1, and Ag nanoparticles\; microarray, tiling array, and RNA sequencing studies indicate th…	1.01681367501743	1.12333333333333	1.10475828653079	0
3227	GENE172X	C02C2.4	C02C2.4	slc-17.3 is an ortholog of members of the human SLC (Solute carriers) family including SLC17A3\; slc-17.3 is expressed in the nervous system and the intestine.	1.01346077899743	1.12	1.10512416781236	0
3566	GENE1507X	F20D6.11	F20D6.11	F20D6.11 is an ortholog of human AIFM3 (apoptosis inducing factor, mitochondria associated 3)\; F20D6.11 is predicted to have 2 iron, 2 sulfur cluster binding activity, flavin adenine dinucleotide binding activity, and oxidoreductase activity, based on protein domain information\; F20D6.11 is expressed in the pharynx, anal depressor muscle, tail, reproductive system, and the body wall musculature.	1.01310414190664	1.27333333333333	1.25686321934973	0
3326	GENE5459X	col-76	M110.1	col-76 is an ortholog of human COL1A2 (collagen type I alpha 2 chain) and COL3A1 (collagen type III alpha 1 chain)\; col-76 is a structural constituent of cuticle, based on protein domain information.	1.01152827764049	1.10333333333333	1.09075876346927	0
3532	GENE7269X	nhr-57	T05B4.2	nhr-57 is involved in innate immune response[HEP] and response to hypoxia\; nhr-57 is predicted to have DNA-binding transcription factor activity, sequence-specific DNA binding activity, and zinc ion binding activity, based on protein domain information\; nhr-57 is expressed in the pharynx, E lineage cell, all amphid neurons, intestine, excretory gland cell, excretory cell, vulva, phasmid neurons…	1.01037233252709	1.12	1.10850224609646	0
3230	GENE1453X	F17C11.13	F17C11.13	Tiling array, RNA sequencing, and microarray studies indicate that F17C11.13 is affected by daf-12, csr-1, bar-1, ubc-9, clk-1, cox-5B, mir-34, dpy-9, dpy-10, daf-19, tdp-1, mir-35, and spg-7\; microarray and RNA sequencing studies indicate that F17C11.13 is affected by Tunicamycin, Multi-walled carbon nanotubes, Levamisole, Zidovudine, Cry5B, Humic substances, and Paraquat\; tiling array, RNA se…	0.99885251203229	1.22333333333333	1.22473870626236	0
4227	GENE6112X	fipr-23	C37A5.4	RNA sequencing and microarray studies indicate that fipr-23 is affected by Rotenone, Multi-walled carbon nanotubes, Indole, Ag nanoparticles, Acrylamide, Chlorpyrifos, Diazinon, Humic substances, R24, Copper sulfate, and Sirolimus.	0.988423383827267	1.03	1.04206356997721	0
3217	GENE2161X	F52H2.6	F52H2.6	F52H2.6 is an ortholog of human DHCR24 (24-dehydrocholesterol reductase)\; F52H2.6 is predicted to have flavin adenine dinucleotide binding activity and oxidoreductase activity, acting on CH-OH group of donors, based on protein domain information.	0.985847835840248	1.10666666666667	1.12255322417322	0
3586	GENE8380X	tsp-1	C02F5.8	tsp-1 is an ortholog of human TSPAN11 (tetraspanin 11), TSPAN12 (tetraspanin 12) and CD151 (CD151 molecule (Raph blood group))\; tsp-1 is involved in innate immune response[HEP].	0.984311428383245	1.05	1.06673555718504	0
2945	GENE13X	B0024.4	B0024.4	Tiling array and RNA sequencing studies indicate that B0024.4 is enriched in the intestine and in neurons including the dopaminergic, PVD, and OLL neurons.	0.982951673249815	1.26	1.28185345657352	0
4226	GENE6111X	fipr-22	C37A5.2	RNA sequencing and microarray studies indicate that fipr-22 is affected by Rotenone, D-glucose, Indole, 4-bromodiphenyl ether, Levamisole, Ag nanoparticles, Progesterone, and Acrylamide\; tiling array and RNA sequencing studies indicate that fipr-22 is enriched in the excretory cell and hypodermis and in the GABAergic neurons.	0.976983440872458	1.24333333333333	1.27262477675468	0
5845	GENE2830X	M199.9	M199.9	Tiling array, RNA sequencing, and microarray studies indicate that M199.9 is affected by rsr-2, daf-2, dop-1, mir-34, and emb-4\; RNA sequencing and microarray studies indicate that M199.9 is affected by 1-methylnicotinamide, Bisphenol A, and Colistin\; tiling array studies indicate that M199.9 is enriched in the cephalic sheath cell.	0.974705129698942	1.02666666666667	1.05331000667225	0
3565	GENE2286X	F55G11.7	F55G11.7	F55G11.7 is involved in innate immune response[HEP]\; F55G11.7 is expressed in all amphid neurons, intestine, rectal gland cell, head neurons, and the phasmid neurons.	0.972368082605093	1.23	1.264953078987	0
8669	GENE8493X	ugt-4	ZC455.5	ugt-4 is an ortholog of human UGT3A2 (UDP glycosyltransferase family 3 member A2) and UGT3A1 (UDP glycosyltransferase family 3 member A1)\; ugt-4 is predicted to have transferase activity, transferring hexosyl groups, based on protein domain information.	0.968677545046595	1.22666666666667	1.26633127085408	0
3295	GENE5929X	fbxa-116	Y113G7B.1	fbxa-116 is involved in innate immune response[HEP].	0.965913792222012	1.1	1.13881798650947	0
2929	GENE665X	C31B8.4	C31B8.4	Microarray and RNA sequencing studies indicate that pals-32 is affected by Tryptophan, Methylmercuric chloride, Tunicamycin, Cry5B, Quercetin, single-walled carbon nanotubes, Paraquat, Dibromoacetic acid, Colistin, and Sirolimus\; tiling array studies indicate that pals-32 is enriched in the coelomocytes, excretory cell, ventral nerve cord, hypodermis, and pharyngeal muscle cell and in the dopami…	0.958174471276029	1.23	1.283691057185	0
3402	GENE575X	C25F9.14	C25F9.14	RNA sequencing and microarray studies indicate that C25F9.14 is affected by emr-1, lem-2, prg-1, wrn-1, ham-3, mir-60, chd-3, mir-34, pgl-1, pgl-3, glh-4, glh-1, morc-1, vit-2, emb-4, and tax-6\; RNA sequencing and microarray studies indicate that C25F9.14 is affected by Rotenone, Bisphenol A, Zidovudine, Colistin, and adsorbable organic bromine compounds\; tiling array and RNA sequencing studies…	0.955949718210902	0.943333333333333	0.986802250539724	0
3229	GENE1345X	F13A7.11	F13A7.11	F13A7.11 is involved in innate immune response[HEP].	0.954634176832869	1.12333333333333	1.17671602441487	0
3204	GENE5593X	cyp-14A5	F08F3.7	cyp-14A5 is an ortholog of human RP11-400G3.5 and members of the CYP2 (Cytochrome P4502) family including CYP2C9\; cyp-14A5 is involved in response to gamma radiation\; cyp-14A5 is predicted to have heme binding activity, iron ion binding activity, and oxidoreductase activity, acting on paired donors, with incorporation or reduction of molecular oxygen, based on protein domain information.	0.952874430180078	1.08333333333333	1.13691090769284	0
6364	GENE3882X	Y37H2A.13	Y37H2A.13	Microarray, RNA sequencing, and tiling array studies indicate that Y37H2A.13 is affected by clk-1, daf-16, dpy-21, mir-34, mafr-1, elli-1, dcr-1, rde-4, dpy-9, dpy-10, osm-11, crh-1, tax-6, octr-1, tdp-1, spg-7, nuo-6, lin-35, hsp-6, and nipi-3\; RNA sequencing and microarray studies indicate that Y37H2A.13 is affected by 1-methylnicotinamide, Rotenone, Tunicamycin, D-glucose, Deoxyglucose, Cry5B…	0.948285303200849	1.07666666666667	1.1353826354078	0
3320	GENE198X	C04A11.5	C04A11.5	Microarray and RNA sequencing studies indicate that C04A11.5 is affected by nhr-114, wdr-23, blmp-1, hlh-30, clk-1, lin-35, daf-16, dpy-21, mir-34, daf-12, pgl-1, pgl-3, glh-4, and glh-1\; RNA sequencing studies indicate that C04A11.5 is affected by D-glucose\; tiling array and RNA sequencing studies indicate that C04A11.5 is enriched in the excretory cell and in the PLM neurons.	0.944740319706898	1.14333333333333	1.21020910136242	0
1548	GENE6689X	lact-1	F46H5.8	Microarray and RNA sequencing studies indicate that lact-1 is affected by Tunicamycin, D-glucose, Juglone, Ag nanoparticles, Ethanol, Copper sulfate, Colistin, and Allantoin\; tiling array, RNA sequencing, and microarray studies indicate that lact-1 is enriched in the body wall muscle cell, cephalic sheath cell, ventral nerve cord, muscle cell, and intestine and in neurons including the DA, VA, a…	0.941644009773661	1.02666666666667	1.09029171959947	0
2813	GENE5999X	fbxa-51	T12B5.1	Microarray and RNA sequencing studies indicate that fbxa-51 is affected by cyc-1, lin-15B, atfs-1, spg-7, wdr-23, clk-1, daf-2, npr-1, hsf-1, dpy-21, mir-34, pgl-1, pgl-3, glh-4, glh-1, emb-4, sta-1, sma-4, tax-6, and nuo-6\; microarray studies indicate that fbxa-51 is affected by Levamisole, Paraquat, and Sirolimus\; tiling array and RNA sequencing studies indicate that fbxa-51 is enriched in th…	0.941512283603972	1.04333333333333	1.10814627860149	0
3240	GENE6015X	fbxa-80	Y82E9BL.14	Microarray and RNA sequencing studies indicate that fbxa-80 is affected by lin-15B, emr-1, lem-2, wrn-1, csr-1, skn-1, npr-1, hsf-1, mir-34, pgl-1, pgl-3, glh-4, glh-1, smg-2, tax-6, octr-1, tdp-1, and nuo-6\; microarray studies indicate that fbxa-80 is affected by Tunicamycin, Levamisole, Atrazine, Sirolimus, and Allantoin\; tiling array and RNA sequencing studies indicate that fbxa-80 is enrich…	0.93739285370088	0.97	1.03478493160086	0
3625	GENE2034X	F45D3.4	F45D3.4	RNA sequencing and microarray studies indicate that F45D3.4 is affected by Ethanol, 1-methylnicotinamide, Rotenone, Bisphenol A, D-glucose, Cadmium Chloride, Cry5B, Ivermectin, Quercetin, Humic substances, R24, single-walled carbon nanotubes, Sirolimus, and Cholesterol\; microarray, tiling array, and RNA sequencing studies indicate that F45D3.4 is enriched in the germline precursor cell, hypoderm…	0.936457246104711	1.32666666666667	1.41668685055839	0
4228	GENE8506X	ugt-54	T25B9.7	ugt-54 is an ortholog of human UGT3A2 (UDP glycosyltransferase family 3 member A2) and UGT3A1 (UDP glycosyltransferase family 3 member A1)\; ugt-54 is predicted to have transferase activity, transferring hexosyl groups, based on protein domain information.	0.936170906102063	1.01	1.07886283734809	0
3260	GENE1290X	F10A3.4	F10A3.4	F10A3.4 is expressed in the intestine and the tail neurons.	0.936113836973517	0.93	0.993468917206391	0
3335	GENE3814X	Y22D7AL.15	Y22D7AL.15	Y22D7AL.15 is an ortholog of human CDIP1 (cell death inducing p53 target 1) and LITAF (lipopolysaccharide induced TNF factor)\; RNA sequencing and microarray studies indicate that Y22D7AL.15 is affected by Rotenone, D-glucopyranose, Zidovudine, Atrazine, Cry5B, Chlorpyrifos, Hydrolyzable Tannins, Humic substances, Paraquat, Colistin, and Sirolimus\; tiling array and RNA sequencing studies indicat…	0.935803666126599	1.03	1.10065822274804	0
1542	GENE3967X	Y40D12A.2	Y40D12A.2	ctsa-2 is an ortholog of human CTSA (cathepsin A)\; ctsa-2 is predicted to have serine-type carboxypeptidase activity, based on protein domain information.	0.933795818497507	1.01333333333333	1.08517655922234	0
3336	GENE8292X	tba-7	T28D6.2	tba-7 is an ortholog of human TUBA1A (tubulin alpha 1a) and TUBA4A (tubulin alpha 4a)\; tba-7 is predicted to have GTP binding activity, GTPase activity, and is a structural constituent of cytoskeleton, based on protein domain information\; tba-7 is expressed in the touch receptor neurons.	0.931398832136126	1	1.07365391226285	0
8607	GENE5751X	dod-23	F49E12.2	Microarray and RNA sequencing studies indicate that dod-23 is affected by Aldicarb, Ethanol, 1-methylnicotinamide, Methylmercuric chloride, Rotenone, Manganese chloride, Mianserin, Bisphenol A, Progesterone, Cadmium, Quercetin, Humic substances, Paraquat, and Sirolimus\; tiling array, RNA sequencing, and microarray studies indicate that dod-23 is enriched in the pharyngeal muscle cell, germ line,…	0.929547983135401	1.01333333333333	1.09013558387306	0
3273	GENE4389X	Y71G12B.2	Y71G12B.2	Microarray studies indicate that Y71G12B.2 is affected by Resveratrol\; tiling array studies indicate that Y71G12B.2 is enriched in the intestine.	0.922051773351931	1.12333333333333	1.2182974598592	0
3249	GENE7430X	oac-31	F52F10.3	oac-31 is predicted to have transferase activity, transferring acyl groups other than amino-acyl groups, based on protein domain information.	0.920703749358819	1.19333333333333	1.29610999647213	0
8674	GENE3447X	T24B8.5	T24B8.5	T24B8.5 is involved in innate immune response[HEP]\; T24B8.5 is expressed in the intestine.	0.920405606626273	0.996666666666667	1.08285592731223	0
3584	GENE7932X	skr-5	F47H4.10	skr-5 is an ortholog of human CTD-2410N18.5 and SKP1 (S-phase kinase associated protein 1)\; skr-5 is expressed in the hypodermis, intestine, and the vulval muscle.	0.91615937491453	0.933333333333333	1.01874560135392	0
3254	GENE2380X	F59A1.11	F59A1.11	RNA sequencing and microarray studies indicate that F59A1.11 is affected by daf-2, mir-34, pgl-1, pgl-3, glh-4, glh-1, lin-22, and smg-2\; microarray studies indicate that F59A1.11 is affected by Atrazine\; microarray studies indicate that F59A1.11 is enriched in neurons.	0.911464762743284	1.06333333333333	1.16662034211061	0
3395	GENE6710X	lec-10	W01A11.4	lec-10 is an ortholog of human LGALS3 (galectin 3)\; lec-10 exhibits glycolipid binding activity and is predicted to have carbohydrate binding activity, based on protein domain information\; lec-10 is expressed in the intestine\; lec-10 is localized to the apical part of cell and the cytoplasm.	0.909658499086065	0.933333333333333	1.0260260683224	0
3479	GENE2704X	K10D11.6	K10D11.6	Microarray and RNA sequencing studies indicate that K10D11.6 is affected by Tunicamycin, D-glucose, Paraquat, and Sirolimus\; microarray, tiling array, and RNA sequencing studies indicate that K10D11.6 is enriched in the intestine and in the PVD and OLL neurons.	0.909062689503146	0.963333333333333	1.05969956137992	0
3154	GENE5296X	clec-47	T09F5.9	clec-47 is an ortholog of human CD209 (CD209 molecule) and members of the CD (CD molecules) family including FCER2 and CLEC (C-type lectin domain containing) family including CLEC6A\; clec-47 is involved in response to gamma radiation.	0.909058199675768	1.10333333333333	1.21371033639745	0
3539	GENE6002X	fbxa-59	T12B5.8	fbxa-59 is involved in innate immune response[HEP].	0.908372452600249	1.15333333333333	1.26967008965527	0
8681	GENE4051X	Y46D2A.2	Y46D2A.2	Microarray and RNA sequencing studies indicate that Y46D2A.2 is affected by Heme, Rotenone, D-glucopyranose, D-glucose, 4-bromodiphenyl ether, Zidovudine, Chlorpyrifos, and Diazinon\; microarray, tiling array, and RNA sequencing studies indicate that Y46D2A.2 is enriched in the intestine and in the PVD, OLL, and AFD neurons.	0.904011051656945	1.08666666666667	1.20205020134979	0
1516	GENE954X	C48B4.12	C48B4.12	Microarray and RNA sequencing studies indicate that C48B4.12 is affected by clk-1, jmjd-5, emb-4, sma-2, sma-4, sir-2.1, rrf-2, mir-243, and tdp-1\; microarray studies indicate that C48B4.12 is affected by Sirolimus\; proteomic, RNA sequencing, and microarray studies indicate that C48B4.12 is enriched in the germ line, male, and male-specific tissues.	0.89668016833266	1.23333333333333	1.3754439731021	0
5338	GENE5351X	cnc-2	R09B5.3	cnc-2 is involved in defense response to Gram-negative bacterium, defense response to fungus and innate immune response\; cnc-2 is expressed in the hypodermis\; cnc-2 is localized to the extracellular space.	0.894458048151822	0.89	0.995015922590184	0
3194	GENE8483X	ugt-28	C10H11.4	ugt-28 is an ortholog of human UGT3A2 (UDP glycosyltransferase family 3 member A2) and UGT3A1 (UDP glycosyltransferase family 3 member A1)\; ugt-28 is predicted to have transferase activity, transferring hexosyl groups, based on protein domain information.	0.891143909971476	1	1.12215321095782	0
3542	GENE5921X	fbxa-105	C02H6.2	fbxa-105 is involved in innate immune response[HEP].	0.889543273173507	0.916666666666667	1.03049137047194	0
3323	GENE6715X	lec-6	Y55B1AR.1	lec-6 is an ortholog of human LGALS1 (galectin 1)\; lec-6 is predicted to have carbohydrate binding activity, based on protein domain information\; lec-6 is expressed in the pharynx and the intestine\; lec-6 is localized to the cytoplasm.	0.887314371534672	0.933333333333333	1.05186319896867	0
3418	GENE7538X	pgp-4	F42E11.1	pgp-4 is an ortholog of human XXbac-BPG246D15.9 and ABCB9 (ATP binding cassette subfamily B member 9)\; pgp-4 is involved in RNA interference and stress response to cadmium ion\; pgp-4 is predicted to have ATP binding activity and ATPase activity, coupled to transmembrane movement of substances, based on protein domain information\; pgp-4 is expressed in the nervous system, excretory cell, and th…	0.88722328026958	1	1.12711199338249	0
3491	GENE3839X	Y32F6A.4	Y32F6A.4	Microarray and RNA sequencing studies indicate that Y32F6A.4 is affected by Tunicamycin, Zidovudine, Progesterone, Chlorpyrifos, Diazinon, Cry5B, Quercetin, Hydrolyzable Tannins, Humic substances, and Paraquat\; tiling array, RNA sequencing, and microarray studies indicate that Y32F6A.4 is enriched in the intestine and pharyngeal muscle cell and in the PVD, OLL, I5, DA, SAB, and retrovesicular ga…	0.887050305428572	0.926666666666667	1.04466078304201	0
2820	GENE4013X	Y43F8A.3	Y43F8A.3	nceh-1 is an ortholog of human AADAC (arylacetamide deacetylase) and members of the AADAC (Arylacetamide deacetylase) family including AADACL4\; nceh-1 is predicted to have carboxylic ester hydrolase activity, based on protein domain information.	0.886095572453584	0.933333333333333	1.05331000667225	0
3238	GENE2492X	K01F9.2	K01F9.2	RNA sequencing and microarray studies indicate that K01F9.2 is affected by 1-methylnicotinamide, Tunicamycin, and 4-bromodiphenyl ether\; tiling array and RNA sequencing studies indicate that K01F9.2 is enriched in the intestine and in neurons including the DA, VA, AVE, GABAergic, AFD, and ASER neurons.	0.885454701606746	1.13666666666667	1.28370956143106	0
8682	GENE7434X	oac-54	W07A12.6	oac-54 is predicted to have transferase activity, transferring acyl groups other than amino-acyl groups, based on protein domain information.	0.884179799170248	1.00666666666667	1.13853162853456	0
1524	GENE5269X	clec-208	F36F12.6	Tiling array, RNA sequencing, and microarray studies indicate that clec-208 is affected by hpl-2, rsr-2, lem-2, jmjd-3.1, emb-4, sma-2, sma-4, sir-2.1, mir-243, and tdp-1\; RNA sequencing and microarray studies indicate that clec-208 is affected by Multi-walled carbon nanotubes and Sirolimus\; proteomic, tiling array, RNA sequencing, and microarray studies indicate that clec-208 is enriched in th…	0.883544789475956	1.11041666666667	1.25677461956996	0
3305	GENE4235X	Y54G2A.45	Y54G2A.45	RNA sequencing and microarray studies indicate that Y54G2A.45 is affected by 1-methylnicotinamide, Rotenone, and Tunicamycin\; tiling array studies indicate that Y54G2A.45 is enriched in the intestine.	0.882977838173066	0.933333333333333	1.05702917217544	0
2811	GENE2835X	M60.2	M60.2	endu-2 is an ortholog of human ENDOU (endonuclease, poly(U) specific)\; endu-2 is involved in defense response to Gram-negative bacterium and innate immune response\; endu-2 is predicted to have endoribonuclease activity, based on protein domain information.	0.871968205909449	1.07666666666667	1.23475450064572	0
2537	GENE1300X	F10D7.3	F10D7.3	F10D7.3 is an ortholog of human GLRX (glutaredoxin)\; F10D7.3 is predicted to have electron transfer activity and protein disulfide oxidoreductase activity, based on protein domain information.	0.871651634051958	1.05666666666667	1.21225800008502	0
3213	GENE5512X	cpt-4	K11D12.4	cpt-4 is an ortholog of human CPT1C (carnitine palmitoyltransferase 1C), CPT1B (carnitine palmitoyltransferase 1B) and CPT1A (carnitine palmitoyltransferase 1A)\; cpt-4 is predicted to have transferase activity, transferring acyl groups, based on protein domain information.	0.869365327460058	0.97	1.11575648275962	0
2921	GENE4039X	Y45F10D.6	Y45F10D.6	Microarray and RNA sequencing studies indicate that Y45F10D.6 is affected by Tryptophan, Mercuric Chloride, Tunicamycin, D-glucose, Bisphenol A, Juglone, Quercetin, Copper sulfate, and Ag nanoparticles\; tiling array and RNA sequencing studies indicate that Y45F10D.6 is enriched in the hypodermis and intestine.	0.868957033960846	0.896666666666667	1.03188838069417	0
2814	GENE7436X	oac-57	K09E10.1	oac-57 is predicted to have transferase activity, transferring acyl groups other than amino-acyl groups, based on protein domain information.	0.866646465208918	1.03	1.18848924140215	0
236	GENE6102X	fipr-10	C50H2.12	Tiling array, RNA sequencing, and microarray studies indicate that fipr-10 is affected by hpl-2, nhr-62, eat-2, tatn-1, hlh-30, ubc-9, clk-1, tdp-1, mir-34, daf-12, daf-16, dpy-21, alg-1, alg-2, sma-2, sma-4, lin-22, mir-71, cox-5B, and mir-243\; RNA sequencing studies indicate that fipr-10 is affected by Ethanol and D-glucose\; RNA sequencing studies indicate that fipr-10 is enriched in the germ…	0.861067351547718	1.04333333333333	1.21167447756323	0
1406	GENE6352X	gst-10	Y45G12C.2	gst-10 is an ortholog of human GSTP1 (glutathione S-transferase pi 1)\; gst-10 is involved in glutathione metabolic process and oxidation-reduction process\; gst-10 exhibits glutathione transferase activity\; gst-10 is expressed in the anal depressor muscle, hypodermis, nervous system, head, tail, and the intestine.	0.861005679423709	0.92	1.06851792268754	0
3385	GENE5605X	cyp-33C7	F41B5.2	cyp-33C7 is an ortholog of human CYP2J2 (cytochrome P450 family 2 subfamily J member 2), CYP2U1 (cytochrome P450 family 2 subfamily U member 1) and CYP2R1 (cytochrome P450 family 2 subfamily R member 1)\; cyp-33C7 is predicted to have heme binding activity, iron ion binding activity, and oxidoreductase activity, acting on paired donors, with incorporation or reduction of molecular oxygen, based o…	0.858437772712497	0.87	1.01346891720639	0
2805	GENE862X	C42D8.1	C42D8.1	C42D8.1 is an ortholog of human PLLP (plasmolipin) and mal (mal, T-cell differentiation protein) and members of the CMTM (CKLF like MARVEL transmembrane domain containing) family including CMTM8 and MARVEL domain containing family including MARVELD1\; C42D8.1 is involved in innate immune response[HEP].	0.857828031396644	0.93	1.08413337634333	0
2614	GENE3972X	Y41C4A.11	Y41C4A.11	Y41C4A.11 is an ortholog of human COPB2 (coatomer protein complex subunit beta 2)\; Y41C4A.11 is involved in endoplasmic reticulum unfolded protein response[HEP]\; Y41C4A.11 is expressed in the pharynx.	0.853735392110341	0.966666666666667	1.13227901244339	0
3346	GENE2366X	F58F9.3	F58F9.3	Microarray and RNA sequencing studies indicate that F58F9.3 is affected by Methylmercuric chloride, D-glucopyranose, Bisphenol S, Chlorpyrifos, Diazinon, Quercetin, Humic substances, single-walled carbon nanotubes, Paraquat, Colistin, and Sirolimus\; tiling array, microarray, and RNA sequencing studies indicate that F58F9.3 is enriched in the intestine and in the dopaminergic, PVD, OLL, ALM, and …	0.852797516364059	0.95	1.1139807302094	0
2806	GENE5989X	fbxa-3	T08E11.7	Microarray and RNA sequencing studies indicate that fbxa-3 is affected by lin-35, sma-2, atfs-1, spg-7, wdr-23, glp-1, hsf-1, dpy-21, mir-34, pgl-1, pgl-3, glh-4, glh-1, alg-1, emb-4, dcr-1, mir-243, and tbx-2\; microarray studies indicate that fbxa-3 is affected by Methylmercuric chloride, Atrazine, and Sirolimus\; microarray, tiling array, and RNA sequencing studies indicate that fbxa-3 is enri…	0.852457234368786	0.933333333333333	1.09487408365351	0
3329	GENE6351X	gst-1	R107.7	gst-1 is an ortholog of human GSTP1 (glutathione S-transferase pi 1)\; gst-1 is involved in defense response to Gram-negative bacterium and innate immune response\; gst-1 is predicted to have glutathione transferase activity, based on protein domain information\; gst-1 is expressed in certain ventral cord neurons.	0.852397063949386	0.94	1.10277245166088	0
3191	GENE4533X	ZC239.15	ZC239.15	ZC239.15 is an ortholog of human KCTD10 (potassium channel tetramerization domain containing 10), KCTD13 (potassium channel tetramerization domain containing 13) and TNFAIP1 (TNF alpha induced protein 1)\; microarray and RNA sequencing studies indicate that ZC239.15 is affected by ubc-9, glp-1, hsf-1, mir-34, pgl-1, pgl-3, glh-4, and glh-1\; microarray studies indicate that ZC239.15 is affected b…	0.850351115886597	0.863333333333333	1.01526689058696	0
3441	GENE669X	C31C9.2	C31C9.2	C31C9.2 is an ortholog of human PHGDH (phosphoglycerate dehydrogenase)\; C31C9.2 is predicted to have NAD binding activity and oxidoreductase activity, acting on the CH-OH group of donors, based on protein domain information\; C31C9.2 is expressed in the pharynx, hypodermis, nervous system, and the intestine.	0.850140641499741	0.896666666666667	1.05472744496116	0
3367	GENE4237X	Y54G2A.49	Y54G2A.49	RNA sequencing and microarray studies indicate that Y54G2A.49 is affected by Mianserin, Colistin, and Triclosan\; RNA sequencing studies indicate that Y54G2A.49 is enriched in the male.	0.843831640792124	0.963333333333333	1.14161793273008	0
1036	GENE7411X	nspe-2	Y38E10A.26	Microarray and RNA sequencing studies indicate that nspe-2 is affected by Hydrogen sulfide, Methylmercury hydroxide, 1-methylnicotinamide, Rotenone, Manganese chloride, Multi-walled carbon nanotubes, Zidovudine, Cry5B, Quercetin, Humic substances, R24, Copper sulfate, single-walled carbon nanotubes, Arsenic trioxide, Allantoin, Ag nanoparticles, and Octopamine\; tiling array and RNA sequencing st…	0.841903796368858	1.07	1.27092905937106	0
3262	GENE768X	C35B8.4	C35B8.4	crb-3 is expressed in the pharyngeal cell, coelomocyte, excretory canal, intestinal cell, rectal epithelium, ventral nerve cord, dorsal nerve cord, and the uterus.	0.840187007490916	0.843333333333333	1.00374479230739	0
3593	GENE2998X	R10E8.3	R10E8.3	Microarray and RNA sequencing studies indicate that R10E8.3 is affected by bar-1, clk-1, swsn-2.2, tcer-1, jmjd-3.1, mir-34, alg-1, alg-2, alg-5, emb-4, and smg-2\; RNA sequencing and microarray studies indicate that R10E8.3 is affected by Rotenone and Cry5B\; microarray and tiling array studies indicate that R10E8.3 is enriched in the intestine and in the PVD and OLL neurons.	0.839294644655182	1.25666666666667	1.49728903272457	0
2923	GENE132X	B0563.5	B0563.5	Microarray, RNA sequencing, and tiling array studies indicate that B0563.5 is affected by daf-16, cyc-1, wdr-23, rsr-2, eat-2, clk-1, daf-2, npr-1, dop-1, hsf-1, mir-34, daf-12, sma-2, sma-4, nuo-6, and let-60\; RNA sequencing and microarray studies indicate that B0563.5 is affected by Rotenone, D-glucose, Resveratrol, Dibromoacetic acid, and Dafa#1.	0.837496047221799	0.94	1.12239335710089	0
3547	GENE5522X	crn-2	CD4.2	crn-2 is an ortholog of human TATDN1 (TatD DNase domain containing 1)\; crn-2 is involved in apoptotic DNA fragmentation, apoptotic cell clearance and innate immune response[HEP]\; crn-2 exhibits deoxyribonuclease activity\; crn-2 is expressed in the head, tail, and the intestine.	0.837214498965417	0.993333333333333	1.18647411692086	0
3308	GENE3628X	W05H9.3	W05H9.3	RNA sequencing and microarray studies indicate that W05H9.3 is affected by 1-methylnicotinamide, D-glucose, Zidovudine, Deoxyglucose, Atrazine, Chlorpyrifos, Humic substances, and Sirolimus\; tiling array and RNA sequencing studies indicate that W05H9.3 is enriched in the body wall muscle cell, coelomocytes, excretory cell, hypodermis, and intestine and in the AFD and PLM neurons.	0.836627201625073	0.953333333333333	1.13949598038597	0
3342	GENE4293X	Y58A7A.3	Y58A7A.3	RNA sequencing and microarray studies indicate that Y58A7A.3 is affected by Ethanol, 1-methylnicotinamide, Methylmercuric chloride, D-glucopyranose, Levamisole, Zidovudine, Deoxyglucose, Cry5B, Quercetin, Humic substances, Colistin, and Dafa#1\; tiling array and RNA sequencing studies indicate that Y58A7A.3 is enriched in the hypodermis, Z4, Z1, amphid sheath cell, and intestine and in the AFD an…	0.835351822076644	0.886666666666667	1.06142902096323	0
3471	GENE3904X	Y38F2AR.12	Y38F2AR.12	Y38F2AR.12 is an ortholog of human OPLAH (5-oxoprolinase (ATP-hydrolysing))\; Y38F2AR.12 is predicted to have hydrolase activity, based on protein domain information.	0.831184636289373	0.903333333333333	1.08680225053972	0
8667	GENE2972X	R09B5.11	R09B5.11	R09B5.11 is an ortholog of members of the human SLC (Solute carriers) family including SLC2A14\; R09B5.11 is predicted to have transmembrane transporter activity, based on protein domain information\; R09B5.11 is expressed in the seam cell.	0.826458149795612	0.83	1.00428557720105	0
3501	GENE1821X	F35E12.5	F35E12.5	Microarray and tiling array studies indicate that irg-5 is enriched in the pharynx, cephalic sheath cell, ventral nerve cord, and intestine and in the PVD, OLL, and DA neurons.	0.825876092455548	0.853333333333333	1.03324619894995	0
2607	GENE1917X	F40F12.8	F40F12.8	RNA sequencing studies indicate that F40F12.8 is affected by wdr-23, eat-2, glp-1, npr-1, dpy-21, pgl-1, pgl-3, glh-4, glh-1, sma-2, sma-4, and mir-71\; RNA sequencing studies indicate that F40F12.8 is enriched in the male.	0.824704535478968	0.866666666666667	1.05088141192691	0
3328	GENE5961X	fbxa-182	F42G2.4	RNA sequencing and microarray studies indicate that fbxa-182 is affected by 1-methylnicotinamide, Methylmercuric chloride, D-glucopyranose, Bisphenol A, Resveratrol, Colistin, adsorbable organic bromine compounds, and Sirolimus\; tiling array, RNA sequencing, and microarray studies indicate that fbxa-182 is enriched in the intestine.	0.823214734728065	0.893333333333333	1.08517655922234	0
3201	GENE3537X	T28H10.2	T28H10.2	T28H10.2 is an ortholog of human THAP4 (THAP domain containing 4)\; microarray and RNA sequencing studies indicate that T28H10.2 is affected by Methylmercuric chloride, D-glucose, Diazinon, Hydrolyzable Tannins, Paraquat, Dafa#1, adsorbable organic bromine compounds, and Sirolimus\; tiling array and microarray studies indicate that T28H10.2 is enriched in the hypodermis and muscle cell.	0.821898821695584	0.87	1.05852445220104	0
3314	GENE4593X	ZK1055.6	ZK1055.6	Microarray and RNA sequencing studies indicate that ZK1055.6 is affected by Aldicarb, Methylmercuric chloride, Zidovudine, Resveratrol, Cry5B, Humic substances, and Sirolimus\; microarray, tiling array, and RNA sequencing studies indicate that ZK1055.6 is enriched in the coelomocytes, Z4, Z1, and intestine and in the PVD, OLL, AVA, and AFD neurons.	0.81763780589573	0.896666666666667	1.09665509618206	0
2807	GENE4590X	ZK1037.6	ZK1037.6	RNA sequencing and microarray studies indicate that ZK1037.6 is affected by Rotenone, Manganese chloride, Atrazine, Cry5B, Hydrolyzable Tannins, and Humic substances\; microarray studies indicate that ZK1037.6 is enriched in neurons.	0.816930113799972	0.946666666666667	1.15880985493756	0
3510	GENE1692X	F28F5.6	F28F5.6	F28F5.6 is expressed in the nervous system and the intestine.	0.815673660762193	0.88	1.07886283734809	0
4241	GENE2725X	K11G9.1	K11G9.1	Microarray and RNA sequencing studies indicate that K11G9.1 is affected by nhr-114, clk-1, cox-5B, let-418, chd-3, cec-4, daf-12, daf-16, dpy-21, pgl-1, pgl-3, glh-4, glh-1, lin-22, mir-71, eri-1, rrf-1, and lin-35\; RNA sequencing and microarray studies indicate that K11G9.1 is affected by Nitric Oxide, Multi-walled carbon nanotubes, Resveratrol, and Sirolimus\; RNA sequencing studies indicate t…	0.814023235938989	0.993333333333333	1.22027638705854	0
3300	GENE1112X	D1053.3	D1053.3	Microarray and RNA sequencing studies indicate that D1053.3 is affected by Mercuric Chloride, Rotenone, Zidovudine, Chlorpyrifos, Diazinon, R24, adsorbable organic bromine compounds, and Sirolimus\; tiling array and RNA sequencing studies indicate that D1053.3 is enriched in the intestine and in the NSM and ASER neurons.	0.807705292742337	0.836666666666667	1.0358563626914	0.306714361277319
3287	GENE8626X	wht-1	C05D10.3	wht-1 is an ortholog of human ABCG1 (ATP binding cassette subfamily G member 1) and ABCG4 (ATP binding cassette subfamily G member 4)\; wht-1 is predicted to have ATP binding activity and ATPase activity, based on protein domain information\; wht-1 is expressed in the intestine.	0.802831011114333	0.986666666666667	1.22898424825066	0.306714361277319
3337	GENE7498X	pcp-4	Y116F11B.3	pcp-4 is an ortholog of human PRSS16 (protease, serine 16)\; pcp-4 is predicted to have serine-type peptidase activity, based on protein domain information.	0.794786653514529	0.803333333333333	1.01075342644597	0.306714361277319
3235	GENE5019X	bath-47	T07H3.1	bath-47 is expressed in the head and the intestine.	0.793878874679151	0.973333333333333	1.22604765585519	0.306714361277319
3523	GENE2959X	R08B4.5	R08B4.5	Tiling array and RNA sequencing studies indicate that nlp-66 is affected by hpl-2, wdr-23, daf-2, daf-16, npr-1, dpy-27, dpy-21, pgl-1, pgl-3, glh-4, glh-1, and emb-4\; RNA sequencing studies indicate that nlp-66 is affected by D-glucose\; tiling array studies indicate that nlp-66 is enriched in the ventral nerve cord and in neurons including the BAG, PVD, and OLL neurons.	0.793320871429136	0.866666666666667	1.0924541353682	0.306714361277319
2907	GENE1191X	F01D4.8	F01D4.8	RNA sequencing and microarray studies indicate that F01D4.8 is affected by Multi-walled carbon nanotubes, D-glucose, Ag nanoparticles, Zidovudine, Quercetin, Humic substances, single-walled carbon nanotubes, Colistin, Sirolimus, and Octopamine\; tiling array and microarray studies indicate that F01D4.8 is enriched in the hermaphrodite-specific tissues and in the dopaminergic and FLP neurons.	0.789566458766646	0.82	1.03854462267925	0.306714361277319
2912	GENE2937X	R07E3.1	R07E3.1	R07E3.1 is predicted to have cysteine-type peptidase activity, based on protein domain information.	0.789390528700051	0.863333333333333	1.0936707522385	0.306714361277319
3236	GENE7563X	pho-9	Y71H2AM.16	pho-9 is an ortholog of human ACP2 (acid phosphatase 2, lysosomal), ACPT (acid phosphatase, testicular) and ACPP (acid phosphatase, prostate)\; microarray and RNA sequencing studies indicate that pho-9 is affected by Heme, Ethanol, Rotenone, Tunicamycin, D-glucopyranose, 4-bromodiphenyl ether, Chlorpyrifos, Diazinon, Quercetin, Humic substances, Colistin, Dafa#1, and adsorbable organic bromine co…	0.787241855114078	0.87	1.10512416781236	0.306714361277319
2810	GENE517X	C18E9.9	C18E9.9	C18E9.9 is involved in innate immune response[HEP].	0.785864408412588	0.966666666666667	1.23006800704881	0.306714361277319
3286	GENE5990X	fbxa-30	ZC47.4	fbxa-30 is involved in innate immune response[HEP].	0.785524339550723	0.983333333333333	1.25181777804077	0.306714361277319
2946	GENE3770X	Y119D3B.21	Y119D3B.21	RNA sequencing and microarray studies indicate that Y119D3B.21 is affected by 1-methylnicotinamide, Mianserin, D-glucopyranose, D-glucose, Atrazine, Colistin, and Sirolimus\; sage analysis, tiling array, RNA sequencing, and microarray studies indicate that Y119D3B.21 is enriched in the intestine, pharyngeal muscle cell, and Psub1 and in the DA, VA, BAG, ASER, I5, SAB, and retrovesicular ganglion.	0.784778747197774	0.823333333333333	1.04912796921837	0.306714361277319
2942	GENE2129X	F49F1.5	F49F1.5	Microarray and RNA sequencing studies indicate that F49F1.5 is affected by Heme, Hydrogen sulfide, Tunicamycin, Bisphenol A, Indole, Nanoparticle, Resveratrol, Chlorpyrifos, Diazinon, Cry5B, Quercetin, single-walled carbon nanotubes, Allantoin, and Sirolimus\; tiling array, RNA sequencing, and microarray studies indicate that F49F1.5 is enriched in the intestine and in the PVD and OLL neurons.	0.784057490574547	0.856666666666667	1.09260695416469	0.306714361277319
3543	GENE7209X	nhr-184	F44C8.9	nhr-184 is predicted to have DNA-binding transcription factor activity, sequence-specific DNA binding activity, and zinc ion binding activity, based on protein domain information.	0.782771352059498	0.81	1.03478493160086	0.306714361277319
1330	GENE7324X	nlp-34	B0213.17	RNA sequencing and microarray studies indicate that nlp-34 is affected by Methylmercury hydroxide, Methylmercuric chloride, Rotenone, 4-bromodiphenyl ether, D-glucose, Cadmium Chloride, Chlorpyrifos, and Diazinon\; tiling array and RNA sequencing studies indicate that nlp-34 is enriched in the germline precursor cell, hypodermis, intestine, and pharyngeal muscle cell and in the AFD, ASER, and RID…	0.782729744038936	0.916666666666667	1.17111515647356	0.306714361277319
3197	GENE5127X	cdr-2	C54D10.1	cdr-2 is an ortholog of human FAXC (failed axon connections)\; cdr-2 is involved in regulation of protein deneddylation and stress response to cadmium ion\; cdr-2 is expressed in the pharynx, nervous system, reproductive system, and the rectal epithelium.	0.781444419046245	0.833333333333333	1.06640128590389	0.306714361277319
3341	GENE282X	C06E4.3	C06E4.3	C06E4.3 is an ortholog of human HSD17B14 (hydroxysteroid 17-beta dehydrogenase 14)\; microarray and RNA sequencing studies indicate that C06E4.3 is affected by Tryptophan, 1-methylnicotinamide, Methylmercuric chloride, Tunicamycin, Rifampin, Sodium arsenite, Bisphenol A, Juglone, Dafa#1, and Sirolimus\; RNA sequencing studies indicate that C06E4.3 is enriched in the amphid sheath cell and intesti…	0.780189647769298	0.886666666666667	1.13647581610677	0.306714361277319
3203	GENE4635X	ZK228.3	ZK228.3	Microarray and RNA sequencing studies indicate that ZK228.3 is affected by Diallyl trisulfide, Tunicamycin, Indole, Zidovudine, Chlorpyrifos, Humic substances, Paraquat, Dafa#1, Sirolimus, and Allantoin\; RNA sequencing and microarray studies indicate that ZK228.3 is enriched in the intestine and muscle cell.	0.779644984168376	0.863333333333333	1.10734161171347	0.306714361277319
3573	GENE1822X	F35E12.6	F35E12.6	F35E12.6 is involved in innate immune response[HEP].	0.777838343290386	1.00666666666667	1.2941849361762	0.306714361277319
3805	GENE2120X	F49E12.10	F49E12.10	F49E12.10 is an ortholog of human FAXDC2 (fatty acid hydroxylase domain containing 2)\; F49E12.10 is predicted to have iron ion binding activity and oxidoreductase activity, based on protein domain information.	0.774503164947176	0.813333333333333	1.05013558387306	0.306714361277319
2819	GENE3609X	W04B5.3	W04B5.3	W04B5.3 is predicted to have carbohydrate binding activity, based on protein domain information.	0.773949528685803	0.816666666666667	1.05519369984422	0.306714361277319

## Sheet: GO_motifs_ up-regulated genes 
#	signf	p-value	T	Q	Q&T	Q&T/Q	Q&T/T	term ID	t type	t group	t name	t depth	Q&T list
#
1	!	7.49e-83	330	278	93	0.335	0.282	GO:0002376	BP	9	immune system process	1	CNC-2,CPR-3,CRN-2,CUL-6,GST-1,GST-5,GST-6,GST-13,GST-24,GST-38,LEC-11,LYS-2,NHR-57,PGP-3,SKR-3,TSP-1,B0024.4,CLEC-41,C08E8.4,C10C5.2,C18E9.9,C25D7.5,C29F3.7,C32H11.4,DOD-24,C49C3.9,UGT-44,F01D5.1,F01D5.3,F01D5.5,F08G2.5,F10A3.4,F13A7.11,F16H6.10,F20G2.5,CLEC-66,F35E12.5,F35E12.6,DCT-17,F35E12.8,F35E12.9,F44G3.10,F53C11.1,F54B8.4,F54D5.4,F55G11.2,DOD-22,F55G11.7,F55G11.8,CDR-4,K08D8.4,K08D8.5,DOD-…
1	!	2.06e-13	3366	278	125	0.45	0.037	GO:0050896	BP	9	response to stimulus	1	ARF-1.1,CDR-1,CNC-2,CNG-1,CPR-3,CRN-2,CUL-6,GST-1,GST-5,GST-6,GST-10,GST-13,GST-24,GST-38,HSP-16.1,HSP-16.2,HSP-16.41,HSP-16.49,HSP-70,LEC-11,LYS-2,NHR-57,NLP-25,PGP-3,PGP-4,PGP-5,PGP-6,PGP-7,SKR-3,SMF-3,STR-245,TSP-1,TSP-2,B0024.4,CLEC-41,C08E8.4,C10C5.2,C18E9.9,C25D7.5,C29F3.7,C32H11.4,DOD-24,C49C3.9,CDR-2,UGT-44,F01D5.1,F01D5.3,F01D5.5,F08G2.5,F10A3.4,F13A7.11,F16H6.10,F20G2.5,CLEC-66,F35E12.5…
1	!	2.63e-14	174	278	27	0.097	0.155	GO:0009607	BP	9	response to biotic stimulus	2	CNC-2,CUL-6,GST-1,HSP-16.41,LYS-2,PGP-3,PGP-5,SKR-3,DOD-24,C49C3.9,F10A3.4,F20G2.5,F35E12.5,F35E12.6,DCT-17,F35E12.8,F35E12.9,F53C11.1,DOD-22,HRG-3,CLEC-60,C17H12.6,C17H12.8,H20E11.3,SWT-7,M60.2,T19D12.4
1	!	5.82e-06	441	278	29	0.104	0.066	GO:0009605	BP	9	response to external stimulus	2	CNC-2,CUL-6,GST-1,HSP-16.41,LYS-2,PGP-3,PGP-5,SKR-3,DOD-24,C49C3.9,F10A3.4,F20G2.5,F35E12.5,F35E12.6,DCT-17,F35E12.8,F35E12.9,F53C11.1,F54B8.4,DOD-22,HRG-3,CLEC-60,C17H12.6,C17H12.8,GSTO-1,H20E11.3,SWT-7,M60.2,T19D12.4
1	!	2.63e-14	174	278	27	0.097	0.155	GO:0043207	BP	9	response to external biotic stimulus	3	CNC-2,CUL-6,GST-1,HSP-16.41,LYS-2,PGP-3,PGP-5,SKR-3,DOD-24,C49C3.9,F10A3.4,F20G2.5,F35E12.5,F35E12.6,DCT-17,F35E12.8,F35E12.9,F53C11.1,DOD-22,HRG-3,CLEC-60,C17H12.6,C17H12.8,H20E11.3,SWT-7,M60.2,T19D12.4
1	!	2.28e-56	1004	278	113	0.406	0.113	GO:0006950	BP	9	response to stress	2	ARF-1.1,CDR-1,CNC-2,CPR-3,CRN-2,CUL-6,GST-1,GST-5,GST-6,GST-10,GST-13,GST-24,GST-38,HSP-16.1,HSP-16.2,HSP-16.41,HSP-16.49,HSP-70,LEC-11,LYS-2,NHR-57,PGP-3,PGP-4,PGP-5,PGP-7,SKR-3,SMF-3,TSP-1,B0024.4,CLEC-41,C08E8.4,C10C5.2,C18E9.9,C25D7.5,C29F3.7,C32H11.4,DOD-24,C49C3.9,CDR-2,UGT-44,F01D5.1,F01D5.3,F01D5.5,F08G2.5,F10A3.4,F13A7.11,F16H6.10,F20G2.5,CLEC-66,F35E12.5,F35E12.6,DCT-17,F35E12.8,F35E12.…
1	!	1.11e-77	419	278	97	0.349	0.232	GO:0006952	BP	9	defense response	3	CNC-2,CPR-3,CRN-2,CUL-6,GST-1,GST-5,GST-6,GST-13,GST-24,GST-38,HSP-16.41,LEC-11,LYS-2,NHR-57,PGP-3,PGP-5,SKR-3,TSP-1,B0024.4,CLEC-41,C08E8.4,C10C5.2,C18E9.9,C25D7.5,C29F3.7,C32H11.4,DOD-24,C49C3.9,UGT-44,F01D5.1,F01D5.3,F01D5.5,F08G2.5,F10A3.4,F13A7.11,F16H6.10,F20G2.5,CLEC-66,F35E12.5,F35E12.6,DCT-17,F35E12.8,F35E12.9,F44G3.10,F53C11.1,F54B8.4,F54D5.4,F55G11.2,DOD-22,F55G11.7,F55G11.8,HRG-3,CDR-…
1	!	1.19e-81	328	278	92	0.331	0.28	GO:0006955	BP	9	immune response	2	CNC-2,CPR-3,CRN-2,GST-1,GST-5,GST-6,GST-13,GST-24,GST-38,LEC-11,LYS-2,NHR-57,PGP-3,SKR-3,TSP-1,B0024.4,CLEC-41,C08E8.4,C10C5.2,C18E9.9,C25D7.5,C29F3.7,C32H11.4,DOD-24,C49C3.9,UGT-44,F01D5.1,F01D5.3,F01D5.5,F08G2.5,F10A3.4,F13A7.11,F16H6.10,F20G2.5,CLEC-66,F35E12.5,F35E12.6,DCT-17,F35E12.8,F35E12.9,F44G3.10,F53C11.1,F54B8.4,F54D5.4,F55G11.2,DOD-22,F55G11.7,F55G11.8,CDR-4,K08D8.4,K08D8.5,DOD-17,M04…
1	!	1.27e-82	321	278	92	0.331	0.287	GO:0045087	BP	9	innate immune response	3	CNC-2,CPR-3,CRN-2,GST-1,GST-5,GST-6,GST-13,GST-24,GST-38,LEC-11,LYS-2,NHR-57,PGP-3,SKR-3,TSP-1,B0024.4,CLEC-41,C08E8.4,C10C5.2,C18E9.9,C25D7.5,C29F3.7,C32H11.4,DOD-24,C49C3.9,UGT-44,F01D5.1,F01D5.3,F01D5.5,F08G2.5,F10A3.4,F13A7.11,F16H6.10,F20G2.5,CLEC-66,F35E12.5,F35E12.6,DCT-17,F35E12.8,F35E12.9,F44G3.10,F53C11.1,F54B8.4,F54D5.4,F55G11.2,DOD-22,F55G11.7,F55G11.8,CDR-4,K08D8.4,K08D8.5,DOD-17,M04…
1	!	0.000788	492	278	27	0.097	0.055	GO:0051704	BP	9	multi-organism process	1	CNC-2,CUL-6,GST-1,HSP-16.41,LYS-2,PGP-3,PGP-5,SKR-3,DOD-24,C49C3.9,F10A3.4,F20G2.5,F35E12.5,F35E12.6,DCT-17,F35E12.8,F35E12.9,F53C11.1,DOD-22,HRG-3,CLEC-60,C17H12.6,C17H12.8,H20E11.3,SWT-7,M60.2,T19D12.4
1	!	2.63e-14	174	278	27	0.097	0.155	GO:0051707	BP	9	response to other organism	2	CNC-2,CUL-6,GST-1,HSP-16.41,LYS-2,PGP-3,PGP-5,SKR-3,DOD-24,C49C3.9,F10A3.4,F20G2.5,F35E12.5,F35E12.6,DCT-17,F35E12.8,F35E12.9,F53C11.1,DOD-22,HRG-3,CLEC-60,C17H12.6,C17H12.8,H20E11.3,SWT-7,M60.2,T19D12.4
1	!	1.22e-14	154	278	26	0.094	0.169	GO:0009617	BP	9	response to bacterium	3	CNC-2,GST-1,HSP-16.41,LYS-2,PGP-3,PGP-5,SKR-3,DOD-24,C49C3.9,F10A3.4,F20G2.5,F35E12.5,F35E12.6,DCT-17,F35E12.8,F35E12.9,F53C11.1,DOD-22,HRG-3,CLEC-60,C17H12.6,C17H12.8,H20E11.3,SWT-7,M60.2,T19D12.4
1	!	1.94e-14	172	278	27	0.097	0.157	GO:0098542	BP	9	defense response to other organism	3	CNC-2,CUL-6,GST-1,HSP-16.41,LYS-2,PGP-3,PGP-5,SKR-3,DOD-24,C49C3.9,F10A3.4,F20G2.5,F35E12.5,F35E12.6,DCT-17,F35E12.8,F35E12.9,F53C11.1,DOD-22,HRG-3,CLEC-60,C17H12.6,C17H12.8,H20E11.3,SWT-7,M60.2,T19D12.4
1	!	1.03e-14	153	278	26	0.094	0.17	GO:0042742	BP	9	defense response to bacterium	4	CNC-2,GST-1,HSP-16.41,LYS-2,PGP-3,PGP-5,SKR-3,DOD-24,C49C3.9,F10A3.4,F20G2.5,F35E12.5,F35E12.6,DCT-17,F35E12.8,F35E12.9,F53C11.1,DOD-22,HRG-3,CLEC-60,C17H12.6,C17H12.8,H20E11.3,SWT-7,M60.2,T19D12.4
1	!	5.99e-18	104	278	25	0.09	0.24	GO:0050829	BP	9	defense response to Gram-negative bacterium	5	CNC-2,GST-1,HSP-16.41,LYS-2,PGP-3,PGP-5,SKR-3,DOD-24,C49C3.9,F10A3.4,F20G2.5,F35E12.5,F35E12.6,DCT-17,F35E12.8,F35E12.9,F53C11.1,DOD-22,HRG-3,C17H12.6,C17H12.8,H20E11.3,SWT-7,M60.2,T19D12.4
1	!	0.000678	104	278	12	0.043	0.115	GO:0010035	BP	9	response to inorganic substance	1	CDR-1,GST-1,GST-10,PGP-3,PGP-4,PGP-5,PGP-7,SMF-3,CDR-2,CDR-4,GSTO-1,F53A9.2
1	!	0.000155	59	278	10	0.036	0.169	GO:0010038	BP	9	response to metal ion	2	CDR-1,GST-1,PGP-3,PGP-4,PGP-5,PGP-7,SMF-3,CDR-2,CDR-4,F53A9.2
1	!	2.4e-05	18	278	7	0.025	0.389	GO:0046686	BP	9	response to cadmium ion	3	CDR-1,PGP-3,PGP-4,PGP-5,PGP-7,CDR-2,CDR-4
1	!	4.22e-06	22	278	8	0.029	0.364	GO:0097501	BP	9	stress response to metal ion	3	CDR-1,PGP-3,PGP-4,PGP-5,PGP-7,CDR-2,CDR-4,F53A9.2
1	!	6.58e-07	12	278	7	0.025	0.583	GO:1990170	BP	9	stress response to cadmium ion	4	CDR-1,PGP-3,PGP-4,PGP-5,PGP-7,CDR-2,CDR-4
1	!	0.0417	21	278	5	0.018	0.238	GO:0019748	BP	21	secondary metabolic process	1	CAT-4,GSTO-2,WHT-1,GSTO-1,C02D5.4
1	!	0.000923	41	278	8	0.029	0.195	GO:0006575	BP	20	cellular modified amino acid metabolic process	1	CAT-4,GBH-2,GST-4,GST-10,GSTO-2,GSTO-1,Y38F2AR.12,C02D5.4
1	!	0.00282	22	278	6	0.022	0.273	GO:0006749	BP	20	glutathione metabolic process	1	GST-4,GST-10,GSTO-2,GSTO-1,Y38F2AR.12,C02D5.4
1	!	8.43e-13	272	278	31	0.112	0.114	GO:0098805	CC	10	whole membrane	1	PCP-2,PCP-4,B0024.4,C29F3.7,F10A3.4,F20G2.5,F35E12.5,F35E12.6,DCT-17,F35E12.8,F35E12.9,F53C11.1,K08D8.6,Y41C4A.11,C17H12.6,C17H12.8,C34H4.1,C42D8.1,F54E2.1,H20E11.3,K11H12.3,K11H12.4,HRG-1,T19D12.4,Y40D12A.2,HPO-6,Y41D4B.17,Y46D2A.2,DOD-19,C18H7.11,K11H12.11
1	!	2.05e-26	83	278	29	0.104	0.349	GO:0098589	CC	10	membrane region	1	PCP-2,PCP-4,B0024.4,C29F3.7,F10A3.4,F20G2.5,F35E12.5,F35E12.6,DCT-17,F35E12.8,F35E12.9,F53C11.1,K08D8.6,C17H12.6,C17H12.8,C34H4.1,C42D8.1,F54E2.1,H20E11.3,K11H12.3,K11H12.4,T19D12.4,Y40D12A.2,HPO-6,Y41D4B.17,Y46D2A.2,DOD-19,C18H7.11,K11H12.11
1	!	2.05e-26	83	278	29	0.104	0.349	GO:0098857	CC	10	membrane microdomain	2	PCP-2,PCP-4,B0024.4,C29F3.7,F10A3.4,F20G2.5,F35E12.5,F35E12.6,DCT-17,F35E12.8,F35E12.9,F53C11.1,K08D8.6,C17H12.6,C17H12.8,C34H4.1,C42D8.1,F54E2.1,H20E11.3,K11H12.3,K11H12.4,T19D12.4,Y40D12A.2,HPO-6,Y41D4B.17,Y46D2A.2,DOD-19,C18H7.11,K11H12.11
1	!	2.05e-26	83	278	29	0.104	0.349	GO:0045121	CC	10	membrane raft	3	PCP-2,PCP-4,B0024.4,C29F3.7,F10A3.4,F20G2.5,F35E12.5,F35E12.6,DCT-17,F35E12.8,F35E12.9,F53C11.1,K08D8.6,C17H12.6,C17H12.8,C34H4.1,C42D8.1,F54E2.1,H20E11.3,K11H12.3,K11H12.4,T19D12.4,Y40D12A.2,HPO-6,Y41D4B.17,Y46D2A.2,DOD-19,C18H7.11,K11H12.11
1	!	0.0109	317	278	19	0.068	0.06	GO:0030246	MF	2	carbohydrate binding	1	GBH-2,LEC-6,LEC-10,LEC-11,CLEC-41,CLEC-66,CLEC-258,CLEC-47,CLEC-60,CLEC-143,CLEC-2,CLEC-3,CLEC-208,CLEC-67,CLEC-265,W04B5.3,CLEC-125,CLEC-74,CLEC-84
1	!	0.00321	81	278	10	0.036	0.123	GO:0015020	MF	11	glucuronosyltransferase activity	1	UGT-44,UGT-54,UGT-18,UGT-4,UGT-28,UGT-26,UGT-48,UGT-24,UGT-31,UGT-29
1	!	0.00473	7	278	4	0.014	0.571	GO:0015562	MF	1	efflux transmembrane transporter activity	1	PGP-3,PGP-4,PGP-5,PGP-6
1	!	0.00448	50	278	8	0.029	0.16	GO:0016765	MF	8	transferase activity, transferring alkyl or aryl (other than methyl) groups	1	GST-1,GST-4,GST-5,GST-6,GST-10,GSTO-2,GSTO-1,C02D5.4
1	!	4.22e-06	22	278	8	0.029	0.364	GO:0004364	MF	8	glutathione transferase activity	2	GST-1,GST-4,GST-5,GST-6,GST-10,GSTO-2,GSTO-1,C02D5.4
1	!	0.0287	6	28	3	0.107	0.5	HP:0007834	hp	14	Progressive cataract	1	HSP-16.41,HSP-16.49,HSP-17
1	!	1.41e-11	59	39	12	0.308	0.203	KEGG:00983	keg	4	Drug metabolism - other enzymes	1	CDD-1,GST-1,GST-4,GST-5,GST-6,GST-10,GST-38,UGT-18,GSTO-2,UGT-48,GSTO-1,C02D5.4
1	!	0.00416	25	39	4	0.103	0.16	KEGG:02010	keg	16	ABC transporters	1	HAF-7,PGP-3,PGP-4,PGP-5
1	!	5.4e-13	46	39	12	0.308	0.261	KEGG:00982	keg	6	Drug metabolism - cytochrome P450	1	GST-1,GST-4,GST-5,GST-6,GST-10,GST-30,GST-38,UGT-18,GSTO-2,UGT-48,GSTO-1,C02D5.4
1	!	0.0453	46	39	4	0.103	0.087	KEGG:04213	keg	18	Longevity regulating pathway - multiple species	1	HSP-16.1,HSP-16.49,HSP-70,F44E5.4
1	!	1.14e-13	41	39	12	0.308	0.293	KEGG:00980	keg	5	Metabolism of xenobiotics by cytochrome P450	1	GST-1,GST-4,GST-5,GST-6,GST-10,GST-30,GST-38,UGT-18,GSTO-2,UGT-48,GSTO-1,C02D5.4
1	!	7.76e-11	51	39	11	0.282	0.216	KEGG:00480	keg	3	Glutathione metabolism	1	GST-1,GST-4,GST-5,GST-6,GST-10,GST-30,GST-38,GSTO-2,GSTO-1,Y38F2AR.12,C02D5.4
1	!	0.000376	970	47	29	0.617	0.03	REAC:R-CEL-1430728	rea	13	Metabolism	1	CAT-4,CDD-1,ECH-9,GBH-2,GST-1,GST-4,GST-5,GST-6,GST-10,GST-13,GST-19,GST-24,GST-30,GST-38,C10C5.3,C10C5.5,C31C9.2,F01D4.8,DGAT-2,Y43F8A.3,PTPS-1,ACL-12,GSTO-2,GSTO-1,F52H2.6,R09B5.11,Y38F2AR.12,PHO-9,C02D5.4
1	!	8.75e-10	153	47	17	0.362	0.111	REAC:R-CEL-211859	rea	13	Biological oxidations	2	GST-1,GST-4,GST-5,GST-6,GST-10,GST-13,GST-19,GST-24,GST-30,GST-38,C10C5.3,C10C5.5,Y43F8A.3,GSTO-2,GSTO-1,Y38F2AR.12,C02D5.4
1	!	2.07e-09	95	47	14	0.298	0.147	REAC:R-CEL-156580	rea	13	Phase II - Conjugation of compounds	3	GST-1,GST-4,GST-5,GST-6,GST-10,GST-13,GST-19,GST-24,GST-30,GST-38,GSTO-2,GSTO-1,Y38F2AR.12,C02D5.4
1	!	1.29e-11	67	47	14	0.298	0.209	REAC:R-CEL-156590	rea	13	Glutathione conjugation	4	GST-1,GST-4,GST-5,GST-6,GST-10,GST-13,GST-19,GST-24,GST-30,GST-38,GSTO-2,GSTO-1,Y38F2AR.12,C02D5.4
1	!	0.00966	16	47	4	0.085	0.25	REAC:R-CEL-196836	rea	15	Vitamin C (ascorbate) metabolism	1	GSTO-2,GSTO-1,R09B5.11,C02D5.4
1	!	0.0118	201	47	11	0.234	0.055	REAC:R-CEL-8978868	rea	19	Fatty acid metabolism	1	ECH-9,GST-1,GST-4,GST-5,GST-6,GST-13,GST-19,GST-24,GST-30,GST-38,DGAT-2
1	!	0.000241	83	47	9	0.191	0.108	REAC:R-CEL-2142753	rea	19	Arachidonic acid metabolism	2	GST-4,GST-5,GST-6,GST-13,GST-19,GST-24,GST-30,GST-38,DGAT-2
1	!	0.000102	55	47	8	0.17	0.145	REAC:R-CEL-2162123	rea	19	Synthesis of Prostaglandins (PG) and Thromboxanes (TX)	3	GST-4,GST-5,GST-6,GST-13,GST-19,GST-24,GST-30,GST-38
1	!	0.00035	521	344	25	0.073	0.048	TF:M07159	tf	17	Factor: skn-1; motif: AAAATGATGACAAWN	1	AAT-1,DHS-9,GST-1,GST-4,GST-13,GST-30,NHR-57,PGP-4,DOD-24,DCT-17,F35E12.8,M28.8,T05F1.9,NSPE-2,CLEC-143,NIT-1,GSTO-2,CLEC-3,H20E11.3,T19D12.3,Y42G9A.3,DOD-19,C02D5.4,FBXA-219,Y54G2A.45
1	!	0.00035	521	344	25	0.073	0.048	TF:M07159_0	tf	17	Factor: skn-1; motif: AAAATGATGACAAWN; match class: 0	2	AAT-1,DHS-9,GST-1,GST-4,GST-13,GST-30,NHR-57,PGP-4,DOD-24,DCT-17,F35E12.8,M28.8,T05F1.9,NSPE-2,CLEC-143,NIT-1,GSTO-2,CLEC-3,H20E11.3,T19D12.3,Y42G9A.3,DOD-19,C02D5.4,FBXA-219,Y54G2A.45
1	!	0.00484	211	344	13	0.038	0.062	TF:M00230	tf	12	Factor: Skn-1; motif: NWWWATCATBNN	1	CYP-14A5,GST-6,GST-38,FBXA-88,FBXA-18,F55G11.2,T05F1.9,MSRA-1,T19D12.4,UGT-31,Y40D12A.2,Y54G2A.45,F33H12.7
1	!	0.00484	211	344	13	0.038	0.062	TF:M00230_0	tf	12	Factor: Skn-1; motif: NWWWATCATBNN; match class: 0	2	CYP-14A5,GST-6,GST-38,FBXA-88,FBXA-18,F55G11.2,T05F1.9,MSRA-1,T19D12.4,UGT-31,Y40D12A.2,Y54G2A.45,F33H12.7
1	!	8.93e-18	2342	344	104	0.302	0.044	TF:M07154	tf	7	Factor: elt-3; motif: TCTTATCA	1	AAT-1,CDD-1,CDR-1,COL-76,ECH-9,GST-6,LEC-6,LEC-11,LYS-2,NHR-57,PGP-6,SKR-3,SKR-5,STR-245,BATH-47,TBA-7,B0024.4,C08E8.4,C10C5.3,C10C5.5,FBXA-82,OAC-6,C32H11.3,C32H11.9,C45B11.2,C49C3.9,D1053.3,FBXA-88,FBXA-18,F15B9.6,F19B2.5,F20G2.5,F21D5.3,F35E12.6,F35E12.9,HRG-4,F45D3.4,DOD-23,F53C11.1,DOD-22,F55G11.8,F57G8.7,HRG-3,DGAT-2,F59B2.12,CDR-4,K08D8.5,K10D11.2,M04C3.2,R08B4.5,SWT-6,T01D3.6,CLEC-47,T24B…
1	!	8.93e-18	2342	344	104	0.302	0.044	TF:M07154_0	tf	7	Factor: elt-3; motif: TCTTATCA; match class: 0	2	AAT-1,CDD-1,CDR-1,COL-76,ECH-9,GST-6,LEC-6,LEC-11,LYS-2,NHR-57,PGP-6,SKR-3,SKR-5,STR-245,BATH-47,TBA-7,B0024.4,C08E8.4,C10C5.3,C10C5.5,FBXA-82,OAC-6,C32H11.3,C32H11.9,C45B11.2,C49C3.9,D1053.3,FBXA-88,FBXA-18,F15B9.6,F19B2.5,F20G2.5,F21D5.3,F35E12.6,F35E12.9,HRG-4,F45D3.4,DOD-23,F53C11.1,DOD-22,F55G11.8,F57G8.7,HRG-3,DGAT-2,F59B2.12,CDR-4,K08D8.5,K10D11.2,M04C3.2,R08B4.5,SWT-6,T01D3.6,CLEC-47,T24B…
1	!	0.000111	222	344	16	0.047	0.072	TF:M07154_1	tf	7	Factor: elt-3; motif: TCTTATCA; match class: 1	3	ECH-9,LEC-6,C08E8.4,OAC-6,F21D5.3,DGAT-2,K10D11.2,W05E10.1,C02C2.4,GSTO-1,FBXA-182,F49F1.5,FBXA-3,T19D7.6,Y119D3B.21,F33H12.7

## Sheet: SAM_down-regulated genes
Supplementary Data 1. Significantly down-regulated genes in wild type animals exposed to CoCl2 for 6 hours.
Gene list was generated by one class SAM (WT +CoCl2 versus WT -CoCl2).
Significant Neg	56
Row	Gene ID	Gene Name	Sequence Name	Gene Description	Score(d)	Numerator(r)	Denominator(s+s0)	q-value(%)
4664	GENE3858X	Y34F4.2	Y34F4.2	RNA sequencing and microarray studies indicate that Y34F4.2 is affected by 1-methylnicotinamide, Tunicamycin, Mianserin, D-glucose, Zidovudine, Fluoranthene, Cry5B, Quercetin, Humic substances, single-walled carbon nanotubes, Paraquat, Colistin, and Sirolimus\; tiling array and RNA sequencing studies indicate that Y34F4.2 is enriched in the intestine and in the dopaminergic, PVD, OLL, and ASER ne…	-2.11993846684363	-2.51333333333333	1.18556900242271	0
5428	GENE6850X	lys-10	F17E9.11	RNA sequencing and microarray studies indicate that lys-10 is affected by 1-methylnicotinamide, Methylmercuric chloride, Rotenone, Bisphenol A, Bisphenol S, Zidovudine, Chlorpyrifos, Quercetin, Humic substances, Colistin, and Octopamine\; RNA sequencing studies indicate that lys-10 is enriched in the germ line and intestine.	-2.10747847874983	-2.20666666666667	1.04706486396752	0
4589	GENE6801X	lips-14	H17B01.3	Microarray and RNA sequencing studies indicate that lips-14 is affected by Hydrogen sulfide, D-glucose, Bisphenol A, Cadmium, Chlorpyrifos, Diazinon, Cry5B, Hydrolyzable Tannins, Humic substances, R24, adsorbable organic bromine compounds, and Octopamine\; RNA sequencing studies indicate that lips-14 is enriched in the intestine.	-2.06008047790834	-2.7	1.31062840940146	0
4591	GENE5617X	cyp-35A2	C03G6.15	cyp-35A2 is an ortholog of human CYP21A2 (cytochrome P450 family 21 subfamily A member 2) and members of the CYP2 (Cytochrome P4502) family including CYP2J2\; cyp-35A2 is involved in response to xenobiotic stimulus\; cyp-35A2 is predicted to have heme binding activity, iron ion binding activity, and oxidoreductase activity, acting on paired donors, with incorporation or reduction of molecular oxy…	-1.96257799510542	-2.20333333333333	1.12267300399187	0
5265	GENE4110X	Y48E1B.8	Y48E1B.8	Microarray and RNA sequencing studies indicate that Y48E1B.8 is affected by Heme, Ethanol, Tryptophan, Methylmercury hydroxide, Rotenone, Tunicamycin, Manganese chloride, D-glucopyranose, Sodium arsenite, Indole, Levamisole, Resveratrol, Chlorpyrifos, Diazinon, Cry5B, Hydrolyzable Tannins, Humic substances, Dafa#1, Sirolimus, and Octopamine\; tiling array and microarray studies indicate that Y48E…	-1.95411491769593	-2.15666666666667	1.10365395972186	0
6317	GENE5594X	cyp-25A1	C36A4.1	cyp-25A1 is an ortholog of human TBXAS1 (thromboxane A synthase 1) and members of the CYP3 (Cytochrome P4503) family including CYP3A43\; cyp-25A1 is predicted to have heme binding activity, iron ion binding activity, and oxidoreductase activity, acting on paired donors, with incorporation or reduction of molecular oxygen, based on protein domain information.	-1.92475647005966	-2.11666666666667	1.09970622236748	0
173	GENE3391X	T22B7.7	T22B7.7	T22B7.7 is an ortholog of human ACOT9 (acyl-CoA thioesterase 9)\; RNA sequencing studies indicate that T22B7.7 is enriched in the intestine.	-1.83143636548489	-2.11666666666667	1.15574131133202	0
4639	GENE5709X	dhs-25	F09E10.3	dhs-25 is an ortholog of human HSD17B8 (hydroxysteroid 17-beta dehydrogenase 8)\; RNA sequencing and microarray studies indicate that dhs-25 is affected by Rotenone, D-glucose, Cadmium Chloride, Ag nanoparticles, Atrazine, Cry5B, Quercetin, Hydrolyzable Tannins, Humic substances, R24, Benzene, and Colistin\; tiling array, RNA sequencing, and microarray studies indicate that dhs-25 is enriched in …	-1.8314036940029	-1.86	1.01561441974303	0
5443	GENE2681X	K09F6.6	K09F6.6	Microarray, RNA sequencing, and tiling array studies indicate that K09F6.6 is affected by lin-15B, clk-1, ash-2, set-2, wdr-5.1, htz-1, daf-16, cox-5B, jmjd-3.1, jmjd-1.2, dpy-21, mir-34, elli-1, pgl-1, pgl-3, glh-4, glh-1, sma-2, sma-4, and lin-22\; RNA sequencing studies indicate that K09F6.6 is affected by Rotenone, D-glucose, and Zidovudine\; RNA sequencing studies indicate that K09F6.6 is en…	-1.82433315606835	-2.00333333333333	1.09811814068586	0
4551	GENE2101X	F48D6.4	F48D6.4	RNA sequencing and microarray studies indicate that F48D6.4 is affected by Ethanol, Methylmercuric chloride, Rotenone, Zidovudine, D-glucopyranose, Chlorpyrifos, Cry5B, Quercetin, Colistin, and Ag nanoparticles\; tiling array, RNA sequencing, and microarray studies indicate that F48D6.4 is enriched in the intestine, pharyngeal muscle cell, and muscle cell and in the ASER neurons.	-1.73816126406137	-2.01666666666667	1.16022989832056	0
4582	GENE5314X	clec-7	F10G2.3	clec-7 is an ortholog of human CLEC3B (C-type lectin domain family 3 member B) and CLEC3A (C-type lectin domain family 3 member A)\; clec-7 is involved in defense response to Gram-positive bacterium.	-1.67923947770579	-2.15	1.28034150491589	0
4638	GENE3642X	W07A12.8	W07A12.8	RNA sequencing and microarray studies indicate that W07A12.8 is affected by emr-1, ubc-9, clk-1, glp-1, cox-5B, jmjd-3.1, jmjd-1.2, daf-2, mir-34, mir-71, mir-243, his-24, hpl-1, and hpl-2\; microarray and RNA sequencing studies indicate that W07A12.8 is affected by Methylmercuric chloride, Rotenone, Indole, and Colistin\; tiling array and RNA sequencing studies indicate that W07A12.8 is enriched…	-1.66605134617701	-1.94666666666667	1.16843137585979	0
6319	GENE5707X	dhs-23	R08H2.1	dhs-23 is an ortholog of human HSD17B14 (hydroxysteroid 17-beta dehydrogenase 14)\; dhs-23 is expressed in the hypodermis, head, and the intestine.	-1.65690065105963	-1.79666666666667	1.0843538902092	0
4593	GENE4425X	Y73B6BL.31	Y73B6BL.31	Y73B6BL.31 is an ortholog of human SLC35F3 (solute carrier family 35 member F3) and SLC35F4 (solute carrier family 35 member F4)\; RNA sequencing and microarray studies indicate that Y73B6BL.31 is affected by 1-methylnicotinamide, D-glucose, Aspirin, Zidovudine, and Colistin\; tiling array and RNA sequencing studies indicate that Y73B6BL.31 is enriched in the excretory cell and intestine and in t…	-1.63000049474891	-1.77666666666667	1.08997921926419	0
4558	GENE5704X	dhs-20	F35B12.2	dhs-20 is an ortholog of members of the human SDR (Short chain dehydrogenase\/reductase) family including DHRS9\; RNA sequencing and microarray studies indicate that dhs-20 is affected by Ethanol, 1-methylnicotinamide, Rotenone, Mianserin, Bisphenol S, 4-bromodiphenyl ether, Levamisole, Linolenic Acids, Resveratrol, Chlorpyrifos, Diazinon, Cry5B, Quercetin, Humic substances, Paraquat, Colistin, a…	-1.61533237107487	-1.95666666666667	1.21130901708153	0
4703	GENE5859X	elo-6	F41H10.8	elo-6 is an ortholog of human ELOVL3 (ELOVL fatty acid elongase 3) and ELOVL6 (ELOVL fatty acid elongase 6)\; elo-6 is expressed in all amphid neurons, intestine, vulva, and the nerve ring.	-1.61151482691489	-1.67666666666667	1.04042894217517	0
4580	GENE5590X	cyp-14A2	K09A11.3	cyp-14A2 is an ortholog of human RP11-400G3.5 and members of the CYP2 (Cytochrome P4502) family including CYP2C9\; cyp-14A2 is predicted to have heme binding activity, iron ion binding activity, and oxidoreductase activity, acting on paired donors, with incorporation or reduction of molecular oxygen, based on protein domain information\; cyp-14A2 is expressed in the intestine.	-1.59844702237416	-1.83666666666667	1.14903192971556	0
5425	GENE5595X	cyp-25A2	C36A4.2	cyp-25A2 is an ortholog of human TBXAS1 (thromboxane A synthase 1) and members of the CYP3 (Cytochrome P4503) family including CYP3A43\; cyp-25A2 is predicted to have heme binding activity, iron ion binding activity, and oxidoreductase activity, acting on paired donors, with incorporation or reduction of molecular oxygen, based on protein domain information.	-1.57448469685497	-1.72666666666667	1.09665509618206	0
4601	GENE3318X	T16G1.7	T16G1.7	Microarray and RNA sequencing studies indicate that T16G1.7 is affected by Heme, 1-methylnicotinamide, Tunicamycin, Rifampin, D-glucose, Bisphenol S, 4-bromodiphenyl ether, Levamisole, Zidovudine, Chlorpyrifos, Diazinon, Quercetin, Humic substances, adsorbable organic bromine compounds, Sirolimus, and Cholesterol\; proteomic, microarray, tiling array, and RNA sequencing studies indicate that T16G…	-1.55791543627135	-1.98	1.27092905937106	0
6321	GENE5618X	cyp-35A3	K09D9.2	cyp-35A3 is an ortholog of human CYP21A2 (cytochrome P450 family 21 subfamily A member 2) and members of the CYP2 (Cytochrome P4502) family including CYP2J2\; cyp-35A3 is involved in response to xenobiotic stimulus\; cyp-35A3 is predicted to have heme binding activity, iron ion binding activity, and oxidoreductase activity, acting on paired donors, with incorporation or reduction of molecular oxy…	-1.53380771070075	-1.81333333333333	1.18224293741807	0
1906	GENE7093X	nas-3	K06A4.1	nas-3 is predicted to have metalloendopeptidase activity and zinc ion binding activity, based on protein domain information\; nas-3 is expressed in the pm5, pm4, pm3, hyp1, seam cell, intestine, and certain mechanosensory neurons.	-1.53272056750526	-1.74	1.13523628304415	0
5426	GENE5635X	daao-1	Y69A2AR.5	daao-1 is an ortholog of human dao (D-amino acid oxidase) and DDO (D-aspartate oxidase)\; daao-1 is predicted to have D-amino-acid oxidase activity and FAD binding activity, based on protein domain information\; daao-1 is expressed in the intestinal cell.	-1.53078764128959	-1.80666666666667	1.18022031138471	0
5205	GENE5622X	cyp-35C1	C06B3.3	cyp-35C1 is an ortholog of human CYP21A2 (cytochrome P450 family 21 subfamily A member 2) and members of the CYP2 (Cytochrome P4502) family including CYP2J2\; cyp-35C1 is involved in response to xenobiotic stimulus\; cyp-35C1 is predicted to have heme binding activity, iron ion binding activity, and oxidoreductase activity, acting on paired donors, with incorporation or reduction of molecular oxy…	-1.52833238840423	-1.74	1.13849579659617	0
4556	GENE1990X	F43C9.1	F43C9.1	Microarray and RNA sequencing studies indicate that F43C9.1 is affected by Hydrogen sulfide, Tryptophan, Tunicamycin, Mianserin, 4-bromodiphenyl ether, Cry5B, Chlorpyrifos, Colistin, and Sirolimus\; tiling array and RNA sequencing studies indicate that F43C9.1 is enriched in the intestine.	-1.52698008741089	-2.15	1.40800788283067	0
4711	GENE4808X	acdh-2	C17C3.12	acdh-2 is an ortholog of human ACADSB (acyl-CoA dehydrogenase, short\/branched chain)\; acdh-2 is predicted to have flavin adenine dinucleotide binding activity and oxidoreductase activity, acting on the CH-CH group of donors, based on protein domain information\; acdh-2 is expressed in the intestine and the body wall musculature.	-1.50371170534354	-1.55666666666667	1.03521616619392	0
4734	GENE2726X	K11G9.2	K11G9.2	K11G9.2 is expressed in the hypodermis, nervous system, reproductive system, and the intestine.	-1.49853617478124	-1.62666666666667	1.08550376963982	0
4652	GENE1240X	F08A8.2	F08A8.2	acox-1.2 is an ortholog of human ACOX1 (acyl-CoA oxidase 1)\; acox-1.2 is involved in ascaroside biosynthetic process\; acox-1.2 is predicted to have FAD binding activity and acyl-CoA oxidase activity, based on protein domain information\; acox-1.2 is expressed in the intestine.	-1.48418634525029	-1.58333333333333	1.06680225053972	0
5202	GENE3166X	T05E12.3	T05E12.3	T05E12.3 is an ortholog of human KCTD10 (potassium channel tetramerization domain containing 10), KCTD13 (potassium channel tetramerization domain containing 13) and TNFAIP1 (TNF alpha induced protein 1)\; microarray and RNA sequencing studies indicate that T05E12.3 is affected by Hydrogen sulfide, 1-methylnicotinamide, Rotenone, Tunicamycin, D-glucose, Bisphenol A, Bisphenol S, Juglone, Zidovudi…	-1.47890013551594	-1.82666666666667	1.23515213961989	0
4577	GENE1611X	F25D1.5	F25D1.5	F25D1.5 is an ortholog of human HSD17B14 (hydroxysteroid 17-beta dehydrogenase 14)\; microarray and RNA sequencing studies indicate that F25D1.5 is affected by Tunicamycin, Bisphenol A, Bisphenol S, Sesamin, 4-bromodiphenyl ether, Ethanol, Fluoranthene, Chlorpyrifos, Diazinon, Cry5B, Multi-walled carbon nanotubes, Ethosuximide, and Sirolimus\; tiling array and RNA sequencing studies indicate that…	-1.45145245164471	-1.68333333333333	1.15975782150209	0
2078	GENE3086X	T02B5.1	T02B5.1	cest-1 is an ortholog of human ACHE (acetylcholinesterase (Cartwright blood group)) and CES2 (carboxylesterase 2)\; microarray and RNA sequencing studies indicate that cest-1 is affected by Hydrogen sulfide, Ethanol, Methylmercury hydroxide, Methylmercuric chloride, Tunicamycin, 4-bromodiphenyl ether, TPEN, Cholestanol, Resveratrol, Atrazine, Chlorpyrifos, Diazinon, Humic substances, and Sirolimu…	-1.44810494222866	-2.15333333333333	1.48700088684133	0
2112	GENE7843X	scl-2	F49E11.10	scl-2 is an ortholog of human GLIPR1 (GLI pathogenesis related 1) and members of the CRISP (Cysteine rich secretory protein) family including CRISP2\; scl-2 is expressed in the intestinal cell.	-1.42205440715177	-2.11	1.48376882726035	0
1893	GENE6186X	ftn-2	D1037.3	ftn-2 is an ortholog of members of the human Ferritin subunits family including FTHL17\; ftn-2 is involved in defense response to Gram-positive bacterium\; ftn-2 exhibits identical protein binding activity and is predicted to have ferric iron binding activity, based on protein domain information\; ftn-2 is expressed in the pharynx, hypodermis, intestine, and the body wall musculature.	-1.41584761112224	-1.49333333333333	1.05472744496116	0
4559	GENE5038X	best-26	ZK849.5	best-26 is an ortholog of human Best4 (bestrophin 4) and Best2 (bestrophin 2)\; microarray and RNA sequencing studies indicate that best-26 is affected by Tunicamycin, D-glucose, Cadmium, Chlorpyrifos, Paraquat, and Sirolimus\; tiling array, RNA sequencing, and microarray studies indicate that best-26 is enriched in the male and muscle cell and in the NSM neurons.	-1.41530105530503	-1.5	1.05984517878899	0
4701	GENE5620X	cyp-35A5	K07C6.5	cyp-35A5 is an ortholog of human CYP21A2 (cytochrome P450 family 21 subfamily A member 2) and members of the CYP2 (Cytochrome P4502) family including CYP2J2\; cyp-35A5 is involved in innate immune response[HEP] and response to xenobiotic stimulus\; cyp-35A5 is predicted to have heme binding activity, iron ion binding activity, and oxidoreductase activity, acting on paired donors, with incorporati…	-1.41304336545813	-1.69333333333333	1.19835907002354	0
4597	GENE4615X	ZK1290.15	ZK1290.15	Tiling array and microarray studies indicate that ZK1290.15 is affected by daf-12, prg-1, and clk-1\; microarray studies indicate that ZK1290.15 is affected by Tryptophan.	-1.39807384354863	-1.53666666666667	1.09913126102571	0
2094	GENE3758X	Y116A8C.33	Y116A8C.33	Y116A8C.33 is expressed in the intestine.	-1.3966707265331	-1.69666666666667	1.21479360484502	0
4633	GENE4962X	asp-13	F28A12.4	asp-13 is an ortholog of human pgc (progastricsin), PGA3 (pepsinogen 3, group I (pepsinogen A)), PGA5 (pepsinogen 5, group I (pepsinogen A)), PGA4 (pepsinogen 4, group I (pepsinogen A)), REN (renin), NAPSA (napsin A aspartic peptidase) and RP11-295K3.1 and members of the CTS (Cathepsins) family including CTSE\; asp-13 is predicted to have aspartic-type endopeptidase activity, based on protein dom…	-1.39435115526877	-1.46666666666667	1.05186319896867	0
4746	GENE8081X	srh-237	T05E12.7	Microarray and RNA sequencing studies indicate that srh-237 is affected by daf-12, cyc-1, isp-1, eat-2, clk-1, daf-2, ham-3, swsn-2.2, npr-1, hsf-1, rbr-2, let-418, chd-3, ash-2, sma-2, mir-71, sir-2.1, daf-16, daf-19, and nhr-25\; microarray and RNA sequencing studies indicate that srh-237 is affected by Diallyl trisulfide, Rotenone, Zidovudine, Cry5B, Humic substances, Colistin, and Sirolimus\;…	-1.38741303720656	-1.49666666666667	1.07874629005943	0
4622	GENE5232X	clec-10	C03H5.1	clec-10 is an ortholog of human CLEC3B (C-type lectin domain family 3 member B) and CLEC3A (C-type lectin domain family 3 member A)\; microarray and RNA sequencing studies indicate that clec-10 is affected by Heme, Tryptophan, D-glucose, Cadmium, Fluoranthene, Diazinon, Cry5B, Quercetin, Humic substances, Paraquat, Dafa#1, Sirolimus, and Allantoin\; tiling array, RNA sequencing, and microarray st…	-1.37388025649892	-1.37666666666667	1.00202813174916	0
4739	GENE4676X	ZK593.3	ZK593.3	RNA sequencing and microarray studies indicate that ZK593.3 is affected by 1-methylnicotinamide, D-glucopyranose, D-glucose, Bisphenol S, Zidovudine, Cholestanol, Resveratrol, Cry5B, Quercetin, Humic substances, adsorbable organic bromine compounds, and Sirolimus\; tiling array and RNA sequencing studies indicate that ZK593.3 is enriched in the coelomocytes and intestine.	-1.36775230683397	-1.43666666666667	1.05038511687267	0
4629	GENE656X	C30G12.2	C30G12.2	RNA sequencing and microarray studies indicate that C30G12.2 is affected by Ethanol, Tryptophan, 1-methylnicotinamide, Rotenone, Manganese chloride, D-glucopyranose, Sodium arsenite, D-glucose, Indole, Zidovudine, Atrazine, Chlorpyrifos, Diazinon, Cry5B, Humic substances, Colistin, Dafa#1, Ethosuximide, Sirolimus, and Octopamine\; sage analysis, tiling array, RNA sequencing, and microarray studie…	-1.35956746012874	-1.62	1.19155543767324	0
4735	GENE3567X	W02D7.4	W02D7.4	Microarray and RNA sequencing studies indicate that W02D7.4 is affected by Methylmercuric chloride, Tunicamycin, Manganese chloride, Resveratrol, Atrazine, Fluoranthene, Humic substances, Paraquat, Colistin, and Sirolimus\; RNA sequencing studies indicate that W02D7.4 is enriched in the intestine.	-1.35947609540073	-1.62	1.191635517153	0
4761	GENE8478X	ugt-22	C08F11.8	ugt-22 is an ortholog of human UGT3A2 (UDP glycosyltransferase family 3 member A2) and UGT3A1 (UDP glycosyltransferase family 3 member A1)\; ugt-22 is predicted to have transferase activity, transferring hexosyl groups, based on protein domain information.	-1.35539843601824	-1.41666666666667	1.04520311446456	0
4554	GENE5703X	dhs-2	F55A12.4	dhs-2 is an ortholog of members of the human SDR (Short chain dehydrogenase\/reductase) family including DHRS9\; RNA sequencing and microarray studies indicate that dhs-2 is affected by Ethanol, 1-methylnicotinamide, Rotenone, D-glucopyranose, 4-bromodiphenyl ether, Chlorpyrifos, Diazinon, Cry5B, Quercetin, Humic substances, Paraquat, and Ethosuximide\; tiling array and RNA sequencing studies ind…	-1.34847488263291	-1.46333333333333	1.08517655922234	0
4598	GENE8505X	ugt-53	T03D3.1	ugt-53 is an ortholog of human UGT3A2 (UDP glycosyltransferase family 3 member A2) and UGT3A1 (UDP glycosyltransferase family 3 member A1)\; ugt-53 is predicted to have transferase activity, transferring hexosyl groups, based on protein domain information.	-1.33434277013754	-1.56666666666667	1.17411110677744	0
6318	GENE2978X	R09E12.9	R09E12.9	Microarray and RNA sequencing studies indicate that R09E12.9 is affected by Hydrogen sulfide, Ethanol, Tryptophan, 1-methylnicotinamide, Rotenone, Tunicamycin, Mianserin, Bisphenol A, Bisphenol S, Indole, 4-bromodiphenyl ether, Zidovudine, and Colistin\; RNA sequencing studies indicate that R09E12.9 is enriched in the amphid sheath cell and in the PLM neurons.	-1.32983495267038	-1.56666666666667	1.17809105823299	0
4702	GENE5858X	elo-5	F41H10.7	elo-5 is an ortholog of human ELOVL3 (ELOVL fatty acid elongase 3) and ELOVL6 (ELOVL fatty acid elongase 6)\; elo-5 is expressed in all amphid neurons and the intestine.	-1.3000526634424	-1.40333333333333	1.07944345086564	0
1902	GENE2999X	R10E8.6	R10E8.6	RNA sequencing and microarray studies indicate that R10E8.6 is affected by Zidovudine and Sirolimus\; RNA sequencing studies indicate that R10E8.6 is enriched in the intestine.	-1.28480735345517	-1.36	1.05852445220104	0
4741	GENE3575X	W02H3.1	W02H3.1	RNA sequencing and microarray studies indicate that W02H3.1 is affected by Rotenone, Manganese chloride, Zidovudine, Humic substances, Colistin, and Sirolimus\; RNA sequencing studies indicate that W02H3.1 is enriched in the intestine.	-1.28255136410749	-1.41	1.09937117487782	0
4549	GENE4631X	ZK185.5	ZK185.5	ZK185.5 is predicted to have cation transmembrane transporter activity, based on protein domain information.	-1.26138056217598	-1.31	1.03854462267925	0
4653	GENE1470X	F18E2.1	F18E2.1	papl-1 is an ortholog of human ACP7 (acid phosphatase 7, tartrate resistant (putative))\; papl-1 is predicted to have acid phosphatase activity and metal ion binding activity, based on protein domain information.	-1.25639540117545	-1.34666666666667	1.07184940776348	0.306714361277319
4581	GENE534X	C23H3.9	C23H3.9	C23H3.9 is an ortholog of human MBLAC1 (metallo-beta-lactamase domain containing 1)\; RNA sequencing and microarray studies indicate that C23H3.9 is affected by Methylmercury hydroxide, Zidovudine, Chlorpyrifos, Quercetin, single-walled carbon nanotubes, Paraquat, Selenium, Colistin, Dafa#1, and Sirolimus\; microarray, tiling array, and RNA sequencing studies indicate that C23H3.9 is enriched in …	-1.24069128676954	-1.42333333333333	1.14720990508393	0.306714361277319
5406	GENE5616X	cyp-34A9	B0213.15	cyp-34A9 is an ortholog of human CYP21A2 (cytochrome P450 family 21 subfamily A member 2) and members of the CYP2 (Cytochrome P4502) family including CYP2J2\; cyp-34A9 is predicted to have heme binding activity, iron ion binding activity, and oxidoreductase activity, acting on paired donors, with incorporation or reduction of molecular oxygen, based on protein domain information\; cyp-34A9 is exp…	-1.23339115329509	-1.34666666666667	1.09184070525312	0.306714361277319
5445	GENE2348X	F58A6.1	F58A6.1	F58A6.1 is an ortholog of human ECH1 (enoyl-CoA hydratase 1)\; F58A6.1 is predicted to have catalytic activity, based on protein domain information.	-1.22137871504676	-1.59666666666667	1.30726583572855	0.306714361277319
4573	GENE3016X	R11E3.2	R11E3.2	R11E3.2 is an ortholog of human SLC23A3 (solute carrier family 23 member 3), SLC23A2 (solute carrier family 23 member 2) and SLC23A1 (solute carrier family 23 member 1)\; R11E3.2 is predicted to have transmembrane transporter activity, based on protein domain information.	-1.1980152790496	-1.36333333333333	1.13799327702638	0.306714361277319
5427	GENE5609X	cyp-33D3	Y17D7A.4	cyp-33D3 is an ortholog of human CYP2J2 (cytochrome P450 family 2 subfamily J member 2), CYP2R1 (cytochrome P450 family 2 subfamily R member 1) and CYP2U1 (cytochrome P450 family 2 subfamily U member 1)\; cyp-33D3 is predicted to have heme binding activity, iron ion binding activity, and oxidoreductase activity, acting on paired donors, with incorporation or reduction of molecular oxygen, based o…	-1.19483861543206	-1.4	1.17170635591966	0.306714361277319

## Sheet: GO_motifs_ down-regul. genes 
#	signf	p-value	T	Q	Q&T	Q&T/Q	Q&T/T	term ID	t type	t group	t name	t depth	Q&T list
#
1	!	8.15e-06	9	44	4	0.091	0.444	GO:0009410	BP	10	response to xenobiotic stimulus	1	CYP-35C1,CYP-35A2,CYP-35A5,CYP-35A3
1	!	6.06e-11	629	44	18	0.409	0.029	GO:0055114	BP	11	oxidation-reduction process	1	DHS-2,DHS-20,DHS-23,DHS-25,FTN-2,CYP-35C1,CYP-25A1,CYP-25A2,F08A8.2,F25D1.5,CYP-14A2,CYP-33D3,CYP-34A9,CYP-35A2,ACDH-2,CYP-35A5,CYP-35A3,DAAO-1
1	!	0.000382	4266	44	29	0.659	0.007	GO:0003824	MF	1	catalytic activity	1	DHS-2,DHS-20,DHS-23,DHS-25,ELO-5,ELO-6,FTN-2,NAS-3,CYP-35C1,UGT-22,CYP-25A1,CYP-25A2,F08A8.2,F18E2.1,F25D1.5,CYP-14A2,T02B5.1,CYP-33D3,CYP-34A9,CYP-35A2,ACDH-2,ASP-13,F58A6.1,CYP-35A5,CYP-35A3,K11G9.2,UGT-53,W02D7.4,DAAO-1
1	!	1.33e-11	576	44	18	0.409	0.031	GO:0016491	MF	1	oxidoreductase activity	2	DHS-2,DHS-20,DHS-23,DHS-25,FTN-2,CYP-35C1,CYP-25A1,CYP-25A2,F08A8.2,F25D1.5,CYP-14A2,CYP-33D3,CYP-34A9,CYP-35A2,ACDH-2,CYP-35A5,CYP-35A3,DAAO-1
1	!	7.3e-09	95	44	9	0.205	0.095	GO:0004497	MF	1	monooxygenase activity	3	CYP-35C1,CYP-25A1,CYP-25A2,CYP-14A2,CYP-33D3,CYP-34A9,CYP-35A2,CYP-35A5,CYP-35A3
1	!	1.21e-06	38	44	6	0.136	0.158	GO:0008395	MF	1	steroid hydroxylase activity	4	CYP-35C1,CYP-33D3,CYP-34A9,CYP-35A2,CYP-35A5,CYP-35A3
1	!	1.1e-07	128	44	9	0.205	0.07	GO:0016705	MF	1	oxidoreductase activity, acting on paired donors, with incorporation or reduction of molecular oxygen	3	CYP-35C1,CYP-25A1,CYP-25A2,CYP-14A2,CYP-33D3,CYP-34A9,CYP-35A2,CYP-35A5,CYP-35A3
1	!	2.8e-07	142	44	9	0.205	0.063	GO:0046906	MF	2	tetrapyrrole binding	1	CYP-35C1,CYP-25A1,CYP-25A2,CYP-14A2,CYP-33D3,CYP-34A9,CYP-35A2,CYP-35A5,CYP-35A3
1	!	9.05e-07	389	44	12	0.273	0.031	GO:0048037	MF	2	cofactor binding	1	CYP-35C1,CYP-25A1,CYP-25A2,F08A8.2,CYP-14A2,CYP-33D3,CYP-34A9,CYP-35A2,ACDH-2,CYP-35A5,CYP-35A3,DAAO-1
1	!	2.47e-07	140	44	9	0.205	0.064	GO:0020037	MF	2	heme binding	2	CYP-35C1,CYP-25A1,CYP-25A2,CYP-14A2,CYP-33D3,CYP-34A9,CYP-35A2,CYP-35A5,CYP-35A3
1	!	1.78e-09	121	44	10	0.227	0.083	GO:0005506	MF	9	iron ion binding	1	FTN-2,CYP-35C1,CYP-25A1,CYP-25A2,CYP-14A2,CYP-33D3,CYP-34A9,CYP-35A2,CYP-35A5,CYP-35A3
1	!	0.00339	78	6	3	0.5	0.038	KEGG:04146	keg	5	Peroxisome	1	F08A8.2,F58A6.1,DAAO-1
1	!	0.012	25	6	2	0.333	0.08	KEGG:00062	keg	4	Fatty acid elongation	1	ELO-5,ELO-6
1	!	0.00139	58	6	3	0.5	0.052	KEGG:01212	keg	3	Fatty acid metabolism	1	ELO-5,ELO-6,F08A8.2
1	!	0.0282	1	6	1	0.167	1	KEGG:00472	keg	8	D-Arginine and D-ornithine metabolism	1	DAAO-1
1	!	6.15e-05	21	6	3	0.5	0.143	KEGG:01040	keg	7	Biosynthesis of unsaturated fatty acids	1	ELO-5,ELO-6,F08A8.2
1	!	0.00434	201	12	6	0.5	0.03	REAC:R-CEL-8978868	rea	6	Fatty acid metabolism	1	ELO-5,ELO-6,CYP-25A1,CYP-25A2,F08A8.2,T22B7.7
1	!	0.0185	29	12	3	0.25	0.103	REAC:R-CEL-2046104	rea	6	alpha-linolenic (omega3) and linoleic (omega6) acid metabolism	2	ELO-5,ELO-6,F08A8.2
1	!	0.0185	29	12	3	0.25	0.103	REAC:R-CEL-2046106	rea	6	alpha-linolenic acid (ALA) metabolism	3	ELO-5,ELO-6,F08A8.2
1	!	1.16e-05	2342	53	21	0.396	0.009	TF:M07154	tf	12	Factor: elt-3; motif: TCTTATCA	1	ELO-5,ELO-6,FTN-2,LYS-10,SRH-237,CYP-35C1,F08A8.2,F18E2.1,SCL-2,T02B5.1,T05E12.3,ZK593.3,CYP-34A9,CYP-35A2,CLEC-10,CYP-35A5,K11G9.2,R11E3.2,UGT-53,Y34F4.2,DAAO-1
1	!	1.16e-05	2342	53	21	0.396	0.009	TF:M07154_0	tf	12	Factor: elt-3; motif: TCTTATCA; match class: 0	2	ELO-5,ELO-6,FTN-2,LYS-10,SRH-237,CYP-35C1,F08A8.2,F18E2.1,SCL-2,T02B5.1,T05E12.3,ZK593.3,CYP-34A9,CYP-35A2,CLEC-10,CYP-35A5,K11G9.2,R11E3.2,UGT-53,Y34F4.2,DAAO-1
