# Supplementary material for: PQM-1 controls hypoxic survival via regulation of lipid metabolism
Source: Nat Commun. 2020 Oct 2;11:4627. doi: 10.1038/s41467-020-18369-w (PMC7532158; doi:10.1038/s41467-020-18369-w)
Supplement: Supplementary file 4 — Supplementary Data 2 [file 41467_2020_18369_MOESM4_ESM.xlsx]

## Sheet: up-regulated genes
Supplementary Data 2. Significantly up-regulated genes in a pqm-1(lf) mutant versus WT exposed to CoCl2 for 6 hours.
Gene list was generated by one-class SAM (pqm-1(lf) +CoCl2 versus WT +CoCl2).
Significant Pos	1650
Row	Gene Name	Sequence Name	Gene Description	Score(d)	Numerator(r)	Denominator(s+s0)	q-value(%)
3471	col-162	Y2H9A.3	col-162 is an ortholog of human SFTPD (surfactant protein D)\; col-162 is a structural constituent of cuticle, based on protein domain information.	4.83091001595986	4.28333333333333	0.886651442312628	0
2617	Y47D7A.15	Y47D7A.15	Microarray and RNA sequencing studies indicate that Y47D7A.15 is affected by Hydrogen sulfide, Ethanol, 1-methylnicotinamide, Nicotinic acid, Rotenone, Manganese chloride, Sodium arsenite, Multi-walled carbon nanotubes, D-glucose, Nanoparticle, Chlorpyrifos, Quercetin, single-walled carbon nanotubes, Dafa#1, adsorbable organic bromine compounds, Allantoin, and Sirolimus\; tiling array studies ind…	4.57330022141598	3.74333333333333	0.818519045787536	0
326	C23G10.11	C23G10.11	C23G10.11 is expressed in the hypodermal cell.	4.24124062950427	3.94333333333333	0.92975939773411	0
3451	col-137	Y51H4A.9	col-137 is an ortholog of human MARCO (macrophage receptor with collagenous structure)\; col-137 is a structural constituent of cuticle, based on protein domain information.	3.96722999623278	3.88333333333333	0.978852584050052	0
3508	col-88	W05G11.3	col-88 is an ortholog of human SFTPD (surfactant protein D)\; col-88 is a structural constituent of cuticle, based on protein domain information.	3.92020941903346	3.43333333333333	0.875803551887755	0
3446	col-129	M18.1	col-129 is an ortholog of human SFTPD (surfactant protein D)\; col-129 is a structural constituent of cuticle, based on protein domain information\; col-129 is expressed in the hypodermis and the intestine.	3.78635880580396	3.12	0.824010655096257	0
3470	col-161	C50B6.4	col-161 is an ortholog of human SFTPD (surfactant protein D)\; col-161 is a structural constituent of cuticle, based on protein domain information.	3.78177006646844	3.98333333333333	1.05329865732771	0
3505	col-81	F38A3.1	col-81 is an ortholog of human MARCO (macrophage receptor with collagenous structure)\; col-81 is a structural constituent of cuticle, based on protein domain information.	3.73142361831193	3.2	0.857581536520278	0
3700	dpy-13	F30B5.1	dpy-13 is an ortholog of human ADIPOQ (adiponectin, C1Q and collagen domain containing) and members of the C1QTNF (C1q and TNF related) family including C1QTNF9B\; dpy-13 functions in cuticle development involved in collagen and cuticulin-based cuticle the molting cycle\; dpy-13 is a structural constituent of cuticle, based on protein domain information\; dpy-13 is localized to the collagen and c…	3.61118094249512	3.26666666666667	0.904597891572165	0
921	F14D7.7	F14D7.7	Microarray and RNA sequencing studies indicate that F14D7.7 is affected by Methylmercuric chloride, Tunicamycin, Manganese chloride, Multi-walled carbon nanotubes, Resveratrol, Quercetin, Humic substances, Paraquat, Sirolimus, and Octopamine\; RNA sequencing studies indicate that F14D7.7 is enriched in the amphid sheath cell and hypodermis.	3.60545876396463	3.72	1.03176883817953	0
3459	col-146	T06E4.6	col-146 is an ortholog of human SFTPD (surfactant protein D)\; col-146 is a structural constituent of cuticle, based on protein domain information.	3.60449204670426	3.49666666666667	0.970085832167064	0
919	F14D7.14	F14D7.14	RNA sequencing and microarray studies indicate that F14D7.14 is affected by daf-16 and mir-34\; microarray studies indicate that F14D7.14 is affected by Tryptophan.	3.59690182619947	3.22	0.895214869793176	0
3440	col-12	F15H10.1	col-12 is an ortholog of human MARCO (macrophage receptor with collagenous structure)\; col-12 is a structural constituent of cuticle, based on protein domain information.	3.56419917814369	2.97666666666667	0.835157217060181	0
3226	best-1	B0564.3	best-1 is an ortholog of human Best4 (bestrophin 4), Best2 (bestrophin 2) and Best1 (bestrophin 1)\; RNA sequencing and microarray studies indicate that best-1 is affected by 1-methylnicotinamide, Rotenone, Tunicamycin, Indole, Acrylamide, Diazinon, Cry5B, Quercetin, single-walled carbon nanotubes, Sirolimus, Allantoin, and Cholesterol\; tiling array studies indicate that best-1 is enriched in th…	3.51524223826891	2.95	0.839202478817714	0
4689	nspe-1	Y38E10A.13	RNA sequencing and microarray studies indicate that nspe-1 is affected by Methylmercury hydroxide, 1-methylnicotinamide, Rotenone, Manganese chloride, Multi-walled carbon nanotubes, D-glucose, Levamisole, Procyanidin, Zidovudine, Cry5B, Quercetin, Humic substances, R24, Copper sulfate, single-walled carbon nanotubes, Arsenic trioxide, Colistin, Allantoin, Ag nanoparticles, and Octopamine\; RNA se…	3.50332616288495	2.94	0.839202478817714	0
3449	col-133	F52B11.4	col-133 is an ortholog of human MARCO (macrophage receptor with collagenous structure)\; col-133 is a structural constituent of cuticle, based on protein domain information.	3.47147931503159	3.91666666666667	1.12824139544989	0
284	C17B7.10	C17B7.10	RNA sequencing, microarray, and tiling array studies indicate that C17B7.10 is affected by wdr-23, blmp-1, ham-3, npr-1, jmjd-3.1, jmjd-1.2, dpy-21, mir-34, elli-1, daf-12, daf-16, emb-4, sma-2, sma-4, lin-22, mir-71, sir-2.1, and nhr-25\; microarray studies indicate that C17B7.10 is affected by Methylmercuric chloride and Mercuric Chloride\; RNA sequencing studies indicate that C17B7.10 is enric…	3.46973457425053	3.41666666666667	0.984705484973493	0
3445	col-127	F54D1.3	col-127 is an ortholog of human SFTPD (surfactant protein D)\; col-127 is a structural constituent of cuticle, based on protein domain information.	3.44766842679481	2.88	0.835347151604554	0
3441	col-120	Y11D7A.11	col-120 is an ortholog of human MARCO (macrophage receptor with collagenous structure)\; col-120 is a structural constituent of cuticle, based on protein domain information.	3.42937132032192	3.50666666666667	1.02253921757807	0
53	B0379.7	B0379.7	RNA sequencing and microarray studies indicate that B0379.7 is affected by Ethanol, Methylmercuric chloride, Rotenone, Manganese chloride, D-glucose, Zidovudine, Quercetin, Hydrolyzable Tannins, Humic substances, single-walled carbon nanotubes, Paraquat, Colistin, adsorbable organic bromine compounds, and Triclosan\; RNA sequencing and microarray studies indicate that B0379.7 is enriched in the g…	3.42646932611133	3.10666666666667	0.906667000633098	0
3478	col-175	C35B8.1	col-175 is an ortholog of human SFTPD (surfactant protein D)\; col-175 is a structural constituent of cuticle, based on protein domain information.	3.37823648967545	3.03333333333333	0.897904377802972	0
1356	F49C12.15	F49C12.15	RNA sequencing and microarray studies indicate that F49C12.15 is affected by Ethanol, Nicotinic acid, Methylmercuric chloride, Manganese chloride, D-glucose, Bisphenol S, Zidovudine, Acrylamide, Atrazine, Humic substances, Paraquat, Colistin, Sirolimus, and Triclosan\; proteomic and RNA sequencing studies indicate that F49C12.15 is enriched in the germ line, male, and intestine.	3.3715889745402	2.70666666666667	0.802786664420086	0
4049	gst-24	F37B1.1	gst-24 is an ortholog of members of the human GST (Soluble glutathione S-transferases) family including HPGDS\; gst-24 is involved in innate immune response[HEP]\; gst-24 is expressed in the head and the tail.	3.33503551981093	2.85333333333333	0.85556310161731	0
140	C04G2.8	C04G2.8	spch-1 is involved in male meiotic nuclear division\; spch-1 is expressed in the sperm\; spch-1 is localized to the nuclear chromatin.	3.33102927320595	3.37666666666667	1.01370068820104	0
1321	F46A9.1	F46A9.1	RNA sequencing and microarray studies indicate that F46A9.1 is affected by Nicotinic acid, Rotenone, Manganese chloride, D-glucose, Zidovudine, Atrazine, Humic substances, single-walled carbon nanotubes, Paraquat, Colistin, and Sirolimus\; RNA sequencing studies indicate that F46A9.1 is enriched in the germ line and male.	3.30323062848324	3.95	1.19579903562887	0
1386	F52H3.6	F52H3.6	F52H3.6 is an ortholog of human PPP1CB (protein phosphatase 1 catalytic subunit beta)\; F52H3.6 is predicted to have hydrolase activity, based on protein domain information.	3.25704254396004	2.90333333333333	0.891401722313196	0
823	F08H9.2	F08H9.2	RNA sequencing and microarray studies indicate that F08H9.2 is affected by Ethanol, Nicotinic acid, Rotenone, Manganese chloride, D-glucose, Resveratrol, Acrylamide, Chlorpyrifos, Quercetin, Hydrolyzable Tannins, Humic substances, Paraquat, Colistin, adsorbable organic bromine compounds, and Triclosan\; RNA sequencing studies indicate that F08H9.2 is enriched in the germ line and amphid sheath ce…	3.25452312297957	3.44	1.05699049292685	0
607	C48E7.7	C48E7.7	RNA sequencing and microarray studies indicate that C48E7.7 is affected by Ethanol, Methylmercuric chloride, D-glucose, Resveratrol, Acrylamide, Chlorpyrifos, Diazinon, Colistin, and Triclosan\; RNA sequencing and microarray studies indicate that C48E7.7 is enriched in the germ line, amphid sheath cell, intestine, and male-specific tissues.	3.25252901613306	3.67333333333333	1.1293775751463	0
3460	col-147	T06E4.4	col-147 is an ortholog of human SFTPD (surfactant protein D)\; col-147 is a structural constituent of cuticle, based on protein domain information.	3.25085594825598	2.69333333333333	0.828499747821264	0
4464	msp-152	ZK546.6	msp-152 is expressed in the hermaphrodite gonad, male gonad, oocyte, and the sperm.	3.24793405106004	3.42	1.05297704517239	0
1001	F21C10.11	F21C10.11	Microarray and RNA sequencing studies indicate that F21C10.11 is affected by Diallyl trisulfide, Ethanol, Methylmercury hydroxide, 1-methylnicotinamide, Rotenone, Cry5B, Chlorpyrifos, Diazinon, and Colistin\; tiling array and RNA sequencing studies indicate that F21C10.11 is enriched in the intestine and amphid sheath cell and in the dopaminergic neurons.	3.23860245285011	2.80666666666667	0.866628957251816	0
1200	F36A2.10	F36A2.10	RNA sequencing and microarray studies indicate that F36A2.10 is affected by Methylmercury hydroxide, Nicotinic acid, Methylmercuric chloride, Rotenone, Acrylamide, Chlorpyrifos, Diazinon, Hydrolyzable Tannins, Humic substances, Paraquat, Colistin, adsorbable organic bromine compounds, and Triclosan\; RNA sequencing studies indicate that F36A2.10 is enriched in the germ line, amphid sheath cell, m…	3.2334084854703	2.96666666666667	0.91750444770518	0
4218	irld-4	F13G11.2	Microarray studies indicate that irld-4 is affected by Methylmercuric chloride, Resveratrol, Acrylamide, Chlorpyrifos, Quercetin, Paraquat, Colistin, and adsorbable organic bromine compounds\; RNA sequencing and microarray studies indicate that irld-4 is enriched in the male and muscle cell.	3.22803770087486	2.70666666666667	0.838486696091904	0
2953	ZK105.13	ZK105.13	Microarray studies indicate that ZK105.13 is affected by daf-16, tdp-1, his-24, hpl-1, hpl-2, daf-10, tbx-2, isp-1, and nuo-6\; microarray studies indicate that ZK105.13 is affected by Dibromoacetic acid and Sirolimus\; RNA sequencing studies indicate that ZK105.13 is enriched in the amphid sheath cell, arcade cell, and pharyngeal-intestinal valve cell.	3.22257421822777	3.23666666666667	1.00437304076945	0
1089	F27C1.1	F27C1.1	RNA sequencing and microarray studies indicate that F27C1.1 is affected by Ethanol, 1-methylnicotinamide, Nicotinic acid, Methylmercuric chloride, Rotenone, Manganese chloride, D-glucose, Bisphenol S, Resveratrol, Diazinon, Quercetin, Hydrolyzable Tannins, Humic substances, Paraquat, Colistin, Tyrosol, adsorbable organic bromine compounds, and Triclosan\; RNA sequencing studies indicate that F27C…	3.22238250464581	3.79333333333333	1.17718282291577	0
3494	col-60	F22D6.10	col-60 is an ortholog of human SFTPD (surfactant protein D)\; col-60 is a structural constituent of cuticle, based on protein domain information.	3.21387226433385	3.19666666666667	0.994646458772453	0
3453	col-139	F41F3.4	col-139 is a structural constituent of cuticle, based on protein domain information.	3.21305610145104	2.78333333333333	0.866257309381048	0
3349	clec-123	Y25C1A.1	Microarray and RNA sequencing studies indicate that clec-123 is affected by Hydrogen sulfide, Ethanol, Methylmercury hydroxide, Nicotinic acid, Methylmercuric chloride, Rotenone, Manganese chloride, D-glucose, Zidovudine, Cadmium, Chlorpyrifos, Hydrolyzable Tannins, Humic substances, single-walled carbon nanotubes, Paraquat, Colistin, adsorbable organic bromine compounds, and Sirolimus\; proteomi…	3.20891411623705	2.99	0.93177937822351	0
4690	nspe-2	Y38E10A.26	Microarray and RNA sequencing studies indicate that nspe-2 is affected by Hydrogen sulfide, Methylmercury hydroxide, 1-methylnicotinamide, Rotenone, Manganese chloride, Multi-walled carbon nanotubes, Zidovudine, Cry5B, Quercetin, Humic substances, R24, Copper sulfate, single-walled carbon nanotubes, Arsenic trioxide, Allantoin, Ag nanoparticles, and Octopamine\; tiling array and RNA sequencing st…	3.15770774103929	3.08333333333333	0.976446709510399	0
3059	ZK938.1	ZK938.1	ZK938.1 is an ortholog of human PPP1CB (protein phosphatase 1 catalytic subunit beta)\; ZK938.1 is predicted to have hydrolase activity, based on protein domain information.	3.14892849233156	3.02666666666667	0.961173514748704	0
430	C32H11.9	C32H11.9	RNA sequencing and microarray studies indicate that C32H11.9 is affected by Methylmercury hydroxide, Methylmercuric chloride, Tunicamycin, D-glucose, Ag nanoparticles, Heme, Fluoranthene, Chlorpyrifos, Diazinon, Humic substances, single-walled carbon nanotubes, Dafa#1, adsorbable organic bromine compounds, and Sirolimus\; RNA sequencing studies indicate that C32H11.9 is enriched in the intestine.	3.14339955707204	2.95666666666667	0.940595241866324	0
4469	msp-33	R05F9.8	msp-33 is expressed in the hermaphrodite gonad, male gonad, oocyte, and the sperm.	3.13904617531399	3.24	1.0321606688936	0
2253	T27A3.4	T27A3.4	spch-3 is expressed in the sperm\; spch-3 is localized to the nuclear chromatin.	3.13879850229526	3.19666666666667	1.01843640626472	0
2761	Y59E9AR.7	Y59E9AR.7	Y59E9AR.7 is expressed in the germ line.	3.13866333971705	3.46	1.10238009799162	0
2250	T26H5.9	T26H5.9	RNA sequencing and microarray studies indicate that T26H5.9 is affected by Methylmercury hydroxide, 1-methylnicotinamide, Rotenone, Tunicamycin, D-glucopyranose, Sodium arsenite, Bisphenol S, Cry5B, D-glucose, Cadmium Chloride, Zidovudine, and Colistin\; tiling array and RNA sequencing studies indicate that T26H5.9 is enriched in the intestine, pharyngeal muscle cell, and muscle cell and in the D…	3.13219649417275	2.98333333333333	0.952473236875026	0
4486	msp-79	T13F2.10	msp-79 is expressed in the hermaphrodite gonad, male gonad, oocyte, and the sperm.	3.13061853279037	3.25333333333333	1.03919826042606	0
269	C15C6.2	C15C6.2	RNA sequencing and microarray studies indicate that C15C6.2 is affected by Ethanol, Methylmercury hydroxide, Nicotinic acid, Methylmercuric chloride, Rotenone, Manganese chloride, D-glucose, Acrylamide, Chlorpyrifos, Diazinon, Quercetin, Hydrolyzable Tannins, Humic substances, single-walled carbon nanotubes, Paraquat, Colistin, adsorbable organic bromine compounds, Allantoin, and Triclosan\; RNA …	3.12340375372148	2.95	0.944482440505852	0
4657	nspa-5	ZC412.6	Microarray and RNA sequencing studies indicate that nspa-5 is affected by Hydrogen sulfide, Ethanol, D-glucose, Acrylamide, Chlorpyrifos, Diazinon, Cry5B, Quercetin, Hydrolyzable Tannins, Humic substances, Paraquat, Benzene, Colistin, Tyrosol, Allantoin, Octopamine, and Triclosan\; RNA sequencing and microarray studies indicate that nspa-5 is enriched in the amphid sheath cell and male and in neu…	3.11733026852007	3.11666666666667	0.999787124944665	0
4686	nspd-5	F11G11.8	RNA sequencing and microarray studies indicate that nspd-5 is affected by Ethanol, Methylmercury hydroxide, Methylmercuric chloride, Manganese chloride, D-glucose, Nanoparticle, Cholestanol, Resveratrol, Acrylamide, Chlorpyrifos, Diazinon, Quercetin, Hydrolyzable Tannins, Humic substances, Paraquat, Benzene, Colistin, Tyrosol, and adsorbable organic bromine compounds\; RNA sequencing and microarr…	3.11630322522928	3.21333333333333	1.03113628587825	0
4475	msp-50	C34F11.4	msp-50 is expressed in the hermaphrodite gonad, male gonad, oocyte, and the sperm.	3.11414305990862	3.28666666666667	1.05540002608715	0
3498	col-7	C15A11.5	col-7 is an ortholog of human SFTPD (surfactant protein D)\; col-7 is a structural constituent of cuticle, based on protein domain information\; col-7 is expressed in the seam cell.	3.11248052945262	2.89	0.928519864671493	0
3061	ZK945.7	ZK945.7	RNA sequencing and microarray studies indicate that ZK945.7 is affected by Ethanol, Nicotinic acid, Methylmercuric chloride, Rotenone, Manganese chloride, D-glucose, Acrylamide, Atrazine, Cadmium, Fluoranthene, Chlorpyrifos, Hydrolyzable Tannins, Humic substances, Paraquat, Colistin, and Triclosan\; tiling array and RNA sequencing studies indicate that ZK945.7 is enriched in the male and in the D…	3.11122383453643	3.33333333333333	1.0713897522677	0
208	C08F8.6	C08F8.6	C08F8.6 is an ortholog of human TTBK1 (tau tubulin kinase 1), CTD-2116N17.1 and TTBK2 (tau tubulin kinase 2)\; C08F8.6 is predicted to have ATP binding activity and protein kinase activity, based on protein domain information.	3.11036940932841	3.20333333333333	1.02988838680258	0
2815	Y71G12B.27	Y71G12B.27	Y71G12B.27 is an ortholog of human CKS2 (CDC28 protein kinase regulatory subunit 2)\; Y71G12B.27 is predicted to have cyclin-dependent protein serine\/threonine kinase regulator activity, based on protein domain information.	3.10382044428587	3.42	1.10186786297391	0
2967	ZK1248.4	ZK1248.4	Microarray, RNA sequencing, and tiling array studies indicate that ZK1248.4 is affected by atx-3, cid-1, aak-2, age-1, hpl-2, nhr-114, prg-1, mir-34, pgl-1, pgl-3, glh-4, glh-1, and sir-2.1\; microarray studies indicate that ZK1248.4 is affected by Resveratrol, Acrylamide, Atrazine, Cadmium, Fluoranthene, and Colistin.	3.10326918046716	3.32	1.06983951662879	0
4471	msp-38	K08F4.8	msp-38 is involved in oocyte maturation and positive regulation of smooth muscle contraction\; msp-38 is expressed in the hermaphrodite gonad, male gonad, oocyte, and the sperm.	3.09522148624139	3.2	1.03385170147738	0
4465	msp-19	F36H12.7	msp-19 is expressed in the hermaphrodite gonad, male gonad, oocyte, and the sperm.	3.09421160008563	3.27	1.05681201631766	0
4476	msp-51	ZK354.5	msp-51 is expressed in the hermaphrodite gonad, male gonad, oocyte, and the sperm.	3.08896888227329	3.25	1.05213102619804	0
4463	msp-142	K05F1.2	msp-142 is expressed in the hermaphrodite gonad, male gonad, oocyte, and the sperm.	3.08792589135084	3.08	0.997433263740869	0
2998	ZK546.3	ZK546.3	RNA sequencing and microarray studies indicate that ZK546.3 is affected by Ethanol, Resveratrol, Quercetin, Hydrolyzable Tannins, Humic substances, Paraquat, Benzene, Tyrosol, and Allantoin\; RNA sequencing studies indicate that ZK546.3 is enriched in the male.	3.07184009701168	3.06	0.996145601125788	0
1273	F41H10.1	F41H10.1	RNA sequencing studies indicate that F41H10.1 is affected by daf-2, sma-2, and sma-4.	3.06425369175943	2.99666666666667	0.977943397678031	0
3461	col-149	B0024.1	col-149 is an ortholog of human SFTPD (surfactant protein D)\; col-149 is a structural constituent of cuticle, based on protein domain information.	3.04922560151332	3.36	1.10191912278726	0
2336	W08E12.2	W08E12.2	RNA sequencing and microarray studies indicate that W08E12.2 is affected by 1-methylnicotinamide, Methylmercuric chloride, Tunicamycin, D-glucose, Zidovudine, Heme, Chlorpyrifos, Diazinon, Tetrabromobisphenol A, Dafa#1, adsorbable organic bromine compounds, and Ag nanoparticles\; tiling array and microarray studies indicate that W08E12.2 is enriched in the male-specific tissues and in the NSM and…	3.04382949432169	2.76	0.90675249883373	0
301	C17H12.12	C17H12.12	RNA sequencing and microarray studies indicate that C17H12.12 is affected by Ethanol, Nicotinic acid, Methylmercuric chloride, Manganese chloride, D-glucose, Zidovudine, Resveratrol, Acrylamide, Hydrolyzable Tannins, Humic substances, single-walled carbon nanotubes, Paraquat, Colistin, adsorbable organic bromine compounds, and Sirolimus\; RNA sequencing studies indicate that C17H12.12 is enriched…	3.04202859155901	3.05666666666667	1.00481194527503	0
3496	col-62	C15A11.6	col-62 is an ortholog of human SFTPD (surfactant protein D)\; col-62 is a structural constituent of cuticle, based on protein domain information.	3.03401793272312	2.71666666666667	0.895402310370782	0
2759	Y59E9AR.1	Y59E9AR.1	Microarray, RNA sequencing, and proteomic studies indicate that Y59E9AR.1 is affected by atx-3, cid-1, aak-2, age-1, nhr-49, wdr-23, gld-1, let-7, prg-1, gld-2, tdp-1, bar-1, cox-5B, mir-34, pgl-1, pgl-3, glh-4, glh-1, and lin-22\; RNA sequencing studies indicate that Y59E9AR.1 is affected by Ethanol and Methylmercury hydroxide.	3.01828686016875	3.24	1.07345661632005	0
4479	msp-59	ZK354.11	msp-59 is expressed in the hermaphrodite gonad, male gonad, oocyte, and the sperm.	3.01357756392014	3.48	1.15477366226245	0
1326	F46C5.1	F46C5.1	Microarray and RNA sequencing studies indicate that F46C5.1 is affected by Hydrogen sulfide, 1-methylnicotinamide, Rotenone, Ethanol, Acrylamide, Atrazine, Diazinon, Cry5B, single-walled carbon nanotubes, Sirolimus, and Cholesterol\; tiling array and microarray studies indicate that F46C5.1 is enriched in the intestine and in neurons including the DA and VA neurons.	3.00922900255193	2.58333333333333	0.858470169981272	0
1908	R09E10.6	R09E10.6	RNA sequencing and microarray studies indicate that R09E10.6 is affected by Ethanol, 1-methylnicotinamide, Nicotinic acid, Methylmercuric chloride, Rotenone, D-glucose, Bisphenol S, Resveratrol, Acrylamide, Chlorpyrifos, Diazinon, Quercetin, Hydrolyzable Tannins, Humic substances, Paraquat, Colistin, adsorbable organic bromine compounds, Allantoin, and Triclosan\; RNA sequencing studies indicate …	3.00011290726699	2.97666666666667	0.992184880594484	0
2351	W09D6.4	W09D6.4	Microarray and RNA sequencing studies indicate that W09D6.4 is affected by Lithium Chloride, Ethanol, Methylmercuric chloride, Manganese chloride, D-glucose, Zidovudine, Atrazine, Cadmium, Chlorpyrifos, Diazinon, Colistin, and Triclosan\; proteomic and RNA sequencing studies indicate that W09D6.4 is enriched in the germ line, male, and hypodermis.	2.99358924729717	3.23333333333333	1.08008583216706	0
4482	msp-74	F09C12.7	msp-74 is expressed in the hermaphrodite gonad, male gonad, oocyte, and the sperm.	2.99310313819398	3.22	1.07580656306516	0
4472	msp-40	C33F10.9	msp-40 is expressed in the hermaphrodite gonad, male gonad, oocyte, and the sperm.	2.9871567921055	3.1	1.03777612483976	0
1663	K05F1.9	K05F1.9	RNA sequencing and microarray studies indicate that K05F1.9 is affected by Ethanol, Methylmercuric chloride, Rotenone, Manganese chloride, D-glucose, Humic substances, single-walled carbon nanotubes, Paraquat, Colistin, adsorbable organic bromine compounds, and Allantoin\; RNA sequencing studies indicate that K05F1.9 is enriched in the germ line and male.	2.98654487628505	3.01666666666667	1.01008583216706	0
4478	msp-56	K07F5.3	msp-56 is expressed in the hermaphrodite gonad, male gonad, oocyte, and the sperm.	2.97841591674206	3.27666666666667	1.10013737445066	0
2572	Y43F8A.2	Y43F8A.2	RNA sequencing and microarray studies indicate that Y43F8A.2 is affected by Ethanol, Methylmercury hydroxide, Nicotinic acid, Methylmercuric chloride, Manganese chloride, D-glucose, Zidovudine, Atrazine, Humic substances, single-walled carbon nanotubes, Paraquat, Colistin, adsorbable organic bromine compounds, Sirolimus, and Octopamine\; proteomic, RNA sequencing, and microarray studies indicate …	2.9782719642814	3.21	1.07780620389868	0
4473	msp-45	F58A6.8	msp-45 is expressed in the hermaphrodite gonad, male gonad, oocyte, and the sperm.	2.96582994023317	3.35666666666667	1.13177988431891	0
4461	msd-2	F44D12.5	msd-2 is localized to the cell body and the pseudopodium.	2.96535092554925	3.19333333333333	1.07688210046905	0
580	C45G9.9	C45G9.9	RNA sequencing and microarray studies indicate that C45G9.9 is affected by Ethanol, Methylmercuric chloride, Manganese chloride, D-glucose, Fluoranthene, Hydrolyzable Tannins, Humic substances, single-walled carbon nanotubes, Paraquat, Colistin, and Triclosan\; RNA sequencing studies indicate that C45G9.9 is enriched in the germ line and male.	2.96008800289199	3.16333333333333	1.06866192161948	0
4922	rol-6	T01B7.7	rol-6 is an ortholog of human COLQ (collagen like tail subunit of asymmetric acetylcholinesterase)\; rol-6 functions in cuticle development involved in collagen and cuticulin-based cuticle the molting cycle\; rol-6 is a structural constituent of collagen and cuticulin-based cuticle\; rol-6 is expressed in the hypodermis\; rol-6 is localized to the collagen and cuticulin-based cuticle extracellula…	2.95769924467709	3.03333333333333	1.02557193358735	0
5305	ttbk-2	F36H12.8	ttbk-2 is an ortholog of human TTBK1 (tau tubulin kinase 1), CTD-2116N17.1 and TTBK2 (tau tubulin kinase 2)\; ttbk-2 is predicted to have ATP binding activity and protein kinase activity, based on protein domain information.	2.95458930494517	3.00333333333333	1.01649773398508	0
5141	ssp-35	F55C5.1	RNA sequencing and microarray studies indicate that ssp-35 is affected by Ethanol, Nicotinic acid, Rotenone, D-glucose, Zidovudine, Chlorpyrifos, Diazinon, Quercetin, Hydrolyzable Tannins, Humic substances, Paraquat, Colistin, adsorbable organic bromine compounds, and Triclosan\; tiling array and RNA sequencing studies indicate that ssp-35 is enriched in the coelomocytes, germ line, and male.	2.95026393850868	3.28	1.11176493641379	0
1154	F32H2.7	F32H2.7	RNA sequencing and microarray studies indicate that F32H2.7 is affected by Ethanol, Methylmercury hydroxide, Nicotinic acid, Methylmercuric chloride, Rotenone, Manganese chloride, D-glucose, Chlorpyrifos, Hydrolyzable Tannins, Humic substances, single-walled carbon nanotubes, Paraquat, Colistin, and Triclosan\; proteomic and RNA sequencing studies indicate that F32H2.7 is enriched in the germ lin…	2.94834506596183	2.93	0.993777842975837	0
1665	K06A5.2	K06A5.2	RNA sequencing and microarray studies indicate that K06A5.2 is affected by Ethanol, Nicotinic acid, Methylmercuric chloride, Manganese chloride, D-glucose, Bisphenol S, Resveratrol, Acrylamide, Chlorpyrifos, Quercetin, Hydrolyzable Tannins, Humic substances, single-walled carbon nanotubes, Paraquat, Colistin, Tyrosol, adsorbable organic bromine compounds, Allantoin, and Triclosan\; RNA sequencing…	2.94661086532128	2.79	0.946850509796038	0
3450	col-136	Y51H4A.28	RNA sequencing and microarray studies indicate that col-136 is affected by prg-1, cox-5B, and sir-2.1\; RNA sequencing studies indicate that col-136 is affected by Multi-walled carbon nanotubes.	2.94624432169951	2.64	0.896056033288219	0
141	C04G2.9	C04G2.9	RNA sequencing and microarray studies indicate that C04G2.9 is enriched in the germ line, amphid sheath cell, male, and male-specific tissues.	2.9399201280938	3.29666666666667	1.12134565669448	0
4483	msp-76	ZK1251.6	msp-76 is expressed in the hermaphrodite gonad, male gonad, oocyte, and the sperm.	2.93926574699277	3.3	1.12272937667385	0
4484	msp-77	F32B6.6	msp-77 is involved in oocyte maturation, positive regulation of MAPK cascade and positive regulation of smooth muscle contraction\; msp-77 is expressed in the hermaphrodite gonad, male gonad, oocyte, and the sperm.	2.93598348039739	3.25	1.10695445723697	0
3975	gipc-2	F44D12.4	gipc-2 is an ortholog of human GIPC3 (GIPC PDZ domain containing family member 3), GIPC1 (GIPC PDZ domain containing family member 1) and GIPC2 (GIPC PDZ domain containing family member 2)\; gipc-2 is expressed in the nervous system and the intestine.	2.92758829343518	3.21666666666667	1.09874283685302	0
75	B0507.8	B0507.8	RNA sequencing and microarray studies indicate that B0507.8 is affected by Nitric Oxide, Methylmercuric chloride, Mercuric Chloride, Ethanol, D-glucose, Procyanidin, Quercetin, Colistin, and Sirolimus\; tiling array and RNA sequencing studies indicate that B0507.8 is enriched in the body wall muscle cell, cephalic sheath cell, excretory cell, and intestine and in the DA, VA, and dopaminergic neur…	2.92529518971071	2.60333333333333	0.889938677809395	0
338	C24D10.2	C24D10.2	RNA sequencing and microarray studies indicate that C24D10.2 is affected by Ethanol, Methylmercuric chloride, Manganese chloride, D-glucose, Zidovudine, Acrylamide, Diazinon, Humic substances, Paraquat, Colistin, and Triclosan\; tiling array, RNA sequencing, and microarray studies indicate that C24D10.2 is enriched in the male and intestine and in the DA and VA neurons.	2.91958941237445	2.72333333333333	0.93277956201331	0
1695	K08C9.2	K08C9.2	K08C9.2 is expressed in the spermatheca.	2.9177920233389	3.22666666666667	1.10585903342566	0
4467	msp-31	R05F9.13	msp-31 is expressed in the hermaphrodite gonad, male gonad, oocyte, and the sperm.	2.91435243338895	3.19333333333333	1.09572654863159	0
5144	ssq-1	K07F5.11	RNA sequencing and microarray studies indicate that ssq-1 is affected by Ethanol, Methylmercury hydroxide, Nicotinic acid, Methylmercuric chloride, Rotenone, Manganese chloride, D-glucose, Bisphenol S, Resveratrol, Acrylamide, Quercetin, Hydrolyzable Tannins, Humic substances, Paraquat, Colistin, Allantoin, and Triclosan\; RNA sequencing and microarray studies indicate that ssq-1 is enriched in t…	2.90118358378926	3.02333333333333	1.04210341952388	0
4170	htas-1	ZK1251.1	htas-1 is an ortholog of human H2AFY2 (H2A histone family member Y2) and H2AFY (H2A histone family member Y)\; htas-1 is predicted to have DNA binding activity and protein heterodimerization activity, based on protein domain information\; htas-1 is expressed in the sperm.	2.89997750842461	2.88666666666667	0.99541001896764	0
2065	T08B2.12	T08B2.12	RNA sequencing and microarray studies indicate that T08B2.12 is affected by Ethanol, D-glucose, Resveratrol, Acrylamide, Chlorpyrifos, Diazinon, Quercetin, Hydrolyzable Tannins, Humic substances, Paraquat, Colistin, Tyrosol, adsorbable organic bromine compounds, Allantoin, and Triclosan\; RNA sequencing and microarray studies indicate that T08B2.12 is enriched in the male, muscle cell, and male-s…	2.89713998359376	3.27333333333333	1.12984990434357	0
2758	Y59E9AL.6	Y59E9AL.6	RNA sequencing and microarray studies indicate that Y59E9AL.6 is affected by Ethanol, Methylmercury hydroxide, 1-methylnicotinamide, Nicotinic acid, Methylmercuric chloride, Rotenone, Manganese chloride, D-glucose, Bisphenol S, Quercetin, Hydrolyzable Tannins, Humic substances, single-walled carbon nanotubes, Paraquat, Colistin, Dafa#1, adsorbable organic bromine compounds, Allantoin, and Triclos…	2.89468257012675	2.86	0.988018523866942	0
2393	Y106G6G.4	Y106G6G.4	RNA sequencing and microarray studies indicate that Y106G6G.4 is affected by Ethanol, Nicotinic acid, Methylmercuric chloride, Rotenone, D-glucose, Zidovudine, Resveratrol, Cadmium, Quercetin, Hydrolyzable Tannins, Humic substances, single-walled carbon nanotubes, Paraquat, Colistin, Tyrosol, and adsorbable organic bromine compounds\; microarray, tiling array, and RNA sequencing studies indicate …	2.88652518761452	2.39333333333333	0.829139944318736	0
4466	msp-3	F26G1.7	msp-3 is expressed in the hermaphrodite gonad, male gonad, oocyte, sperm, spermatocyte, and the spermatid.	2.88549136215766	3.07666666666667	1.06625398606844	0
1194	F35F10.13	F35F10.13	RNA sequencing and microarray studies indicate that F35F10.13 is affected by Multi-walled carbon nanotubes, Resveratrol, Cry5B, Humic substances, Colistin, Sirolimus, Ag nanoparticles, and Octopamine\; tiling array and RNA sequencing studies indicate that F35F10.13 is enriched in the body wall muscle cell and muscle cell and in the DA, VA, dopaminergic, PVD, and OLL neurons.	2.88244130748969	2.67333333333333	0.927454559573161	0
3705	dpy-5	F27C1.8	dpy-5 is an ortholog of human SFTPD (surfactant protein D)\; dpy-5 functions in cuticle development involved in collagen and cuticulin-based cuticle the molting cycle and is involved in post-embryonic body morphogenesis and regulation of growth\; dpy-5 is a structural constituent of collagen and cuticulin-based cuticle\; dpy-5 is expressed in the hypodermis\; dpy-5 is localized to the collagen an…	2.87065330572534	2.76666666666667	0.963775967355138	0
4462	msd-4	C35D10.11	msd-4 is localized to the cell body and the pseudopodium.	2.86911926808849	3.42	1.19200342698842	0
4683	nspd-2	K07F5.5	RNA sequencing and microarray studies indicate that nspd-2 is affected by Ethanol, Methylmercury hydroxide, 1-methylnicotinamide, Nicotinic acid, Rotenone, Manganese chloride, D-glucose, Resveratrol, Acrylamide, Chlorpyrifos, Diazinon, Quercetin, Hydrolyzable Tannins, Humic substances, Paraquat, Benzene, Colistin, Tyrosol, adsorbable organic bromine compounds, and Triclosan\; tiling array, RNA se…	2.86683111367286	3.46	1.20690750965347	0
4684	nspd-3	C24D10.7	RNA sequencing and microarray studies indicate that nspd-3 is affected by Ethanol, Methylmercury hydroxide, Methylmercuric chloride, Manganese chloride, D-glucose, Zidovudine, Acrylamide, Chlorpyrifos, Diazinon, Quercetin, Humic substances, Paraquat, Benzene, Colistin, Tyrosol, adsorbable organic bromine compounds, Allantoin, and Triclosan\; RNA sequencing and microarray studies indicate that nsp…	2.86562190736133	3.05333333333333	1.06550460320317	0
1654	K04H4.5	K04H4.5	RNA sequencing and microarray studies indicate that K04H4.5 is affected by Ethanol, Nicotinic acid, Methylmercuric chloride, Manganese chloride, D-glucose, Resveratrol, Humic substances, Paraquat, Colistin, Dafa#1, adsorbable organic bromine compounds, and Sirolimus\; RNA sequencing and microarray studies indicate that K04H4.5 is enriched in the germ line, Z4, Z1, male, and muscle cell and in the…	2.86353180761948	2.84666666666667	0.994110370659078	0
2089	T10E9.4	T10E9.4	RNA sequencing and microarray studies indicate that T10E9.4 is affected by Ethanol, Methylmercury hydroxide, 1-methylnicotinamide, Nicotinic acid, Methylmercuric chloride, Rotenone, Manganese chloride, D-glucose, Fluoranthene, Chlorpyrifos, Hydrolyzable Tannins, Humic substances, single-walled carbon nanotubes, Paraquat, Colistin, adsorbable organic bromine compounds, and Sirolimus\; proteomic an…	2.85854596807401	2.95333333333333	1.03315929368216	0
577	C45G9.4	C45G9.4	Microarray and RNA sequencing studies indicate that C45G9.4 is affected by atx-3, wdr-23, eat-2, gld-2, tdp-1, csr-1, pgl-1, pgl-3, glh-4, glh-1, fog-3, npr-1, cox-5B, mir-34, alg-1, alg-2, sma-2, sma-4, sir-2.1, and mir-243\; RNA sequencing and microarray studies indicate that C45G9.4 is affected by Ethanol, Methylmercuric chloride, Resveratrol, Fluoranthene, Colistin, and Triclosan\; RNA sequen…	2.85577710014311	2.91333333333333	1.02015431568078	0
411	C31B8.4	C31B8.4	Microarray and RNA sequencing studies indicate that pals-32 is affected by Tryptophan, Methylmercuric chloride, Tunicamycin, Cry5B, Quercetin, single-walled carbon nanotubes, Paraquat, Dibromoacetic acid, Colistin, and Sirolimus\; tiling array studies indicate that pals-32 is enriched in the coelomocytes, excretory cell, ventral nerve cord, hypodermis, and pharyngeal muscle cell and in the dopami…	2.85541473295693	2.73333333333333	0.957245650442809	0
4681	nspd-1	ZK484.8	RNA sequencing and microarray studies indicate that nspd-1 is affected by Ethanol, Methylmercury hydroxide, Nicotinic acid, Methylmercuric chloride, Manganese chloride, D-glucose, Resveratrol, Acrylamide, Chlorpyrifos, Diazinon, Quercetin, Humic substances, Paraquat, Benzene, Colistin, and adsorbable organic bromine compounds\; tiling array, RNA sequencing, and microarray studies indicate that ns…	2.85398729904573	3.25666666666667	1.14109360884527	0
2762	Y59H11AM.1	Y59H11AM.1	Microarray, proteomic, and RNA sequencing studies indicate that Y59H11AM.1 is affected by atx-3, ife-1, aak-2, age-1, nhr-114, hlh-30, prg-1, gld-2, tdp-1, mir-34, pgl-1, pgl-3, glh-4, and glh-1\; microarray and RNA sequencing studies indicate that Y59H11AM.1 is affected by Aldicarb, Ethanol, Colistin, and Triclosan\; RNA sequencing studies indicate that Y59H11AM.1 is enriched in the hypodermis.	2.85269217625415	2.95	1.0341108741265	0
295	C17F3.1	C17F3.1	Microarray and RNA sequencing studies indicate that C17F3.1 is affected by Hydrogen sulfide, Ethanol, Nicotinic acid, Methylmercuric chloride, Rotenone, Diazinon, Paraquat, Colistin, Allantoin, and Triclosan\; RNA sequencing studies indicate that C17F3.1 is enriched in the germ line, male, and hypodermis.	2.85016521176277	2.96333333333333	1.03970581112404	0
2995	ZK484.5	ZK484.5	RNA sequencing and microarray studies indicate that msrp-2 is affected by Ethanol, 1-methylnicotinamide, Nicotinic acid, Methylmercuric chloride, Rotenone, Manganese chloride, D-glucose, Bisphenol A, Bisphenol S, Atrazine, Cadmium, Chlorpyrifos, Diazinon, Quercetin, Hydrolyzable Tannins, Humic substances, Paraquat, Colistin, adsorbable organic bromine compounds, and Allantoin\; RNA sequencing stu…	2.84897553229581	3.2	1.12321076952926	0
4910	rmd-3	B0491.3	rmd-3 is an ortholog of human RMDN2 (regulator of microtubule dynamics 2) and RMDN3 (regulator of microtubule dynamics 3)\; RNA sequencing and microarray studies indicate that rmd-3 is affected by Ethanol, Nicotinic acid, Methylmercuric chloride, Manganese chloride, D-glucose, Resveratrol, Acrylamide, Fluoranthene, Chlorpyrifos, Diazinon, Humic substances, single-walled carbon nanotubes, Paraquat…	2.84630405352763	2.95	1.03643178821456	0
4468	msp-32	R05F9.3	msp-32 is expressed in the hermaphrodite gonad, male gonad, oocyte, and the sperm.	2.84208093117698	3.19666666666667	1.12476271579742	0
106	C02B10.6	C02B10.6	C02B10.6 is predicted to have protein tyrosine phosphatase activity, based on protein domain information.	2.83814867937457	3.05666666666667	1.0769931430584	0
2389	Y106G6D.3	Y106G6D.3	RNA sequencing and microarray studies indicate that Y106G6D.3 is affected by Nicotinic acid, Methylmercuric chloride, Manganese chloride, Multi-walled carbon nanotubes, D-glucose, Zidovudine, Resveratrol, Atrazine, Fluoranthene, Chlorpyrifos, Hydrolyzable Tannins, Humic substances, single-walled carbon nanotubes, Paraquat, Colistin, and Sirolimus\; RNA sequencing studies indicate that Y106G6D.3 i…	2.83688277031588	2.59333333333333	0.914148924470564	0
2048	T06E4.12	T06E4.12	T06E4.12 is a structural constituent of cell wall, based on protein domain information.	2.83676668131224	2.66	0.937687268228041	0
4474	msp-49	C34F11.6	msp-49 is expressed in the hermaphrodite gonad, male gonad, oocyte, and the sperm.	2.83613945826972	3.04	1.0718795901012	0
5148	sss-1	F32B6.5	RNA sequencing and microarray studies indicate that sss-1 is affected by Ethanol, Methylmercury hydroxide, Methylmercuric chloride, Manganese chloride, D-glucose, Bisphenol S, Resveratrol, Acrylamide, Quercetin, Humic substances, Paraquat, Benzene, Colistin, adsorbable organic bromine compounds, and Triclosan\; RNA sequencing and microarray studies indicate that sss-1 is enriched in the germ line…	2.83577401817188	3.11666666666667	1.09905325554674	0
586	C46E10.1	C46E10.1	RNA sequencing and microarray studies indicate that C46E10.1 is affected by Ethanol, Methylmercuric chloride, Rotenone, Manganese chloride, Zidovudine, Hydrolyzable Tannins, Paraquat, Colistin, and Triclosan\; RNA sequencing studies indicate that C46E10.1 is enriched in the germ line, amphid sheath cell, and male.	2.82693782538256	2.89333333333333	1.02348672381636	0
2757	Y59E9AL.2	Y59E9AL.2	RNA sequencing and microarray studies indicate that Y59E9AL.2 is affected by Ethanol, Methylmercury hydroxide, D-glucose, Zidovudine, Cadmium, Chlorpyrifos, Diazinon, Quercetin, Hydrolyzable Tannins, Humic substances, single-walled carbon nanotubes, Paraquat, Colistin, adsorbable organic bromine compounds, Allantoin, and Triclosan\; RNA sequencing and microarray studies indicate that Y59E9AL.2 is…	2.82537846234241	2.86666666666667	1.01461333583255	0
4682	nspd-10	T27C10.7	RNA sequencing and microarray studies indicate that nspd-10 is affected by Ethanol, Methylmercuric chloride, Manganese chloride, D-glucose, Chlorpyrifos, Diazinon, Colistin, and Triclosan\; RNA sequencing studies indicate that nspd-10 is enriched in the amphid sheath cell and male.	2.8082738376604	2.67666666666667	0.95313591957137	0
4470	msp-36	C04G2.4	msp-36 is expressed in the hermaphrodite gonad, male gonad, oocyte, and the sperm.	2.80061494708145	3.29333333333333	1.17593221330385	0
3974	gipc-1	C35D10.2	gipc-1 is an ortholog of human GIPC3 (GIPC PDZ domain containing family member 3), GIPC1 (GIPC PDZ domain containing family member 1) and GIPC2 (GIPC PDZ domain containing family member 2)\; gipc-1 is expressed in the intestine.	2.79851573663003	3.03333333333333	1.0839079064769	0
2751	Y57G7A.6	Y57G7A.6	Y57G7A.6 is expressed in the hypodermis.	2.78601769517099	2.98333333333333	1.07082354089292	0
1081	F26F4.2	F26F4.2	Microarray studies indicate that F26F4.2 is affected by Methylmercuric chloride, Humic substances, Paraquat, Colistin, Dafa#1, adsorbable organic bromine compounds, and Allantoin\; proteomic, RNA sequencing, and microarray studies indicate that F26F4.2 is enriched in the germ line, male, and intestine.	2.78379053341519	2.78	0.998638355375632	0
4477	msp-55	C09B9.6	msp-55 is expressed in the hermaphrodite gonad, male gonad, oocyte, and the sperm.	2.78128978661534	3.38333333333333	1.21646199889536	0
1676	K07A3.3	K07A3.3	K07A3.3 is an ortholog of human CLPX (caseinolytic mitochondrial matrix peptidase chaperone subunit)\; K07A3.3 is predicted to have ATP binding activity and unfolded protein binding activity, based on protein domain information.	2.77821337991213	2.57666666666667	0.927454559573161	0
5456	wht-5	F19B6.4	wht-5 is an ortholog of human ABCG1 (ATP binding cassette subfamily G member 1) and ABCG4 (ATP binding cassette subfamily G member 4)\; wht-5 is predicted to have ATP binding activity and ATPase activity, based on protein domain information.	2.77457214394175	2.54666666666667	0.917859235423842	0
1499	F57F4.1	F57F4.1	F57F4.1 is an ortholog of human ACOT9 (acyl-CoA thioesterase 9)\; RNA sequencing and microarray studies indicate that F57F4.1 is affected by Nicotinic acid, Methylmercuric chloride, Manganese chloride, D-glucose, Humic substances, single-walled carbon nanotubes, Paraquat, Colistin, and Triclosan\; RNA sequencing studies indicate that F57F4.1 is enriched in the germ line and male.	2.77262392790416	2.32	0.83675249883373	0
4487	msp-81	K07F5.1	msp-81 is expressed in the hermaphrodite gonad, male gonad, oocyte, and the sperm.	2.76941935181299	3.25	1.17353119449837	0
52	B0379.2	B0379.2	RNA sequencing and microarray studies indicate that B0379.2 is affected by Ethanol, Methylmercuric chloride, D-glucose, Acrylamide, Chlorpyrifos, Diazinon, Paraquat, Colistin, and adsorbable organic bromine compounds\; RNA sequencing studies indicate that B0379.2 is enriched in the germ line, amphid sheath cell, and male.	2.76322774892082	2.83333333333333	1.02537090344431	0
3802	fbxa-158	C08E3.10	RNA sequencing and microarray studies indicate that fbxa-158 is affected by Methylmercury hydroxide, Methylmercuric chloride, Tunicamycin, Zidovudine, Hydrolyzable Tannins, Humic substances, Dafa#1, and Sirolimus\; tiling array, microarray, and RNA sequencing studies indicate that fbxa-158 is enriched in the intestine and in the ALM and PLM neurons.	2.76082263696596	2.67	0.96710305263732	0
5137	ssp-11	T28H11.6	RNA sequencing and microarray studies indicate that ssp-11 is affected by Ethanol, Methylmercuric chloride, D-glucose, Resveratrol, Acrylamide, Chlorpyrifos, Quercetin, Hydrolyzable Tannins, Humic substances, single-walled carbon nanotubes, Paraquat, Benzene, Colistin, Tyrosol, adsorbable organic bromine compounds, Sirolimus, and Triclosan\; RNA sequencing studies indicate that ssp-11 is enriched…	2.76049861869438	2.8	1.01430950953502	0
4485	msp-78	T13F2.11	msp-78 is expressed in the hermaphrodite gonad, male gonad, oocyte, and the sperm.	2.75660428878612	3.19333333333333	1.15843008237484	0
640	C50E10.1	C50E10.1	RNA sequencing and microarray studies indicate that C50E10.1 is affected by Methylmercury hydroxide, Methylmercuric chloride, Rotenone, Manganese chloride, D-glucose, Resveratrol, Cadmium, Fluoranthene, Diazinon, Quercetin, Humic substances, Paraquat, Dibromoacetic acid, Colistin, adsorbable organic bromine compounds, and Allantoin\; RNA sequencing and microarray studies indicate that C50E10.1 is…	2.75423204343741	2.61	0.947632573740081	0
235	C10G11.9	C10G11.9	spch-2 is expressed in the sperm\; spch-2 is localized to the nuclear chromatin.	2.75391783523015	2.54333333333333	0.923532757875757	0
4481	msp-64	ZK1248.6	msp-64 is expressed in the hermaphrodite gonad, male gonad, oocyte, and the sperm.	2.74481950060135	3.14333333333333	1.1451876280552	0
4687	nspd-6	C24D10.8	RNA sequencing and microarray studies indicate that nspd-6 is affected by Ethanol, Methylmercury hydroxide, Manganese chloride, D-glucose, Resveratrol, Quercetin, Humic substances, Paraquat, Benzene, Colistin, Tyrosol, adsorbable organic bromine compounds, Allantoin, and Triclosan\; RNA sequencing and microarray studies indicate that nspd-6 is enriched in the germ line, amphid sheath cell, male, …	2.73954339594574	3.18333333333333	1.16199412575262	0
463	C34D4.3	C34D4.3	Microarray and RNA sequencing studies indicate that C34D4.3 is affected by Heme, Ethanol, Methylmercuric chloride, Rotenone, Manganese chloride, D-glucose, Zidovudine, Estrogen, Resveratrol, Acrylamide, Quercetin, Humic substances, Paraquat, Colistin, adsorbable organic bromine compounds, Allantoin, and Triclosan\; RNA sequencing, tiling array, and microarray studies indicate that C34D4.3 is enri…	2.73379386049995	3.4	1.24369289474453	0
216	C09B9.2	C09B9.2	RNA sequencing and microarray studies indicate that C09B9.2 is affected by Ethanol, Nicotinic acid, Methylmercuric chloride, Manganese chloride, D-glucose, Zidovudine, Atrazine, Humic substances, Paraquat, Colistin, and adsorbable organic bromine compounds\; RNA sequencing studies indicate that C09B9.2 is enriched in the germ line and male.	2.7269706625539	3.19666666666667	1.17224094507598	0
754	E03H12.5	E03H12.5	RNA sequencing and microarray studies indicate that E03H12.5 is affected by Ethanol, Methylmercury hydroxide, Nicotinic acid, Methylmercuric chloride, Rotenone, Manganese chloride, D-glucose, Chlorpyrifos, Quercetin, Hydrolyzable Tannins, Humic substances, single-walled carbon nanotubes, Paraquat, Colistin, and Triclosan\; proteomic, tiling array, and RNA sequencing studies indicate that E03H12.5…	2.72481459677678	3.06333333333333	1.12423551200768	0
1015	F21H7.5	F21H7.5	RNA sequencing and microarray studies indicate that F21H7.5 is affected by Ethanol, Nicotinic acid, Methylmercuric chloride, Manganese chloride, D-glucose, Acrylamide, Hydrolyzable Tannins, Humic substances, single-walled carbon nanotubes, Paraquat, Colistin, adsorbable organic bromine compounds, and Triclosan\; proteomic, RNA sequencing, and microarray studies indicate that F21H7.5 is enriched i…	2.71973407426886	2.54	0.933914835288748	0
694	C55C3.4	C55C3.4	C55C3.4 is an ortholog of human FER (FER tyrosine kinase)\; C55C3.4 is predicted to have protein tyrosine kinase activity, based on protein domain information.	2.71655226720479	2.48333333333333	0.914148924470564	0
2300	W03F11.4	W03F11.4	W03F11.4 is an ortholog of human PTPRF (protein tyrosine phosphatase, receptor type F)\; W03F11.4 is predicted to have protein tyrosine phosphatase activity, based on protein domain information.	2.71598426145886	2.74666666666667	1.01129697459709	0
1142	F32B5.4	F32B5.4	RNA sequencing and microarray studies indicate that msrp-1 is affected by Ethanol, Methylmercuric chloride, Manganese chloride, D-glucose, Zidovudine, Resveratrol, Acrylamide, Chlorpyrifos, Diazinon, Hydrolyzable Tannins, Humic substances, Paraquat, Colistin, adsorbable organic bromine compounds, and Allantoin\; RNA sequencing studies indicate that msrp-1 is enriched in the germ line, male, and s…	2.71576557297438	2.78666666666667	1.02610722162393	0
1672	K07A1.4	K07A1.4	RNA sequencing and microarray studies indicate that K07A1.4 is affected by Ethanol, Methylmercuric chloride, Rotenone, Manganese chloride, D-glucose, Zidovudine, Resveratrol, Acrylamide, Atrazine, Quercetin, Humic substances, and Paraquat\; RNA sequencing and microarray studies indicate that K07A1.4 is enriched in the germ line, male, and intestine.	2.71565249073354	2.86333333333333	1.054381347799	0
2024	T05C12.1	T05C12.1	T05C12.1 is an ortholog of human TTBK1 (tau tubulin kinase 1), CTD-2116N17.1 and TTBK2 (tau tubulin kinase 2)\; T05C12.1 is predicted to have ATP binding activity and protein kinase activity, based on protein domain information.	2.70897449381235	2.78	1.02621859539463	0
821	F08G5.6	F08G5.6	irg-4 is involved in defense response to Gram-negative bacterium and innate immune response[HEP]\; irg-4 is expressed in the intestine and the head neurons.	2.69930244405967	2.18666666666667	0.810085832167064	0
2207	T23F11.2	T23F11.2	RNA sequencing and microarray studies indicate that T23F11.2 is affected by Ethanol, Methylmercuric chloride, Manganese chloride, Multi-walled carbon nanotubes, D-glucose, Acrylamide, Atrazine, Cadmium, Chlorpyrifos, Diazinon, Quercetin, Humic substances, single-walled carbon nanotubes, Paraquat, Colistin, adsorbable organic bromine compounds, and Allantoin\; proteomic, RNA sequencing, and microa…	2.69628708871326	2.94333333333333	1.09162460691008	0
1447	F54H12.7	F54H12.7	Tiling array, microarray, and RNA sequencing studies indicate that F54H12.7 is affected by daf-12, nhr-114, wdr-23, nhr-62, eat-2, hlh-30, rsd-2, csr-1, pgl-1, pgl-3, glh-4, glh-1, jmjd-3.1, hsf-1, mir-34, alg-2, sma-2, sma-4, and mir-71\; microarray and RNA sequencing studies indicate that F54H12.7 is affected by Tunicamycin, Manganese chloride, D-glucose, Zidovudine, and Colistin\; RNA sequenci…	2.69057497986062	2.68	0.996069620828343	0
204	C08F11.10	C08F11.10	Microarray and RNA sequencing studies indicate that C08F11.10 is affected by Methylmercuric chloride, Manganese chloride, D-glucose, Resveratrol, Acrylamide, Chlorpyrifos, Humic substances, Paraquat, Colistin, and Allantoin\; RNA sequencing studies indicate that C08F11.10 is enriched in the germ line and male.	2.68827184897901	2.26666666666667	0.843168694984301	0
1215	F36H12.3	F36H12.3	RNA sequencing and microarray studies indicate that F36H12.3 is affected by Ethanol, Nicotinic acid, Methylmercuric chloride, Tunicamycin, D-glucose, Chlorpyrifos, Diazinon, Humic substances, single-walled carbon nanotubes, Paraquat, Colistin, and adsorbable organic bromine compounds\; proteomic and RNA sequencing studies indicate that F36H12.3 is enriched in the germ line, male, and hypodermis.	2.68822878820774	2.30333333333333	0.856821913163493	0
1896	R08A2.1	R08A2.1	Microarray and RNA sequencing studies indicate that R08A2.1 is affected by atx-3, age-1, spe-44, wdr-23, eat-2, clk-1, tdp-1, pgl-1, pgl-3, glh-4, glh-1, npr-1, mafr-1, sma-2, sma-4, mir-71, ain-2, and nuo-6\; microarray and RNA sequencing studies indicate that R08A2.1 is affected by Methylmercuric chloride, Manganese chloride, Multi-walled carbon nanotubes, D-glucose, Zidovudine, Hydrolyzable Ta…	2.68631326314898	2.45666666666667	0.914512354298876	0
3000	ZK550.5	ZK550.5	ZK550.5 is an ortholog of human PHYH (phytanoyl-CoA 2-hydroxylase)\; ZK550.5 is expressed in the nerve ring.	2.68605667229273	2.37333333333333	0.883575301226811	0
4480	msp-63	K05F1.7	msp-63 is expressed in the hermaphrodite gonad, male gonad, oocyte, and the sperm.	2.68078732423883	2.78	1.03700878277964	0
2925	ZC376.8	ZC376.8	RNA sequencing and microarray studies indicate that ZC376.8 is affected by Rotenone, Chlorpyrifos, Hydrolyzable Tannins, Paraquat, Colistin, and adsorbable organic bromine compounds\; RNA sequencing studies indicate that ZC376.8 is enriched in the male.	2.6799012681584	2.53333333333333	0.945308457230671	0
3092	acdh-8	K05F1.3	acdh-8 is an ortholog of human ACADM (acyl-CoA dehydrogenase, C-4 to C-12 straight chain)\; acdh-8 is predicted to have flavin adenine dinucleotide binding activity and oxidoreductase activity, acting on the CH-CH group of donors, based on protein domain information.	2.67893165598488	3.05666666666667	1.141002108	0
261	C14C10.1	C14C10.1	C14C10.1 is an ortholog of human SLC25A3 (solute carrier family 25 member 3)\; RNA sequencing and microarray studies indicate that C14C10.1 is affected by Ethanol, Nicotinic acid, Methylmercuric chloride, Rotenone, Manganese chloride, D-glucose, Zidovudine, Resveratrol, Acrylamide, Fluoranthene, Quercetin, Humic substances, Paraquat, Colistin, adsorbable organic bromine compounds, and Allantoin\;…	2.6748075019348	2.54666666666667	0.952093436564896	0
551	C43G2.3	C43G2.3	Microarray and RNA sequencing studies indicate that C43G2.3 is affected by Methylmercuric chloride, Rotenone, Manganese chloride, D-glucose, Zidovudine, Resveratrol, Acrylamide, Humic substances, Paraquat, and Colistin\; RNA sequencing studies indicate that C43G2.3 is enriched in the germ line, amphid sheath cell, and male.	2.67457138903826	2.88	1.07680804924621	0
875	F11G11.4	F11G11.4	RNA sequencing and microarray studies indicate that F11G11.4 is affected by Ethanol, Methylmercuric chloride, Manganese chloride, D-glucose, Humic substances, Paraquat, Colistin, and adsorbable organic bromine compounds\; RNA sequencing studies indicate that F11G11.4 is enriched in the germ line, male, and hypodermis.	2.67332078698632	2.49333333333333	0.932672706347417	0
5138	ssp-31	ZK1225.6	Microarray and RNA sequencing studies indicate that ssp-31 is affected by Methylmercuric chloride, Rotenone, Manganese chloride, D-glucose, Zidovudine, Acrylamide, Chlorpyrifos, Diazinon, Quercetin, Humic substances, Paraquat, Colistin, and Triclosan\; RNA sequencing and microarray studies indicate that ssp-31 is enriched in the amphid sheath cell, male, and intestine and in the AFD neurons.	2.67126879534139	2.20333333333333	0.824826515839917	0
2386	Y106G6A.4	Y106G6A.4	RNA sequencing and microarray studies indicate that Y106G6A.4 is affected by Ethanol, Methylmercuric chloride, D-glucose, Zidovudine, Resveratrol, Atrazine, Chlorpyrifos, Diazinon, Humic substances, Paraquat, Colistin, adsorbable organic bromine compounds, and Triclosan\; tiling array, RNA sequencing, and microarray studies indicate that Y106G6A.4 is enriched in the excretory cell, gon_male_dtc p…	2.66173158589109	2.86666666666667	1.0769931430584	0
2196	T23B3.5	T23B3.5	RNA sequencing and microarray studies indicate that T23B3.5 is affected by Ethanol, Nicotinic acid, Methylmercuric chloride, Rotenone, Manganese chloride, D-glucose, Acrylamide, Chlorpyrifos, Diazinon, Hydrolyzable Tannins, Humic substances, single-walled carbon nanotubes, Paraquat, Colistin, adsorbable organic bromine compounds, and Triclosan\; proteomic, RNA sequencing, and microarray studies i…	2.660912021887	3.06	1.14998165096416	0
1949	R13H9.5	R13H9.5	R13H9.5 is an ortholog of human TTBK1 (tau tubulin kinase 1), CTD-2116N17.1 and TTBK2 (tau tubulin kinase 2)\; R13H9.5 is predicted to have ATP binding activity and protein kinase activity, based on protein domain information.	2.65717762705152	2.90666666666667	1.09389249596083	0
743	D2062.7	D2062.7	RNA sequencing and microarray studies indicate that msrp-5 is affected by Ethanol, Nicotinic acid, Methylmercuric chloride, Rotenone, Manganese chloride, D-glucose, Nanoparticle, Hydrolyzable Tannins, Humic substances, Paraquat, Colistin, adsorbable organic bromine compounds, and Triclosan\; RNA sequencing and tiling array studies indicate that msrp-5 is enriched in the germ line and male and in …	2.6529904286045	2.81333333333333	1.06043855379198	0
2067	T08B6.4	T08B6.4	RNA sequencing and microarray studies indicate that T08B6.4 is affected by Ethanol, Methylmercury hydroxide, Nicotinic acid, Methylmercuric chloride, Manganese chloride, D-glucose, Resveratrol, Chlorpyrifos, Hydrolyzable Tannins, Humic substances, single-walled carbon nanotubes, Paraquat, Colistin, adsorbable organic bromine compounds, and Triclosan\; proteomic and RNA sequencing studies indicate…	2.65284525839314	2.61333333333333	0.985105831207156	0
2179	T22B7.7	T22B7.7	T22B7.7 is an ortholog of human ACOT9 (acyl-CoA thioesterase 9)\; RNA sequencing studies indicate that T22B7.7 is enriched in the intestine.	2.64852368549584	2.47666666666667	0.935112145769993	0
3500	col-71	Y49F6B.10	col-71 is an ortholog of human COLQ (collagen like tail subunit of asymmetric acetylcholinesterase)\; col-71 is a structural constituent of cuticle, based on protein domain information\; col-71 is expressed in the hyp7 syncytium and the seam cell.	2.64550633872777	2.35666666666667	0.890818756382188	0
2521	Y38H8A.3	Y38H8A.3	Y38H8A.3 is an ortholog of human TTBK1 (tau tubulin kinase 1), CTD-2116N17.1 and TTBK2 (tau tubulin kinase 2)\; Y38H8A.3 is predicted to have ATP binding activity and protein kinase activity, based on protein domain information.	2.64540657267368	2.50333333333333	0.946294365180791	0
377	C27D6.3	C27D6.3	Microarray and RNA sequencing studies indicate that C27D6.3 is affected by Heme, Ethanol, Nicotinic acid, Methylmercuric chloride, Rotenone, D-glucose, Acrylamide, Chlorpyrifos, Diazinon, Humic substances, single-walled carbon nanotubes, Paraquat, Colistin, Dafa#1, adsorbable organic bromine compounds, Allantoin, and Triclosan\; RNA sequencing studies indicate that C27D6.3 is enriched in the germ…	2.64476892936516	2.98	1.12675249883373	0
2407	Y113G7C.1	Y113G7C.1	Y113G7C.1 is predicted to have protein tyrosine phosphatase activity, based on protein domain information.	2.63494327031057	2.64	1.00191910381768	0
5042	sodh-1	K12G11.3	sodh-1 is predicted to have oxidoreductase activity, based on protein domain information\; sodh-1 is expressed in the muscle cell, hypodermis, nervous system, and the intestine.	2.63300318385334	2.6	0.987465573890785	0
1479	F56B3.6	F56B3.6	F56B3.6 is an ortholog of human REEP6 (receptor accessory protein 6)\; RNA sequencing and microarray studies indicate that F56B3.6 is affected by Ethanol, Methylmercuric chloride, Chlorpyrifos, Diazinon, Humic substances, Paraquat, and Colistin\; RNA sequencing studies indicate that F56B3.6 is enriched in the germ line, male, and pharynx.	2.63275516346019	2.19	0.831828204306591	0
2184	T22C1.9	T22C1.9	Microarray and RNA sequencing studies indicate that T22C1.9 is affected by Methylmercuric chloride, Manganese chloride, D-glucose, Nanoparticle, Atrazine, Chlorpyrifos, Diazinon, Humic substances, Paraquat, Colistin, adsorbable organic bromine compounds, and Triclosan\; tiling array and RNA sequencing studies indicate that T22C1.9 is enriched in the body wall muscle cell and male.	2.63122023727271	2.25666666666667	0.857650239497141	0
5028	snf-5	Y46G5A.30	snf-5 is an ortholog of human SLC6A16 (solute carrier family 6 member 16) and SLC6A7 (solute carrier family 6 member 7)\; snf-5 is predicted to have neurotransmitter:sodium symporter activity, based on protein domain information\; snf-5 is expressed in the nervous system, intestine, and the rectal gland cell.	2.62951755013875	2.47	0.939335810810493	0
2790	Y69E1A.2	Y69E1A.2	Tiling array and microarray studies indicate that Y69E1A.2 is enriched in the male-specific tissues and in the NSM neurons.	2.62460496734754	3.06666666666667	1.1684298036538	0
4664	nspb-5	F38A5.9	Quantitative PCR, microarray, and tiling array studies indicate that nspb-5 is affected by npr-1, cyc-1, nhr-114, clk-1, elli-1, sir-2.1, spr-5, and daf-10\; microarray studies indicate that nspb-5 is affected by Colistin.	2.62316229686832	2.77333333333333	1.05724809198588	0
4659	nspb-1	F38A5.14	Quantitative PCR, tiling array, RNA sequencing, and microarray studies indicate that nspb-1 is affected by npr-1, daf-12, blmp-1, clk-1, swsn-2.2, daf-16, alg-2, lin-22, eri-1, rrf-3, slr-2, zip-2, crh-1, tax-6, nhr-23, tdp-1, isp-1, nuo-6, hlh-25, and eat-2\; RNA sequencing and microarray studies indicate that nspb-1 is affected by Multi-walled carbon nanotubes, Quercetin, Hydrolyzable Tannins, …	2.62237007118703	2.70333333333333	1.03087407953434	0
2849	Y73F8A.12	Y73F8A.12	Microarray and RNA sequencing studies indicate that Y73F8A.12 is affected by spe-44, nhr-114, rsd-2, csr-1, pgl-1, pgl-3, glh-4, glh-1, hpk-1, jmjd-1.2, alg-2, mir-71, dpy-9, dpy-10, alg-1, isp-1, and nuo-6\; microarray studies indicate that Y73F8A.12 is affected by Methylmercuric chloride, Chlorpyrifos, Diazinon, Humic substances, Paraquat, Colistin, and adsorbable organic bromine compounds\; RN…	2.62027470508069	2.65	1.0113443429659	0
1161	F33D11.7	F33D11.7	F33D11.7 is an ortholog of human TTBK1 (tau tubulin kinase 1), CTD-2116N17.1 and TTBK2 (tau tubulin kinase 2)\; F33D11.7 is predicted to have ATP binding activity and protein kinase activity, based on protein domain information.	2.61716507701544	2.55333333333333	0.975610348677393	0
1923	R10E9.2	R10E9.2	RNA sequencing and microarray studies indicate that R10E9.2 is affected by Ethanol, Nicotinic acid, Methylmercuric chloride, Manganese chloride, D-glucose, Bisphenol S, Chlorpyrifos, Diazinon, Quercetin, Hydrolyzable Tannins, Humic substances, Paraquat, Colistin, adsorbable organic bromine compounds, and Triclosan\; proteomic, tiling array, and RNA sequencing studies indicate that R10E9.2 is enri…	2.61654539802889	2.54	0.97074562585975	0
2394	Y106G6H.13	Y106G6H.13	RNA sequencing and microarray studies indicate that Y106G6H.13 is affected by Ethanol, Methylmercury hydroxide, Methylmercuric chloride, Manganese chloride, D-glucose, Resveratrol, Acrylamide, Chlorpyrifos, Quercetin, Humic substances, Paraquat, Colistin, and adsorbable organic bromine compounds\; microarray and RNA sequencing studies indicate that Y106G6H.13 is enriched in the pharynx and male a…	2.61074702195852	2.48666666666667	0.952473236875026	0
1448	F54H5.2	F54H5.2	F54H5.2 is an ortholog of human TTBK2 (tau tubulin kinase 2) and TTBK1 (tau tubulin kinase 1)\; F54H5.2 is predicted to have ATP binding activity and protein kinase activity, based on protein domain information.	2.61019165922805	2.33	0.892654756505155	0
1173	F34D10.8	F34D10.8	Microarray, tiling array, and RNA sequencing studies indicate that F34D10.8 is affected by atx-3, age-1, hpl-2, eat-2, hlh-30, gld-2, csr-1, pgl-1, pgl-3, glh-4, glh-1, jmjd-3.1, hsf-1, mir-34, mafr-1, alg-2, sma-2, sma-4, mir-71, and alg-1\; microarray and RNA sequencing studies indicate that F34D10.8 is affected by Hydrogen sulfide, Ethanol, Methylmercuric chloride, and Colistin\; RNA sequencin…	2.60960804044509	2.62	1.00398219172912	0
387	C28D4.5	C28D4.5	Microarray and RNA sequencing studies indicate that C28D4.5 is affected by Methylmercuric chloride, Manganese chloride, D-glucose, Zidovudine, Chlorpyrifos, Diazinon, Hydrolyzable Tannins, Humic substances, Paraquat, Colistin, adsorbable organic bromine compounds, Sirolimus, and Triclosan\; RNA sequencing studies indicate that C28D4.5 is enriched in the male.	2.60440296394029	2.48333333333333	0.953513479947902	0
698	C56C10.6	C56C10.6	C56C10.6 is an ortholog of human TTBK2 (tau tubulin kinase 2) and TTBK1 (tau tubulin kinase 1)\; C56C10.6 is predicted to have ATP binding activity and protein kinase activity, based on protein domain information.	2.60405910377041	2.11333333333333	0.811553520530099	0
2972	ZK1307.4	ZK1307.4	Microarray and RNA sequencing studies indicate that ZK1307.4 is affected by Methylmercuric chloride, Rotenone, D-glucose, Resveratrol, Chlorpyrifos, Diazinon, Hydrolyzable Tannins, Humic substances, Paraquat, and Colistin\; tiling array and RNA sequencing studies indicate that ZK1307.4 is enriched in the male and in the NSM neurons.	2.60159959872701	2.83333333333333	1.08907355871353	0
137	C04F12.7	C04F12.7	RNA sequencing and microarray studies indicate that C04F12.7 is affected by Ethanol, Nicotinic acid, Methylmercuric chloride, Manganese chloride, D-glucose, Bisphenol S, Zidovudine, Resveratrol, Acrylamide, Quercetin, Humic substances, Paraquat, Colistin, adsorbable organic bromine compounds, Allantoin, and Triclosan\; RNA sequencing and microarray studies indicate that C04F12.7 is enriched in th…	2.59106736044365	2.72	1.04976043522631	0
1278	F42A9.7	F42A9.7	RNA sequencing and microarray studies indicate that F42A9.7 is affected by Ethanol, Methylmercuric chloride, Manganese chloride, D-glucose, Chlorpyrifos, Diazinon, Quercetin, Humic substances, Paraquat, Colistin, adsorbable organic bromine compounds, and Triclosan\; proteomic and RNA sequencing studies indicate that F42A9.7 is enriched in the germ line and male.	2.57970592084681	2.49333333333333	0.966518436533601	0
1975	T02B5.1	T02B5.1	cest-1 is an ortholog of human ACHE (acetylcholinesterase (Cartwright blood group)) and CES2 (carboxylesterase 2)\; microarray and RNA sequencing studies indicate that cest-1 is affected by Hydrogen sulfide, Ethanol, Methylmercury hydroxide, Methylmercuric chloride, Tunicamycin, 4-bromodiphenyl ether, TPEN, Cholestanol, Resveratrol, Atrazine, Chlorpyrifos, Diazinon, Humic substances, and Sirolimu…	2.57888704360231	2.69	1.04308562357291	0
2280	W02B12.12	W02B12.12	W02B12.12 is an ortholog of human TSSK6 (testis specific serine kinase 6)\; W02B12.12 is predicted to have ATP binding activity and protein kinase activity, based on protein domain information.	2.57515379300316	2.48666666666667	0.965638119720493	0
646	C50F4.10	C50F4.10	C50F4.10 is an ortholog of human TTBK1 (tau tubulin kinase 1), CTD-2116N17.1 and TTBK2 (tau tubulin kinase 2)\; C50F4.10 is predicted to have ATP binding activity and protein kinase activity, based on protein domain information.	2.57506597520151	2.19	0.85046364679205	0
5145	ssq-2	T28H11.5	RNA sequencing and microarray studies indicate that ssq-2 is affected by Ethanol, Methylmercury hydroxide, 1-methylnicotinamide, Nicotinic acid, Methylmercuric chloride, Rotenone, Manganese chloride, D-glucose, Bisphenol A, Bisphenol S, Acrylamide, Chlorpyrifos, Quercetin, Humic substances, single-walled carbon nanotubes, Paraquat, Benzene, Colistin, and Triclosan\; RNA sequencing and microarray …	2.5743419729147	2.58333333333333	1.00349268298976	0
1512	F58D2.2	F58D2.2	RNA sequencing and microarray studies indicate that F58D2.2 is affected by Ethanol, Nicotinic acid, Methylmercuric chloride, Manganese chloride, D-glucose, Quercetin, Hydrolyzable Tannins, Paraquat, and Colistin\; proteomic and RNA sequencing studies indicate that F58D2.2 is enriched in the germ line and male and in the GABAergic neurons.	2.56682620185341	2.57333333333333	1.00253508845874	0
1977	T02E1.6	T02E1.6	Microarray and RNA sequencing studies indicate that T02E1.6 is affected by Methylmercuric chloride, Zidovudine, Resveratrol, Acrylamide, Humic substances, Paraquat, Colistin, and Allantoin\; RNA sequencing studies indicate that T02E1.6 is enriched in the male and in the AVG, RIM, PVC, AVA, AVD, and AVE neurons.	2.56640159167641	2.58	1.00529862838602	0
729	D1086.17	D1086.17	RNA sequencing and microarray studies indicate that D1086.17 is affected by Ethanol, Rotenone, Manganese chloride, Multi-walled carbon nanotubes, D-glucose, Colistin, and Triclosan\; RNA sequencing studies indicate that D1086.17 is enriched in the germ line and male.	2.56483689897947	2.99333333333333	1.16706576333347	0
4656	nspa-1	H12D21.1	Microarray and RNA sequencing studies indicate that nspa-1 is affected by atx-3, age-1, wdr-23, alg-3, alg-4, daf-2, rsks-1, hlh-30, gld-2, clk-1, tdp-1, fog-3, daf-16, mir-34, pgl-1, pgl-3, glh-4, glh-1, and sir-2.1\; microarray and RNA sequencing studies indicate that nspa-1 is affected by Hydrogen sulfide, Methylmercuric chloride, D-glucose, Resveratrol, and Acrylamide.	2.56006241355237	2.85	1.11325410853766	0
2942	ZC477.7	ZC477.7	RNA sequencing and microarray studies indicate that ZC477.7 is affected by Ethanol, Methylmercuric chloride, Manganese chloride, D-glucose, Zidovudine, Acrylamide, Atrazine, Cadmium, Chlorpyrifos, Diazinon, Humic substances, Paraquat, Colistin, adsorbable organic bromine compounds, Allantoin, and Triclosan\; RNA sequencing and microarray studies indicate that ZC477.7 is enriched in the male and i…	2.55371189818922	2.62666666666667	1.02856812803714	0
1802	M05D6.3	M05D6.3	M05D6.3 is an ortholog of human PTPN9 (protein tyrosine phosphatase, non-receptor type 9)\; M05D6.3 is predicted to have protein tyrosine phosphatase activity, based on protein domain information.	2.55183199437847	2.08666666666667	0.817713184591879	0
1331	F46F5.6	F46F5.6	Microarray and RNA sequencing studies indicate that msrp-3 is affected by Aldicarb, Hydrogen sulfide, Ethanol, Manganese chloride, D-glucose, Zidovudine, Fluoranthene, Chlorpyrifos, Diazinon, Quercetin, Humic substances, Paraquat, Colistin, adsorbable organic bromine compounds, and Triclosan\; RNA sequencing studies indicate that msrp-3 is enriched in the germ line and amphid sheath cell.	2.54834722889679	2.89333333333333	1.1353764120229	0
1201	F36A2.11	F36A2.11	Microarray and RNA sequencing studies indicate that F36A2.11 is affected by Methylmercuric chloride, Manganese chloride, D-glucose, Zidovudine, Diazinon, Quercetin, Humic substances, Paraquat, and Colistin\; RNA sequencing studies indicate that F36A2.11 is enriched in the germ line and male.	2.54578183734514	2.25333333333333	0.885124286880456	0
303	C17H12.5	C17H12.5	C17H12.5 is predicted to have protein tyrosine phosphatase activity, based on protein domain information.	2.53985075186563	2.12333333333333	0.836007128282501	0
4662	nspb-3	F38A5.5	Quantitative PCR, microarray, and RNA sequencing studies indicate that nspb-3 is affected by npr-1, nhr-114, blmp-1, hlh-30, clk-1, jmjd-1.2, lin-22, sir-2.1, eri-1, rrf-3, slr-2, zip-2, crh-1, tax-6, nhr-23, tdp-1, isp-1, nuo-6, hlh-25, and eat-2\; microarray and RNA sequencing studies indicate that nspb-3 is affected by Aldicarb, D-glucose, Atrazine, Cadmium, Quercetin, Hydrolyzable Tannins, Hu…	2.53747294644949	2.65333333333333	1.04565975256838	0
86	BE10.1	BE10.1	Microarray and RNA sequencing studies indicate that BE10.1 is affected by Methylmercuric chloride, Multi-walled carbon nanotubes, D-glucose, Paraquat, Colistin, and Sirolimus\; proteomic and RNA sequencing studies indicate that BE10.1 is enriched in the germ line and male and in the AVG, RIM, PVC, AVA, AVD, and AVE neurons.	2.53390697891403	2.32666666666667	0.91821313332655	0
2620	Y47G6A.15	Y47G6A.15	Microarray and RNA sequencing studies indicate that Y47G6A.15 is affected by Hydrogen sulfide, Ethanol, 1-methylnicotinamide, Nicotinic acid, Rotenone, Humic substances, and Sirolimus.	2.5244829718066	2.20666666666667	0.874106377943799	0
1472	F55H12.5	F55H12.5	F55H12.5 is predicted to have protein tyrosine phosphatase activity, based on protein domain information.	2.51976406166193	2.31	0.91675249883373	0
1609	K02E11.10	K02E11.10	Microarray and RNA sequencing studies indicate that K02E11.10 is affected by Hydrogen sulfide, Ethanol, Nitric Oxide, Methylmercury hydroxide, 1-methylnicotinamide, Nicotinic acid, Rotenone, Tunicamycin, Sodium arsenite, D-glucose, Indole, and 4-bromodiphenyl ether.	2.51388503300635	2.89666666666667	1.15226696075379	0
467	C34F11.5	C34F11.5	C34F11.5 is an ortholog of human MATK (megakaryocyte-associated tyrosine kinase) and Csk (c-src tyrosine kinase)\; C34F11.5 is predicted to have protein tyrosine kinase activity, based on protein domain information.	2.51142085873496	2.60666666666667	1.03792506843305	0
1952	R148.7	R148.7	RNA sequencing and microarray studies indicate that R148.7 is affected by 1-methylnicotinamide, Nicotinic acid, Methylmercuric chloride, Manganese chloride, D-glucose, Zidovudine, Atrazine, Chlorpyrifos, Diazinon, Humic substances, Paraquat, Colistin, Dafa#1, and adsorbable organic bromine compounds\; RNA sequencing and microarray studies indicate that R148.7 is enriched in the germ line, amphid …	2.51034746234496	2.88666666666667	1.14990721801124	0
2504	Y38C1AA.7	Y38C1AA.7	Microarray and RNA sequencing studies indicate that Y38C1AA.7 is affected by Aldicarb, Ethanol, Methylmercury hydroxide, Nicotinic acid, Methylmercuric chloride, Rotenone, Manganese chloride, D-glucose, Bisphenol S, Quercetin, Hydrolyzable Tannins, Humic substances, Paraquat, Colistin, Allantoin, and Triclosan.	2.50963770994007	2.75666666666667	1.09843211860747	0
5140	ssp-34	ZC168.6	RNA sequencing and microarray studies indicate that ssp-34 is affected by Ethanol, Methylmercury hydroxide, Nicotinic acid, Rotenone, Manganese chloride, D-glucose, Resveratrol, Chlorpyrifos, Hydrolyzable Tannins, Humic substances, Paraquat, Colistin, adsorbable organic bromine compounds, and Triclosan\; RNA sequencing studies indicate that ssp-34 is enriched in the male and in the GABAergic neur…	2.50811950077657	2.82666666666667	1.12700637501182	0
791	F07A5.2	F07A5.2	Proteomic and RNA sequencing studies indicate that F07A5.2 is enriched in the germ line and male.	2.5070061531254	2.44333333333333	0.974602048857086	0
1338	F47B3.2	F47B3.2	F47B3.2 is predicted to have protein tyrosine phosphatase activity, based on protein domain information.	2.50389216028247	2.31666666666667	0.925226215175864	0
6	AH6.3	AH6.3	Microarray and RNA sequencing studies indicate that AH6.3 is affected by Methylmercuric chloride, Rotenone, Manganese chloride, D-glucose, Atrazine, Paraquat, Tetrabromobisphenol A, and Colistin\; RNA sequencing and microarray studies indicate that AH6.3 is enriched in the germ line, male, and ray.	2.49973229504658	2.25333333333333	0.901429860228831	0
1143	F32B6.4	F32B6.4	Microarray and RNA sequencing studies indicate that F32B6.4 is affected by Heme, Ethanol, Methylmercuric chloride, Rotenone, Manganese chloride, D-glucose, Zidovudine, Atrazine, Chlorpyrifos, Diazinon, Quercetin, Humic substances, Paraquat, Colistin, and adsorbable organic bromine compounds\; proteomic and RNA sequencing studies indicate that F32B6.4 is enriched in the germ line and male.	2.48698007725779	2.22333333333333	0.893989201467524	0
3401	clec-73	Y46C8AL.1	clec-73 is expressed in the intestine.	2.48651068134535	2.79	1.12205429919587	0
3582	cyc-2.2	ZC116.2	cyc-2.2 is an ortholog of human CYCS (cytochrome c, somatic)\; cyc-2.2 is predicted to have electron transfer activity and heme binding activity, based on protein domain information.	2.48555689479127	2.64333333333333	1.06347729914077	0
1894	R07E5.6	R07E5.6	RNA sequencing and microarray studies indicate that R07E5.6 is affected by Nicotinic acid, Methylmercuric chloride, Rotenone, Manganese chloride, Multi-walled carbon nanotubes, D-glucose, Zidovudine, Quercetin, Paraquat, Colistin, and adsorbable organic bromine compounds\; RNA sequencing studies indicate that R07E5.6 is enriched in the germ line, gon_male_dtc posterior, gon_male_dtc anterior, Z1.…	2.47754738430788	2.34	0.944482440505852	0
3803	fbxa-163	C08E3.6	Microarray and RNA sequencing studies indicate that fbxa-163 is affected by Methylmercuric chloride, Rotenone, Multi-walled carbon nanotubes, Indole, Cadmium Chloride, Humic substances, single-walled carbon nanotubes, Dafa#1, Sirolimus, and Octopamine\; tiling array studies indicate that fbxa-163 is enriched in the body wall muscle cell and intestine and in neurons.	2.46907573420185	2.86	1.15832817940051	0
286	C17B7.4	C17B7.4	RNA sequencing and microarray studies indicate that C17B7.4 is affected by Ethanol, Methylmercuric chloride, Mercuric Chloride, Tunicamycin, Atrazine, Chlorpyrifos, Diazinon, Hydrolyzable Tannins, Dafa#1, and Sirolimus\; tiling array and microarray studies indicate that C17B7.4 is enriched in the body wall muscle cell and muscle cell.	2.46540620976388	2.19333333333333	0.889643793646238	0
2997	ZK512.10	ZK512.10	Microarray, tiling array, and RNA sequencing studies indicate that ZK512.10 is affected by nhr-114, rsr-2, hlh-30, rsd-2, csr-1, pgl-1, pgl-3, glh-4, glh-1, jmjd-3.1, mir-34, mir-71, and alg-1\; microarray and RNA sequencing studies indicate that ZK512.10 is affected by Methylmercuric chloride, D-glucose, and Colistin\; RNA sequencing studies indicate that ZK512.10 is enriched in the amphid sheat…	2.46316927091597	2.16	0.876919026842509	0
452	C34B2.3	C34B2.3	C34B2.3 is an ortholog of human TTBK1 (tau tubulin kinase 1), CTD-2116N17.1 and TTBK2 (tau tubulin kinase 2)\; C34B2.3 is predicted to have ATP binding activity and protein kinase activity, based on protein domain information.	2.46193863959915	2.61333333333333	1.06149409709043	0
5150	sst-20	F54C1.9	Microarray and RNA sequencing studies indicate that sst-20 is affected by Methylmercuric chloride, Rotenone, Manganese chloride, D-glucose, Atrazine, Paraquat, and Colistin\; tiling array and RNA sequencing studies indicate that sst-20 is enriched in the germ line, male, arcade cell, and pharyngeal-intestinal valve cell and in the AVA neurons.	2.45307276350136	2.46666666666667	1.00554158171236	0
4940	sams-5	T13A10.11	sams-5 is an ortholog of human MAT1A (methionine adenosyltransferase 1A) and MAT2A (methionine adenosyltransferase 2A)\; sams-5 is predicted to have ATP binding activity and methionine adenosyltransferase activity, based on protein domain information\; sams-5 is expressed in the nervous system, body region, reproductive system, excretory gland cell, and the rectal gland cell.	2.45050000053485	2.20333333333333	0.899136230504969	0
5139	ssp-33	R08A2.3	RNA sequencing and microarray studies indicate that ssp-33 is affected by Ethanol, D-glucose, Zidovudine, Chlorpyrifos, Diazinon, Quercetin, Humic substances, Paraquat, Colistin, adsorbable organic bromine compounds, and Triclosan\; RNA sequencing studies indicate that ssp-33 is enriched in the germ line, amphid sheath cell, and male.	2.44935792575155	2.66	1.0859988946629	0
2373	Y105C5A.12	Y105C5A.12	Microarray and RNA sequencing studies indicate that Y105C5A.12 is affected by Copper sulfate, Methylmercury hydroxide, Tunicamycin, Neurotoxins, Cry5B, Diazinon, Humic substances, Colistin, Sirolimus, and Allantoin.	2.44492904272339	1.95	0.797569158828392	0
3924	fmo-2	K08C7.5	fmo-2 is an ortholog of human FMO4 (flavin containing monooxygenase 4), FMO3 (flavin containing monooxygenase 3), FMO5 (flavin containing monooxygenase 5), FMO2 (flavin containing monooxygenase 2) and FMO1 (flavin containing monooxygenase 1)\; fmo-2 is predicted to have N,N-dimethylaniline monooxygenase activity, NADP binding activity, and flavin adenine dinucleotide binding activity, based on pr…	2.44481277597673	2.28333333333333	0.933950180467752	0
4039	gsp-3	W09C3.6	gsp-3 is an ortholog of human PPP1CB (protein phosphatase 1 catalytic subunit beta)\; gsp-3 is involved in flagellated sperm motility, male meiosis chromosome segregation, oviposition and regulation of pseudopodium assembly\; gsp-3 is predicted to have hydrolase activity, based on protein domain information\; gsp-3 is expressed in the germ line\; gsp-3 is localized to the cytoplasm, the nuclear c…	2.44130122725706	2.27	0.929831998876464	0
1509	F58A6.9	F58A6.9	Microarray and RNA sequencing studies indicate that F58A6.9 is affected by Aldicarb, Ethanol, Manganese chloride, D-glucose, Zidovudine, Resveratrol, Acrylamide, Atrazine, Cadmium, Fluoranthene, Chlorpyrifos, Quercetin, Hydrolyzable Tannins, Humic substances, Paraquat, Benzene, Colistin, Dafa#1, and Tyrosol\; RNA sequencing studies indicate that F58A6.9 is enriched in the amphid sheath cell and m…	2.44019097417034	2.71	1.11056881559092	0
4949	scl-22	T05A10.5	Microarray and RNA sequencing studies indicate that vap-2 is affected by Hydrogen sulfide, Ethanol, Methylmercury hydroxide, Methylmercuric chloride, D-glucose, Nanoparticle, Resveratrol, Atrazine, Cadmium, Chlorpyrifos, Diazinon, Quercetin, single-walled carbon nanotubes, and adsorbable organic bromine compounds\; RNA sequencing and microarray studies indicate that vap-2 is enriched in the hypod…	2.43382263292457	2.20666666666667	0.906667000633098	0
2215	T23G11.1	T23G11.1	RNA sequencing and microarray studies indicate that T23G11.1 is affected by Ethanol, Nicotinic acid, Methylmercuric chloride, Manganese chloride, D-glucose, Bisphenol S, Resveratrol, Chlorpyrifos, Quercetin, Hydrolyzable Tannins, Humic substances, single-walled carbon nanotubes, Paraquat, Colistin, adsorbable organic bromine compounds, and Triclosan\; RNA sequencing studies indicate that T23G11.1…	2.43170116069305	2.57666666666667	1.05961485248142	0
425	C32E8.4	C32E8.4	RNA sequencing and microarray studies indicate that C32E8.4 is affected by Ethanol, Methylmercuric chloride, Manganese chloride, D-glucose, Zidovudine, Chlorpyrifos, Diazinon, Humic substances, Paraquat, Colistin, and Triclosan\; RNA sequencing studies indicate that C32E8.4 is enriched in the germ line, amphid sheath cell, and male.	2.43063940520188	2.41333333333333	0.992880033199695	0
3808	fbxa-18	F10A3.3	Microarray, tiling array, and RNA sequencing studies indicate that fbxa-18 is affected by lin-15B, hpl-2, nhr-114, nhr-8, clk-1, glp-1, npr-1, daf-2, pgl-1, pgl-3, glh-4, glh-1, sir-2.1, eri-1, mir-243, and pmk-1\; microarray and RNA sequencing studies indicate that fbxa-18 is affected by Mercuric Chloride, Tunicamycin, Multi-walled carbon nanotubes, Chlorpyrifos, Diazinon, adsorbable organic bro…	2.42455708339084	2.07333333333333	0.855139005609096	0
1590	K01A12.4	K01A12.4	RNA sequencing, microarray, and tiling array studies indicate that K01A12.4 is affected by hlh-30, prg-1, daf-2, daf-16, ham-3, swsn-2.2, tcer-1, jmjd-3.1, hsf-1, mir-34, elli-1, pgl-1, pgl-3, glh-4, glh-1, and emb-4\; microarray studies indicate that K01A12.4 is affected by Hydrogen sulfide\; RNA sequencing studies indicate that K01A12.4 is enriched in the AFD neurons.	2.42208814489763	2.06333333333333	0.851882016630961	0
4663	nspb-4	F38A5.10	Microarray, quantitative PCR, and RNA sequencing studies indicate that nspb-4 is affected by vhl-1, npr-1, nhr-114, lin-35, jmjd-3.1, jmjd-1.2, mir-34, alg-2, lin-22, cox-5B, sir-2.1, and spr-5\; microarray and RNA sequencing studies indicate that nspb-4 is affected by Hydrogen sulfide, D-glucose, Chlorpyrifos, and Diazinon\; RNA sequencing studies indicate that nspb-4 is enriched in the germ lin…	2.41460787864394	2.53333333333333	1.04916966259386	0
684	C54G4.3	C54G4.3	Microarray and RNA sequencing studies indicate that C54G4.3 is affected by Methylmercuric chloride, Manganese chloride, D-glucose, Quercetin, Humic substances, Paraquat, Colistin, adsorbable organic bromine compounds, and Triclosan\; proteomic and RNA sequencing studies indicate that C54G4.3 is enriched in the germ line and male.	2.40605376540665	1.96	0.814611887805732	0
466	C34F11.2	C34F11.2	Microarray and RNA sequencing studies indicate that C34F11.2 is affected by Methylmercuric chloride, Manganese chloride, D-glucose, Zidovudine, Acrylamide, Chlorpyrifos, Diazinon, Humic substances, Paraquat, Colistin, Dafa#1, and adsorbable organic bromine compounds\; microarray and RNA sequencing studies indicate that C34F11.2 is enriched in the germ line, male, and muscle cell and in neurons in…	2.40427411961218	2.68666666666667	1.11745438872837	0
2445	Y18H1A.10	Y18H1A.10	hasp-2 is an ortholog of human GSG2 (germ cell associated 2, haspin)\; microarray, RNA sequencing, and tiling array studies indicate that hasp-2 is affected by cyc-1, wdr-23, rsr-2, eat-2, emr-1, clk-1, npr-1, jmjd-3.1, mir-34, pgl-1, pgl-3, glh-4, glh-1, sma-2, sma-4, mir-71, and pmk-1\; microarray and RNA sequencing studies indicate that hasp-2 is affected by Methylmercuric chloride, Manganese …	2.40410745732593	2.29	0.9525364571462	0
4685	nspd-4	T23B7.1	RNA sequencing and microarray studies indicate that nspd-4 is affected by Ethanol, Methylmercuric chloride, Rotenone, Manganese chloride, D-glucose, Nanoparticle, Resveratrol, Acrylamide, Chlorpyrifos, Diazinon, Quercetin, Humic substances, Paraquat, Benzene, Colistin, Tyrosol, adsorbable organic bromine compounds, and Triclosan\; RNA sequencing and microarray studies indicate that nspd-4 is enri…	2.40229068228621	2.69333333333333	1.12115213749659	0
527	C39H7.1	C39H7.1	C39H7.1 is an ortholog of human TTBK1 (tau tubulin kinase 1), CTD-2116N17.1 and TTBK2 (tau tubulin kinase 2)\; C39H7.1 is predicted to have ATP binding activity and protein kinase activity, based on protein domain information.	2.40212126313522	2.48333333333333	1.03380848063104	0
5204	tag-164	Y76A2A.1	RNA sequencing and microarray studies indicate that tag-164 is affected by Nicotinic acid, Methylmercuric chloride, Cry5B, Chlorpyrifos, Humic substances, Paraquat, Colistin, and adsorbable organic bromine compounds\; proteomic and RNA sequencing studies indicate that tag-164 is enriched in the germ line and male and in the AFD and PLM neurons.	2.39951944948967	2.37666666666667	0.990476100192536	0
79	B0524.5	B0524.5	Microarray and RNA sequencing studies indicate that B0524.5 is affected by atx-3, wdr-23, eat-2, csr-1, pgl-1, pgl-3, glh-4, glh-1, npr-1, jmjd-3.1, jmjd-1.2, mir-71, and pmk-1\; microarray and RNA sequencing studies indicate that B0524.5 is affected by Methylmercuric chloride, Mianserin, D-glucose, and Paraquat\; tiling array, RNA sequencing, and microarray studies indicate that B0524.5 is enric…	2.39676664722791	2.06333333333333	0.860882028594557	0
742	D2062.6	D2062.6	RNA sequencing and microarray studies indicate that msrp-6 is affected by Ethanol, Rotenone, Manganese chloride, D-glucose, Zidovudine, Resveratrol, Chlorpyrifos, Diazinon, Hydrolyzable Tannins, Humic substances, Paraquat, Colistin, and Triclosan\; RNA sequencing studies indicate that msrp-6 is enriched in the germ line and male and in the GABAergic neurons.	2.39668418879777	2.25333333333333	0.940187841128814	0
2272	T28H11.7	T28H11.7	RNA sequencing and microarray studies indicate that T28H11.7 is affected by Ethanol, Nicotinic acid, Methylmercuric chloride, Manganese chloride, D-glucose, Zidovudine, Resveratrol, Acrylamide, Cadmium, Diazinon, Colistin, and Triclosan\; tiling array, RNA sequencing, and microarray studies indicate that T28H11.7 is enriched in the excretory cell, male, and intestine.	2.39507000651116	2.82	1.17741861086884	0
1013	F21H7.2	F21H7.2	RNA sequencing and microarray studies indicate that F21H7.2 is affected by Ethanol, Nicotinic acid, Methylmercuric chloride, Rotenone, Manganese chloride, D-glucose, Quercetin, Hydrolyzable Tannins, single-walled carbon nanotubes, Paraquat, Colistin, and Sirolimus\; tiling array, RNA sequencing, and microarray studies indicate that F21H7.2 is enriched in the coelomocytes, germ line, male, and mus…	2.39266248293872	2.03666666666667	0.851213525179359	0
503	C36H8.1	C36H8.1	RNA sequencing and microarray studies indicate that C36H8.1 is affected by Ethanol, Nicotinic acid, Methylmercuric chloride, Rotenone, Manganese chloride, D-glucose, Zidovudine, Chlorpyrifos, Humic substances, single-walled carbon nanotubes, Paraquat, Colistin, and Dafa#1\; RNA sequencing and microarray studies indicate that C36H8.1 is enriched in the germ line, amphid sheath cell, male, and body…	2.39125908524906	2.80333333333333	1.17232522005927	0
3109	acs-10	AH10.1	acs-10 is predicted to have catalytic activity, based on protein domain information.	2.3887966586366	2.48666666666667	1.04097042235731	0
3044	ZK849.6	ZK849.6	Microarray, tiling array, and RNA sequencing studies indicate that ZK849.6 is affected by age-1, rsr-2, eat-2, emr-1, prg-1, csr-1, pgl-1, pgl-3, glh-4, glh-1, npr-1, cox-5B, jmjd-3.1, jmjd-1.2, mir-34, mafr-1, sma-2, sma-4, mir-71, and alg-1\; microarray and RNA sequencing studies indicate that ZK849.6 is affected by Hydrogen sulfide, Methylmercuric chloride, D-glucose, and Colistin\; tiling arr…	2.38598421712736	2.58333333333333	1.08271182801183	0
30	B0244.9	B0244.9	Microarray and RNA sequencing studies indicate that B0244.9 is affected by Methylmercuric chloride, Rotenone, Manganese chloride, Atrazine, Chlorpyrifos, Diazinon, Quercetin, Hydrolyzable Tannins, Humic substances, Paraquat, Colistin, and adsorbable organic bromine compounds\; RNA sequencing studies indicate that B0244.9 is enriched in the male.	2.38129487700191	2.31333333333333	0.971460257053867	0
2508	Y38E10A.17	Y38E10A.17	RNA sequencing and microarray studies indicate that Y38E10A.17 is affected by Ethanol, Nicotinic acid, Methylmercuric chloride, Rotenone, Manganese chloride, D-glucose, Cadmium, Fluoranthene, Chlorpyrifos, Diazinon, Hydrolyzable Tannins, Humic substances, single-walled carbon nanotubes, Paraquat, Colistin, adsorbable organic bromine compounds, Sirolimus, and Triclosan\; proteomic and RNA sequenci…	2.3794235924841	2.5	1.05067462888775	0
1281	F42E8.2	F42E8.2	Microarray and RNA sequencing studies indicate that F42E8.2 is affected by atx-3, cyc-1, age-1, pgl-1, pgl-3, glh-4, glh-1, sir-2.1, and alg-1\; microarray and RNA sequencing studies indicate that F42E8.2 is affected by Methylmercuric chloride, Multi-walled carbon nanotubes, Acrylamide, Colistin, and Triclosan.	2.37892500453981	2.15	0.903769558055448	0
2255	T27E7.1	T27E7.1	RNA sequencing and microarray studies indicate that T27E7.1 is affected by Ethanol, Nicotinic acid, Methylmercuric chloride, Manganese chloride, D-glucose, Zidovudine, Progesterone, Acrylamide, Quercetin, Hydrolyzable Tannins, Humic substances, Paraquat, Colistin, adsorbable organic bromine compounds, and Triclosan\; proteomic and RNA sequencing studies indicate that T27E7.1 is enriched in the ge…	2.37192131020061	2.27	0.95703006260693	0
3350	clec-125	W09G10.6	RNA sequencing and microarray studies indicate that clec-125 is affected by wdr-23, csr-1, ubc-9, hrde-1, npr-1, dop-1, hyl-2, dpy-21, mir-34, sma-2, sma-4, cox-5B, and his-3\; microarray and RNA sequencing studies indicate that clec-125 is affected by Aldicarb, Methylmercury hydroxide, Mercuric Chloride, Tunicamycin, D-glucose, Zidovudine, and Dafa#1\; proteomic, RNA sequencing, and microarray s…	2.36746564417481	1.87333333333333	0.791282161978866	0
2258	T28A11.19	T28A11.19	Microarray and RNA sequencing studies indicate that T28A11.19 is affected by Mercuric Chloride, Tunicamycin, Rifampin, D-glucopyranose, Cadmium Chloride, Chlorpyrifos, Diazinon, Cry5B, Humic substances, Colistin, Ethosuximide, Allantoin, and Sirolimus\; tiling array and RNA sequencing studies indicate that T28A11.19 is enriched in the body wall muscle cell, coelomocytes, ventral nerve cord, and m…	2.35992043246956	2.05333333333333	0.870085832167064	0
32	B0261.6	B0261.6	RNA sequencing and microarray studies indicate that B0261.6 is affected by Ethanol, Methylmercury hydroxide, Nicotinic acid, Methylmercuric chloride, Rotenone, Manganese chloride, Acrylamide, Atrazine, Hydrolyzable Tannins, Humic substances, Paraquat, Colistin, Dafa#1, Allantoin, and Sirolimus\; proteomic and RNA sequencing studies indicate that B0261.6 is enriched in the germ line, amphid sheath…	2.35159808841687	2.18333333333333	0.928446635540167	0
2016	T05A7.6	T05A7.6	T05A7.6 is an ortholog of human TTBK1 (tau tubulin kinase 1), CTD-2116N17.1 and TTBK2 (tau tubulin kinase 2)\; T05A7.6 is predicted to have ATP binding activity and protein kinase activity, based on protein domain information.	2.34481138365585	2.33333333333333	0.995104915302561	0
4733	pck-3	H04M03.1	pck-3 is an ortholog of human PCK2 (phosphoenolpyruvate carboxykinase 2, mitochondrial) and PCK1 (phosphoenolpyruvate carboxykinase 1)\; pck-3 is predicted to have GTP binding activity and phosphoenolpyruvate carboxykinase activity, based on protein domain information\; pck-3 is expressed in the excretory cell.	2.33544854370226	2.24666666666667	0.961985085359728	0
34	B0280.17	B0280.17	B0280.17 is predicted to have RNA binding activity, based on protein domain information.	2.3342234739862	2.03	0.869668231265506	0
3782	far-7	K01A2.2	far-7 exhibits oleic acid binding activity\; far-7 is expressed in the hypodermis, excretory cell, and in the male\; far-7 is localized to the cytoplasm.	2.33371345281269	2.17333333333333	0.931276858653721	0
512	C38C3.3	C38C3.3	RNA sequencing and microarray studies indicate that C38C3.3 is affected by Ethanol, Methylmercuric chloride, Rotenone, Manganese chloride, D-glucose, Resveratrol, Atrazine, Quercetin, Hydrolyzable Tannins, Humic substances, Paraquat, Colistin, adsorbable organic bromine compounds, Sirolimus, and Triclosan\; RNA sequencing studies indicate that C38C3.3 is enriched in the germ line, amphid sheath c…	2.33328712841159	2.48666666666667	1.06573538952297	0
1497	F57B9.3	F57B9.3	F57B9.3 is an ortholog of human EIF4A1 (eukaryotic translation initiation factor 4A1) and EIF4A2 (eukaryotic translation initiation factor 4A2)\; F57B9.3 is predicted to have ATP binding activity and nucleic acid binding activity, based on protein domain information.	2.33143458898941	2.19	0.939335810810493	0
3767	ent-3	K02E11.1	ent-3 is an ortholog of human SLC29A1 (solute carrier family 29 member 1 (Augustine blood group)), SLC29A2 (solute carrier family 29 member 2) and SLC29A3 (solute carrier family 29 member 3)\; ent-3 is predicted to have nucleoside transmembrane transporter activity, based on protein domain information.	2.3182392780612	2.44333333333333	1.05396080398429	0
3219	bath-46	T07H3.2	RNA sequencing and microarray studies indicate that bath-46 is affected by Methylmercury hydroxide, Bisphenol A, Cadmium Chloride, and Progesterone\; tiling array, RNA sequencing, and microarray studies indicate that bath-46 is enriched in the intestine and in the AFD neurons.	2.3121095061542	2.08666666666667	0.902494739592797	0
549	C43E11.5	C43E11.5	C43E11.5 is predicted to have protein tyrosine phosphatase activity, based on protein domain information.	2.30147086758355	2.10666666666667	0.915356651409009	0
2009	T04F3.3	T04F3.3	T04F3.3 is predicted to have protein tyrosine phosphatase activity, based on protein domain information.	2.29686244669976	2.11	0.918644476525682	0
881	F13A7.1	F13A7.1	RNA sequencing and microarray studies indicate that F13A7.1 is affected by Ethanol, Methylmercury hydroxide, Nicotinic acid, Methylmercuric chloride, Manganese chloride, D-glucose, Acrylamide, Chlorpyrifos, Quercetin, Humic substances, Paraquat, Colistin, adsorbable organic bromine compounds, and Allantoin\; RNA sequencing studies indicate that F13A7.1 is enriched in the germ line and male.	2.29390130751956	2.24	0.976502342388112	0
2738	Y57G11A.2	Y57G11A.2	Y57G11A.2 is an ortholog of human VMO1 (vitelline membrane outer layer 1)\; RNA sequencing and microarray studies indicate that Y57G11A.2 is affected by Ethanol, Nitric Oxide, Methylmercury hydroxide, Nicotinic acid, Methylmercuric chloride, Rotenone, Manganese chloride, D-glucose, Acrylamide, Cadmium, Hydrolyzable Tannins, Humic substances, Copper sulfate, single-walled carbon nanotubes, Paraqua…	2.29345994882546	2.67	1.16417991138994	0
1673	K07A1.5	K07A1.5	RNA sequencing and microarray studies indicate that K07A1.5 is affected by Ethanol, Methylmercuric chloride, Manganese chloride, D-glucose, Zidovudine, Acrylamide, Chlorpyrifos, Colistin, and Triclosan\; RNA sequencing and tiling array studies indicate that K07A1.5 is enriched in the germ line and male and in the NSM neurons.	2.29003573307045	2.03	0.886449049979759	0
5075	sqt-1	B0491.2	sqt-1 is an ortholog of human COLQ (collagen like tail subunit of asymmetric acetylcholinesterase)\; sqt-1 functions in cuticle development involved in collagen and cuticulin-based cuticle the molting cycle\; sqt-1 is a structural constituent of collagen and cuticulin-based cuticle.	2.28837395402206	2.25	0.983230907713045	0
436	C33C12.4	C33C12.4	Microarray and RNA sequencing studies indicate that C33C12.4 is affected by Methylmercuric chloride, Manganese chloride, D-glucose, Atrazine, Fluoranthene, Chlorpyrifos, Cry5B, Humic substances, Paraquat, Colistin, and adsorbable organic bromine compounds\; tiling array, RNA sequencing, and microarray studies indicate that C33C12.4 is enriched in the germ line, male, and intestine and in the DA, …	2.28464335958321	2	0.875410156080055	0
3488	col-41	T10B10.1	col-41 is an ortholog of human SFTPD (surfactant protein D)\; col-41 is a structural constituent of cuticle, based on protein domain information\; col-41 is expressed in the hypodermis and the vulval precursor cell.	2.28277799982453	2.07666666666667	0.909710303334925	0
3689	dod-3	C24B9.9	dod-3 is an ortholog of human DEPDC7 (DEP domain containing 7) and DEPDC4 (DEP domain containing 4)\; RNA sequencing and microarray studies indicate that dod-3 is affected by Ethanol, Tryptophan, 1-methylnicotinamide, Methylmercuric chloride, Rotenone, D-glucose, Bisphenol S, Astaxanthin, Levamisole, Diazinon, Ivermectin, Quercetin, Hydrolyzable Tannins, Humic substances, Colistin, adsorbable org…	2.28257322327654	2.20333333333333	0.965284842065454	0
750	E01G4.6	E01G4.6	Microarray and RNA sequencing studies indicate that E01G4.6 is affected by Heme, Hydrogen sulfide, Methylmercury hydroxide, 1-methylnicotinamide, Nicotinic acid, Rotenone, D-glucose, Neurotoxins, Juglone, Zidovudine, Chlorpyrifos, single-walled carbon nanotubes, adsorbable organic bromine compounds, and Sirolimus\; RNA sequencing studies indicate that E01G4.6 is enriched in the amphid sheath cell…	2.28135048135388	2.23666666666667	0.980413437105599	0
3456	col-142	T15B7.4	col-142 is an ortholog of human SFTPD (surfactant protein D)\; col-142 is a structural constituent of cuticle, based on protein domain information.	2.27547120424102	1.84666666666667	0.811553520530099	0
4916	rnh-1.1	ZK1290.6	rnh-1.1 is an ortholog of human RNASEH1 (ribonuclease H1)\; rnh-1.1 is involved in RNA phosphodiester bond hydrolysis, endonucleolytic\; rnh-1.1 is predicted to have RNA-DNA hybrid ribonuclease activity and nucleic acid binding activity, based on protein domain information.	2.26990438171145	2.18666666666667	0.963329858422484	0
2535	Y39G8B.9	Y39G8B.9	RNA sequencing and microarray studies indicate that Y39G8B.9 is affected by 1-methylnicotinamide, Nicotinic acid, Rotenone, Tunicamycin, Manganese chloride, Zidovudine, Estrogen, and Colistin\; tiling array and RNA sequencing studies indicate that Y39G8B.9 is enriched in the pharyngeal muscle cell and intestine and in the PVD, OLL, and ASER neurons.	2.26419249164435	2.04	0.900983466524292	0
1824	M70.3	M70.3	Microarray and RNA sequencing studies indicate that M70.3 is affected by Hydrogen sulfide, Ethanol, Methylmercury hydroxide, Nicotinic acid, Methylmercuric chloride, Rotenone, Manganese chloride, D-glucose, Zidovudine, Chlorpyrifos, Quercetin, Hydrolyzable Tannins, Paraquat, Colistin, adsorbable organic bromine compounds, and Sirolimus\; proteomic and RNA sequencing studies indicate that M70.3 is…	2.26385157477721	2.34666666666667	1.03658150243246	0
1742	K10C9.7	K10C9.7	Microarray and RNA sequencing studies indicate that K10C9.7 is affected by Methylmercuric chloride, Rotenone, Cadmium, Diazinon, Quercetin, Humic substances, Paraquat, Colistin, Allantoin, and Sirolimus\; RNA sequencing and microarray studies indicate that K10C9.7 is enriched in the male and in the I5, DA, SAB, and retrovesicular ganglion.	2.25748003935479	2.06	0.912521911196506	0
4206	ins-37	F08G2.6	ins-37 is predicted to have hormone activity, based on protein domain information\; ins-37 is expressed in the intestine.	2.25502465540643	2.14333333333333	0.950470021777669	0
4450	mpz-4	H06H21.9	Microarray and RNA sequencing studies indicate that mpz-4 is affected by Methylmercuric chloride, Manganese chloride, D-glucose, Zidovudine, Cadmium, Quercetin, Paraquat, Colistin, adsorbable organic bromine compounds, Allantoin, and Sirolimus\; RNA sequencing and tiling array studies indicate that mpz-4 is enriched in the germ line and male and in the NSM neurons.	2.2468088836574	2.25333333333333	1.00290387390018	0
3462	col-150	B0024.2	col-150 is an ortholog of human SFTPD (surfactant protein D)\; col-150 is a structural constituent of cuticle, based on protein domain information.	2.24605715259154	2.1	0.934971755984475	0
5146	ssq-3	ZC477.1	RNA sequencing and microarray studies indicate that ssq-3 is affected by Ethanol, Methylmercuric chloride, Manganese chloride, D-glucose, Progesterone, Acrylamide, Fluoranthene, Chlorpyrifos, Quercetin, Hydrolyzable Tannins, Humic substances, Paraquat, Benzene, Colistin, Tyrosol, adsorbable organic bromine compounds, Allantoin, and Triclosan\; microarray studies indicate that ssq-3 is enriched in…	2.2457399884148	2.14	0.952915302323381	0
1579	H32C10.1	H32C10.1	H32C10.1 is an ortholog of human CECR5 (cat eye syndrome chromosome region, candidate 5)\; RNA sequencing and microarray studies indicate that H32C10.1 is affected by Nicotinic acid, Methylmercuric chloride, D-glucose, Quercetin, Paraquat, and Colistin\; proteomic and RNA sequencing studies indicate that H32C10.1 is enriched in the germ line and male.	2.24054469872537	1.91	0.852471276777734	0
2260	T28A11.5	T28A11.5	Microarray, RNA sequencing, and tiling array studies indicate that T28A11.5 is affected by cyc-1, sma-2, sma-4, lin-35, wdr-23, bar-1, npr-1, dpy-21, mir-34, elli-1, emb-4, and ain-1\; microarray studies indicate that T28A11.5 is affected by Methylmercuric chloride, Mercuric Chloride, Chlorpyrifos, Diazinon, Colistin, and Ag nanoparticles\; tiling array and RNA sequencing studies indicate that T2…	2.24004776016714	2.1	0.937480011516946	0
1285	F42H11.1	F42H11.1	Microarray and RNA sequencing studies indicate that F42H11.1 is affected by age-1, spe-44, nhr-114, mir-34, pgl-1, pgl-3, glh-4, glh-1, smg-2, lin-14, and lin-4\; microarray studies indicate that F42H11.1 is affected by Methylmercuric chloride and Colistin\; microarray and RNA sequencing studies indicate that F42H11.1 is enriched in the germ line and in the ALM and PLM neurons.	2.23428437227292	2.16	0.96675249883373	0
4023	grd-16	Y69A2AL.1	grd-16 is expressed in the hypodermis, nervous system, and the intestine.	2.23389276620055	2.28333333333333	1.02213202347079	0
1179	F35B3.4	F35B3.4	Microarray and RNA sequencing studies indicate that F35B3.4 is affected by Heme, Hydrogen sulfide, Nitric Oxide, 1-methylnicotinamide, Nicotinic acid, Rotenone, D-glucose, Neurotoxins, Cry5B, 4-bromodiphenyl ether, Zidovudine, Cholestanol, Diazinon, Quercetin, Dafa#1, adsorbable organic bromine compounds, Allantoin, and Ag nanoparticles\; tiling array, RNA sequencing, and microarray studies indic…	2.23127642389748	1.97666666666667	0.88589053579203	0
484	C35E7.10	C35E7.10	C35E7.10 is an ortholog of human FER (FER tyrosine kinase)\; C35E7.10 is predicted to have protein tyrosine kinase activity, based on protein domain information.	2.2280803913263	2.22	0.996373384300785	0
4912	rmd-6	R13H9.1	rmd-6 is an ortholog of human RMDN2 (regulator of microtubule dynamics 2) and RMDN3 (regulator of microtubule dynamics 3)\; RNA sequencing and microarray studies indicate that rmd-6 is affected by D-glucose, Nanoparticle, Resveratrol, Acrylamide, Atrazine, Quercetin, Humic substances, Paraquat, Benzene, Colistin, adsorbable organic bromine compounds, and Triclosan\; RNA sequencing studies indicat…	2.22764730548764	2.80333333333333	1.25842781594175	0
3884	fipr-10	C50H2.12	Tiling array, RNA sequencing, and microarray studies indicate that fipr-10 is affected by hpl-2, nhr-62, eat-2, tatn-1, hlh-30, ubc-9, clk-1, tdp-1, mir-34, daf-12, daf-16, dpy-21, alg-1, alg-2, sma-2, sma-4, lin-22, mir-71, cox-5B, and mir-243\; RNA sequencing studies indicate that fipr-10 is affected by Ethanol and D-glucose\; RNA sequencing studies indicate that fipr-10 is enriched in the germ…	2.22682670198851	2.41	1.08225754516412	0
2987	ZK354.6	ZK354.6	ZK354.6 is an ortholog of human TTBK1 (tau tubulin kinase 1), CTD-2116N17.1 and TTBK2 (tau tubulin kinase 2)\; ZK354.6 is predicted to have ATP binding activity and protein kinase activity, based on protein domain information.	2.22623380822723	2.53666666666667	1.13944306177195	0
2965	ZK1240.1	ZK1240.1	ZK1240.1 is an ortholog of human TRIM59 (tripartite motif containing 59) and TRIM13 (tripartite motif containing 13)\; ZK1240.1 is predicted to have zinc ion binding activity, based on protein domain information.	2.22373041605661	2.73333333333333	1.22916578088652	0
3080	abu-15	C03A7.4	abu-15 is involved in endoplasmic reticulum unfolded protein response and pharynx development\; abu-15 is expressed in the pharyngeal muscle cell.	2.22270801104017	2.65333333333333	1.19373904271468	0
1131	F32A11.3	F32A11.3	RNA sequencing and microarray studies indicate that F32A11.3 is affected by Ethanol, Methylmercury hydroxide, 1-methylnicotinamide, Nicotinic acid, Methylmercuric chloride, Manganese chloride, D-glucose, Zidovudine, Acrylamide, Chlorpyrifos, Humic substances, single-walled carbon nanotubes, Paraquat, Colistin, adsorbable organic bromine compounds, Allantoin, and Sirolimus\; RNA sequencing studies…	2.22214215364853	1.83666666666667	0.826529780577291	0
2493	Y37E11B.10	Y37E11B.10	Microarray and RNA sequencing studies indicate that Y37E11B.10 is affected by Hydrogen sulfide, Ethanol, Methylmercury hydroxide, Nicotinic acid, Methylmercuric chloride, Manganese chloride, D-glucose, Hydrolyzable Tannins, Humic substances, Paraquat, Colistin, adsorbable organic bromine compounds, and Sirolimus\; proteomic and RNA sequencing studies indicate that Y37E11B.10 is enriched in the ge…	2.21715334597132	2.15	0.969711907345814	0
1381	F52F12.5	F52F12.5	RNA sequencing and microarray studies indicate that F52F12.5 is affected by Ethanol, Nicotinic acid, Methylmercuric chloride, Rotenone, Manganese chloride, Multi-walled carbon nanotubes, D-glucose, Zidovudine, Atrazine, Diazinon, Colistin, and Triclosan\; RNA sequencing studies indicate that F52F12.5 is enriched in the male and hypodermis.	2.21152057269624	2.06333333333333	0.932993054103837	0
1075	F26E4.5	F26E4.5	F26E4.5 is an ortholog of human FES (FES proto-oncogene, tyrosine kinase) and FER (FER tyrosine kinase)\; F26E4.5 is predicted to have protein tyrosine kinase activity, based on protein domain information.	2.20688217717953	1.97666666666667	0.895682917333139	0
2451	Y1A5A.1	Y1A5A.1	Y1A5A.1 is an ortholog of human Pxn (paxillin) and members of the LIM domain containing family including LMO4\; RNA sequencing and microarray studies indicate that Y1A5A.1 is affected by Ethanol, Methylmercury hydroxide, Methylmercuric chloride, Rotenone, Manganese chloride, D-glucose, Zidovudine, Cadmium, Paraquat, and Colistin\; proteomic, tiling array, and RNA sequencing studies indicate that …	2.2062062094149	2.31333333333333	1.04855716725901	0
2816	Y71G12B.3	Y71G12B.3	RNA sequencing and microarray studies indicate that Y71G12B.3 is affected by Ethanol, Methylmercuric chloride, Manganese chloride, D-glucose, Zidovudine, Chlorpyrifos, Hydrolyzable Tannins, Paraquat, Colistin, adsorbable organic bromine compounds, Allantoin, and Sirolimus\; tiling array and RNA sequencing studies indicate that Y71G12B.3 is enriched in the body wall muscle cell, amphid sheath cell…	2.20411872110712	2.59666666666667	1.1780974599056	0
3399	clec-71	Y46C8AL.4	Microarray and RNA sequencing studies indicate that clec-71 is affected by cyc-1, wdr-23, nhr-8, prg-1, clk-1, wrn-1, daf-16, swsn-2.2, npr-1, hsf-1, dpy-21, mys-1, mir-71, his-3, rde-4, cdk-4, cyd-1, and nhr-66\; RNA sequencing and microarray studies indicate that clec-71 is affected by D-glucose, Chlorpyrifos, Diazinon, and Colistin\; tiling array studies indicate that clec-71 is enriched in th…	2.20397333892495	1.79666666666667	0.8151943741493	0
237	C10H11.7	C10H11.7	Microarray and RNA sequencing studies indicate that C10H11.7 is affected by Methylmercuric chloride, Manganese chloride, D-glucose, Cadmium, Quercetin, Humic substances, Paraquat, and Colistin\; RNA sequencing studies indicate that C10H11.7 is enriched in the germ line and male.	2.20222189492953	2.21666666666667	1.00655918087564	0
2299	W03D8.9	W03D8.9	RNA sequencing and microarray studies indicate that W03D8.9 is affected by Ethanol, Methylmercury hydroxide, Nicotinic acid, Rotenone, Manganese chloride, D-glucose, Chlorpyrifos, Diazinon, Quercetin, Humic substances, single-walled carbon nanotubes, Paraquat, Colistin, adsorbable organic bromine compounds, Allantoin, and Triclosan\; RNA sequencing studies indicate that W03D8.9 is enriched in the…	2.19475144936265	2.29	1.0433983313532	0
1202	F36A2.12	F36A2.12	Microarray and RNA sequencing studies indicate that F36A2.12 is affected by Methylmercuric chloride, Manganese chloride, D-glucose, and Colistin\; RNA sequencing studies indicate that F36A2.12 is enriched in the germ line and male.	2.19278970768624	2.11666666666667	0.965284842065454	0
4200	ins-23	M04D8.3	ins-23 is predicted to have hormone activity, based on protein domain information\; ins-23 is expressed in the pharynx, all inner labial neurons, gonad, all amphid neurons, all sensory neurons, intestinal muscle, ventral nerve cord, nerve ring, head neurons, and the tail neurons.	2.1906922457746	1.90333333333333	0.868827347613285	0
1397	F53B6.4	F53B6.4	RNA sequencing and microarray studies indicate that F53B6.4 is affected by Ethanol, Nicotinic acid, Methylmercuric chloride, Rotenone, Manganese chloride, D-glucose, Chlorpyrifos, Hydrolyzable Tannins, Humic substances, Paraquat, Colistin, adsorbable organic bromine compounds, Sirolimus, Allantoin, and Triclosan\; proteomic and RNA sequencing studies indicate that F53B6.4 is enriched in the germ …	2.18583544421133	2.20333333333333	1.00800512644643	0
4242	kin-26	T06C10.6	kin-26 is an ortholog of human FER (FER tyrosine kinase)\; kin-26 is predicted to have protein tyrosine kinase activity, based on protein domain information.	2.17980534476202	2.34666666666667	1.07654872592436	0
3139	alg-3	T22B3.2	alg-3 is an ortholog of members of the human AGO, PIWIL (Argonaute\/PIWI) family including AGO4\; alg-3 is involved in spermatogenesis\; alg-3 is predicted to have nucleic acid binding activity, based on protein domain information\; alg-3 is expressed in the germ line\; alg-3 is localized to the P granule.	2.17690047506133	2.16	0.99223645028565	0
4241	kin-24	K07F5.4	kin-24 is an ortholog of human MATK (megakaryocyte-associated tyrosine kinase) and Csk (c-src tyrosine kinase)\; kin-24 is predicted to have protein tyrosine kinase activity, based on protein domain information.	2.17315440982227	1.93333333333333	0.889643793646238	0
3822	fbxa-24	F54D10.2	RNA sequencing and microarray studies indicate that fbxa-24 is affected by Nicotinic acid, Mercuric Chloride, Rotenone, Tunicamycin, Progesterone, Chlorpyrifos, Diazinon, Cry5B, Humic substances, and Sirolimus\; microarray, tiling array, and RNA sequencing studies indicate that fbxa-24 is enriched in the ventral nerve cord, hypodermis, and intestine and in neurons including the PVD, OLL, dopamine…	2.17285851833509	1.87	0.860617469669791	0
3082	abu-6	C03A7.7	abu-6 is involved in endoplasmic reticulum unfolded protein response[HEP] and pharynx development\; abu-6 is expressed in the pharyngeal muscle cell.	2.17175535305928	2.23	1.02681915661388	0
1826	M88.3	M88.3	M88.3 is expressed in the pharynx.	2.17015724701122	1.84333333333333	0.849400814559408	0
45	B0334.10	B0334.10	Microarray and RNA sequencing studies indicate that B0334.10 is affected by atx-3, cyc-1, lin-15B, spe-44, clk-1, mir-34, smg-2, sir-2.1, cye-1, and cdk-2\; microarray studies indicate that B0334.10 is affected by Methylmercuric chloride, Chlorpyrifos, Diazinon, Colistin, and Allantoin\; RNA sequencing studies indicate that B0334.10 is enriched in the germ line and male.	2.16415804813893	2.36	1.0904933685548	0
797	F07E5.4	F07E5.4	Microarray studies indicate that F07E5.4 is affected by atx-3, cyc-1, age-1, clk-1, mir-34, sir-2.1, alg-1, and nuo-6\; microarray studies indicate that F07E5.4 is affected by Methylmercuric chloride, Fluoranthene, Paraquat, Colistin, and Triclosan\; tiling array studies indicate that F07E5.4 is enriched in the coelomocytes.	2.1619987723218	2.26	1.04532899321351	0
3405	clec-79	F47C12.4	Microarray and RNA sequencing studies indicate that clec-79 is affected by Hydrogen sulfide, Ethanol, Methylmercury hydroxide, Methylmercuric chloride, Manganese chloride, D-glucose, Atrazine, Hydrolyzable Tannins, Humic substances, Paraquat, Colistin, adsorbable organic bromine compounds, Sirolimus, and Triclosan\; proteomic and RNA sequencing studies indicate that clec-79 is enriched in the ger…	2.15676705014854	1.84	0.853128760416328	0
1223	F37A8.2	F37A8.2	Microarray and RNA sequencing studies indicate that F37A8.2 is affected by Methylmercuric chloride, Tunicamycin, Manganese chloride, D-glucose, Atrazine, Chlorpyrifos, Diazinon, Paraquat, and Colistin\; RNA sequencing studies indicate that F37A8.2 is enriched in the germ line and male.	2.15620540834635	1.72666666666667	0.800789507336824	0
3400	clec-72	Y46C8AL.5	Microarray and RNA sequencing studies indicate that clec-72 is affected by Heme, 1-methylnicotinamide, D-glucose, 4-bromodiphenyl ether, Zidovudine, Chlorpyrifos, Diazinon, Humic substances, adsorbable organic bromine compounds, and Sirolimus\; tiling array, RNA sequencing, and microarray studies indicate that clec-72 is enriched in the intestine and in the DD neurons.	2.1558235776668	1.83	0.84886352434301	0
2951	ZK1025.3	ZK1025.3	RNA sequencing and microarray studies indicate that ZK1025.3 is affected by Ethanol, Nitric Oxide, Tryptophan, Methylmercury hydroxide, 1-methylnicotinamide, Nicotinic acid, Methylmercuric chloride, Rotenone, D-glucose, Neurotoxins, Juglone, Paraquat, and adsorbable organic bromine compounds.	2.15439875797147	2.14	0.993316577110808	0
2889	Y87G2A.20	Y87G2A.20	RNA sequencing and microarray studies indicate that Y87G2A.20 is affected by eat-2, hlh-30, prg-1, csr-1, swsn-2.2, npr-1, hsf-1, dpy-21, mir-34, pgl-1, pgl-3, glh-4, glh-1, hrde-1, sma-2, sma-4, and mir-71\; microarray and RNA sequencing studies indicate that Y87G2A.20 is affected by Tryptophan, Multi-walled carbon nanotubes, D-glucose, Colistin, and Triclosan\; RNA sequencing studies indicate t…	2.1487130220224	1.86	0.865634443006886	0
1279	F42C5.3	F42C5.3	RNA sequencing and microarray studies indicate that F42C5.3 is affected by Nitric Oxide, Methylmercuric chloride, Mercuric Chloride, Cry5B, Humic substances, and Sirolimus\; tiling array and RNA sequencing studies indicate that F42C5.3 is enriched in the body wall muscle cell, cephalic sheath cell, germ line, gon_male_dtc posterior, gon_male_dtc anterior, Z1.p, Z4.a, Z4, Z1, amphid sheath cell, a…	2.14309542032183	2.09333333333333	0.976780274682764	0
4666	nspb-7	C01G12.2	Tiling array, microarray, and RNA sequencing studies indicate that nspb-7 is affected by hpl-2, spe-44, emr-1, lem-2, dpy-21, mir-34, daf-12, alg-1, alg-2, lin-22, sir-2.1, slr-2, aak-2, crh-1, tax-6, tdp-1, tbx-2, isp-1, nuo-6, and hlh-25\; RNA sequencing and microarray studies indicate that nspb-7 is affected by D-glucose, Quercetin, Hydrolyzable Tannins, Paraquat, Benzene, Dafa#1, adsorbable o…	2.14074422807954	1.96666666666667	0.918683624540689	0
1258	F40H6.1	F40H6.1	RNA sequencing and microarray studies indicate that F40H6.1 is affected by Ethanol, Methylmercuric chloride, Rotenone, Manganese chloride, D-glucose, Acrylamide, Humic substances, Paraquat, and Colistin\; RNA sequencing studies indicate that F40H6.1 is enriched in the germ line and male.	2.13976839619022	2.18333333333333	1.02035965070831	0
2122	T16A9.5	T16A9.5	RNA sequencing and microarray studies indicate that T16A9.5 is affected by Ethanol, Nicotinic acid, Methylmercuric chloride, Manganese chloride, D-glucose, Acrylamide, Cadmium, Chlorpyrifos, Humic substances, single-walled carbon nanotubes, Paraquat, Colistin, adsorbable organic bromine compounds, Sirolimus, Allantoin, and Triclosan\; tiling array, RNA sequencing, and microarray studies indicate …	2.13055377407684	2.09333333333333	0.982530156621072	0
683	C54F6.5	C54F6.5	Microarray and RNA sequencing studies indicate that C54F6.5 is affected by Hydrogen sulfide, Mercuric Chloride, Tunicamycin, Indole, Cadmium Chloride, Chlorpyrifos, Diazinon, single-walled carbon nanotubes, Dafa#1, and Sirolimus\; tiling array, RNA sequencing, and microarray studies indicate that C54F6.5 is enriched in the germ line, muscle cell, and body wall musculature and in the dopaminergic …	2.12879000377935	2.02	0.948895849949402	0
1664	K06A1.2	K06A1.2	RNA sequencing and microarray studies indicate that K06A1.2 is affected by Ethanol, Methylmercuric chloride, Manganese chloride, Multi-walled carbon nanotubes, D-glucose, Fluoranthene, Paraquat, Colistin, and Sirolimus\; RNA sequencing studies indicate that K06A1.2 is enriched in the gon_male_dtc posterior, gon_male_dtc anterior, Z1.p, Z4.a, and male.	2.12691505198274	2.16333333333333	1.01712258386466	0
3447	col-13	F15H10.2	col-13 is an ortholog of human MARCO (macrophage receptor with collagenous structure)\; col-13 is a structural constituent of cuticle, based on protein domain information.	2.12676681150285	1.78666666666667	0.840085832167064	0
10	B0024.4	B0024.4	Tiling array and RNA sequencing studies indicate that B0024.4 is enriched in the intestine and in neurons including the dopaminergic, PVD, and OLL neurons.	2.12653751689428	1.81666666666667	0.854283854497817	0
2536	Y39G8C.2	Y39G8C.2	Y39G8C.2 is an ortholog of human TTBK1 (tau tubulin kinase 1), CTD-2116N17.1 and TTBK2 (tau tubulin kinase 2)\; Y39G8C.2 is predicted to have ATP binding activity and protein kinase activity, based on protein domain information.	2.1222725403826	2.04	0.961233753527353	0
2157	T20D4.15	T20D4.15	Tiling array, RNA sequencing, and microarray studies indicate that T20D4.15 is affected by daf-12, wdr-23, wrn-1, jmjd-3.1, jmjd-1.2, daf-2, mir-34, elli-1, daf-16, dpy-21, mir-71, tdp-1, nhr-25, and oga-1\; RNA sequencing and microarray studies indicate that T20D4.15 is affected by Multi-walled carbon nanotubes, Chlorpyrifos, Dafa#1, adsorbable organic bromine compounds, Allantoin, and Sirolimus.	2.12169525597276	2.33666666666667	1.10132058790665	0
328	C23G10.6	C23G10.6	ugt-66 is an ortholog of human UGT3A2 (UDP glycosyltransferase family 3 member A2) and UGT3A1 (UDP glycosyltransferase family 3 member A1)\; ugt-66 is predicted to have transferase activity, transferring hexosyl groups, based on protein domain information.	2.11993802193639	1.97333333333333	0.930844823251413	0
3479	col-176	ZC373.7	col-176 is an ortholog of human SFTPD (surfactant protein D)\; col-176 is a structural constituent of cuticle, based on protein domain information.	2.11787994587601	1.91333333333333	0.903419165500397	0
378	C27D8.1	C27D8.1	C27D8.1 is an ortholog of human TTBK1 (tau tubulin kinase 1), CTD-2116N17.1 and TTBK2 (tau tubulin kinase 2)\; C27D8.1 is predicted to have ATP binding activity and protein kinase activity, based on protein domain information.	2.11768001157589	2.11	0.996373384300786	0
142	C04G6.5	C04G6.5	C04G6.5 is involved in innate immune response[HEP].	2.10888417183262	2.18	1.03372201712984	0
4923	rol-8	ZK1290.3	rol-8 is an ortholog of human MARCO (macrophage receptor with collagenous structure)\; rol-8 is a structural constituent of cuticle, based on protein domain information.	2.10646222431273	1.99333333333333	0.946294365180791	0
2741	Y57G11C.20	Y57G11C.20	Y57G11C.20 is expressed in the nervous system, seam cell, and the intestine.	2.1062452286248	2.02	0.959052617685401	0
1506	F57H12.6	F57H12.6	RNA sequencing and microarray studies indicate that F57H12.6 is affected by Nitric Oxide, Methylmercury hydroxide, 1-methylnicotinamide, Nicotinic acid, Rotenone, Tunicamycin, Manganese chloride, D-glucose, Neurotoxins, Juglone, Ag nanoparticles, Progesterone, Resveratrol, Humic substances, Copper sulfate, Dafa#1, adsorbable organic bromine compounds, Sirolimus, and Allantoin\; microarray and til…	2.10484250393654	2.24	1.0642126409984	0
644	C50F2.5	C50F2.5	C50F2.5 is predicted to have protein tyrosine phosphatase activity, based on protein domain information.	2.10472534185421	2.20666666666667	1.04843450249078	0
827	F09C12.8	F09C12.8	F09C12.8 is an ortholog of human UBASH3B (ubiquitin associated and SH3 domain containing B) and UBASH3A (ubiquitin associated and SH3 domain containing A)\; RNA sequencing and microarray studies indicate that F09C12.8 is affected by Ethanol, Nicotinic acid, Methylmercuric chloride, Manganese chloride, D-glucose, Zidovudine, Humic substances, Paraquat, and Colistin\; RNA sequencing and tiling arra…	2.1003535971019	2.02333333333333	0.963329858422484	0
347	C25F9.11	C25F9.11	RNA sequencing and microarray studies indicate that C25F9.11 is affected by Ethanol, Nitric Oxide, D-glucose, Cadmium Chloride, and Colistin\; tiling array studies indicate that C25F9.11 is enriched in the dopaminergic, PVD, and OLL neurons.	2.09715303663052	1.95	0.929831998876464	0
1725	K09E4.1	K09E4.1	K09E4.1 is an ortholog of human CSNK1A1L (casein kinase 1 alpha 1 like) and CSNK1A1 (casein kinase 1 alpha 1)\; RNA sequencing and microarray studies indicate that K09E4.1 is affected by Ethanol, Nicotinic acid, Methylmercuric chloride, Cadmium, Diazinon, Paraquat, Colistin, adsorbable organic bromine compounds, Octopamine, and Triclosan\; RNA sequencing studies indicate that K09E4.1 is enriched …	2.09628689520196	2.13666666666667	1.01926252153612	0
4660	nspb-10	C01G12.6	Tiling array, microarray, and RNA sequencing studies indicate that nspb-10 is affected by hpl-2, let-7, bar-1, npr-1, dpy-21, mir-34, elli-1, mir-35, alg-1, alg-2, sma-2, sma-4, lin-22, and spr-5\; RNA sequencing and microarray studies indicate that nspb-10 is affected by Multi-walled carbon nanotubes, Neurotoxins, Atrazine, and Triclosan.	2.09619430275249	1.90666666666667	0.909584891134872	0
200	C08E3.1	C08E3.1	RNA sequencing and microarray studies indicate that C08E3.1 is affected by Methylmercury hydroxide, Mercuric Chloride, Tunicamycin, Sesamin, Acrylamide, and Colistin\; RNA sequencing, proteomic, and microarray studies indicate that C08E3.1 is enriched in the HOB, CEM, and intestine and in the IL2 and ray type B neurons.	2.09579454227232	1.86666666666667	0.890672548771298	0
385	C28C12.11	C28C12.11	RNA sequencing and microarray studies indicate that C28C12.11 is affected by Ethanol, Methylmercury hydroxide, Methylmercuric chloride, Manganese chloride, D-glucose, Atrazine, Humic substances, Paraquat, Colistin, and adsorbable organic bromine compounds\; RNA sequencing studies indicate that C28C12.11 is enriched in the germ line, male, and hypodermis and in the ASER neurons.	2.09572546321314	1.92333333333333	0.917741072050774	0
3464	col-154	F55C10.2	col-154 is an ortholog of human MARCO (macrophage receptor with collagenous structure)\; col-154 is a structural constituent of cuticle, based on protein domain information.	2.09515859441207	1.88	0.897306774300565	0
5358	ugt-10	T19H12.11	ugt-10 is an ortholog of human UGT3A2 (UDP glycosyltransferase family 3 member A2) and UGT3A1 (UDP glycosyltransferase family 3 member A1)\; ugt-10 is predicted to have transferase activity, transferring hexosyl groups, based on protein domain information.	2.09158888225878	2.04666666666667	0.978522444839351	0
958	F17E9.5	F17E9.5	RNA sequencing and microarray studies indicate that F17E9.5 is affected by Ethanol, Methylmercury hydroxide, 1-methylnicotinamide, Nicotinic acid, Methylmercuric chloride, Rotenone, Manganese chloride, D-glucose, Bisphenol S, Acrylamide, Quercetin, Hydrolyzable Tannins, Humic substances, single-walled carbon nanotubes, Paraquat, Colistin, adsorbable organic bromine compounds, Allantoin, and Tricl…	2.07786354936255	2.15666666666667	1.03792506843305	0
4688	nspd-7	Y43C5A.1	RNA sequencing and microarray studies indicate that nspd-7 is affected by Ethanol, Methylmercury hydroxide, Nicotinic acid, Rotenone, Manganese chloride, D-glucose, Resveratrol, Acrylamide, Chlorpyrifos, Diazinon, Cry5B, Humic substances, Paraquat, and Colistin\; tiling array, RNA sequencing, and microarray studies indicate that nspd-7 is enriched in the intestine and male.	2.07338093018252	2.44333333333333	1.17842953881043	0
4164	hsp-16.49	T27E4.9	hsp-16.49 is an ortholog of human CH507-152C13.3 and members of the HSPB (Small heat shock proteins) family including HSPB1\; hsp-16.49 is involved in endoplasmic reticulum unfolded protein response.	2.07265121631084	2.27666666666667	1.09843211860747	0
1203	F36A2.14	F36A2.14	RNA sequencing and microarray studies indicate that F36A2.14 is affected by Nicotinic acid, Tunicamycin, Manganese chloride, D-glucose, Zidovudine, Chlorpyrifos, Diazinon, Paraquat, Colistin, and Sirolimus\; RNA sequencing studies indicate that F36A2.14 is enriched in the germ line, male, arcade cell, and pharyngeal-intestinal valve cell.	2.07112815702591	2.22	1.0718795901012	0
1492	F56F3.4	F56F3.4	F56F3.4 is an ortholog of human ZFAND5 (zinc finger AN1-type containing 5) and ZFAND6 (zinc finger AN1-type containing 6)\; F56F3.4 is predicted to have zinc ion binding activity, based on protein domain information.	2.06699208391631	2.09	1.01113110991702	0
4437	moa-1	R155.2	moa-1 is predicted to have protein tyrosine phosphatase activity, based on protein domain information.	2.06449991051231	2.16	1.04625821924303	0
1596	K01D12.15	K01D12.15	Microarray and RNA sequencing studies indicate that K01D12.15 is affected by Methylmercuric chloride, Manganese chloride, D-glucose, Zidovudine, Acrylamide, Chlorpyrifos, Diazinon, Quercetin, Hydrolyzable Tannins, Humic substances, single-walled carbon nanotubes, Paraquat, Colistin, adsorbable organic bromine compounds, and Allantoin\; RNA sequencing studies indicate that K01D12.15 is enriched in…	2.06397839980435	1.82	0.881792173877655	0
5021	smz-2	T21G5.4	smz-2 is involved in male meiosis chromosome segregation\; smz-2 is expressed in the sperm\; smz-2 is localized to the nuclear chromatin.	2.05984772998223	2.20666666666667	1.07127659707434	0
5024	snb-6	T14D7.3	Microarray and RNA sequencing studies indicate that snb-6 is affected by Methylmercuric chloride, Manganese chloride, D-glucose, Resveratrol, Atrazine, Paraquat, Colistin, adsorbable organic bromine compounds, and Triclosan\; tiling array and RNA sequencing studies indicate that snb-6 is enriched in the male and in the NSM neurons.	2.05872045217223	2.43666666666667	1.18358306689753	0
2591	Y45F10D.6	Y45F10D.6	Microarray and RNA sequencing studies indicate that Y45F10D.6 is affected by Tryptophan, Mercuric Chloride, Tunicamycin, D-glucose, Bisphenol A, Juglone, Quercetin, Copper sulfate, and Ag nanoparticles\; tiling array and RNA sequencing studies indicate that Y45F10D.6 is enriched in the hypodermis and intestine.	2.05819258663056	1.82333333333333	0.88589053579203	0
3885	fipr-11	C50H2.10	Microarray and RNA sequencing studies indicate that fipr-11 is affected by cyc-1, nhr-62, eat-2, daf-16, swsn-2.2, rpn-10, jmjd-1.2, mir-34, alg-1, alg-2, sma-2, sma-4, lin-22, mir-71, and cox-5B\; microarray and RNA sequencing studies indicate that fipr-11 is affected by Aldicarb and D-glucose\; RNA sequencing studies indicate that fipr-11 is enriched in the germ line.	2.05664253651541	2.31333333333333	1.12481060381686	0
2988	ZK354.8	ZK354.8	ZK354.8 is predicted to have protein tyrosine phosphatase activity, based on protein domain information.	2.05412187093937	2.00333333333333	0.975274817758105	0
5168	sul-3	C54D2.4	sul-3 is an ortholog of human ARSB (arylsulfatase B), ARSJ (arylsulfatase family member J) and ARSI (arylsulfatase family member I)\; sul-3 is predicted to have sulfuric ester hydrolase activity, based on protein domain information\; sul-3 is expressed in the hypodermis, nervous system, reproductive system, and the body wall musculature.	2.05122666361648	1.70333333333333	0.830397421965167	0
4948	scl-2	F49E11.10	scl-2 is an ortholog of human GLIPR1 (GLI pathogenesis related 1) and members of the CRISP (Cysteine rich secretory protein) family including CRISP2\; scl-2 is expressed in the intestinal cell.	2.04927877946175	1.63333333333333	0.797028373934724	0
4040	gsp-4	T03F1.5	gsp-4 is an ortholog of human PPP1CB (protein phosphatase 1 catalytic subunit beta)\; gsp-4 is involved in flagellated sperm motility, male meiosis chromosome segregation, oviposition and regulation of pseudopodium assembly\; gsp-4 is predicted to have hydrolase activity, based on protein domain information\; gsp-4 is expressed in the ILsoVL, ILsoDL, intestine, germ line, and the anal sphincter m…	2.04559457221809	2.06	1.00704217149261	0
3476	col-17	F11G11.10	Microarray and RNA sequencing studies indicate that col-17 is affected by Hydrogen sulfide, Nitric Oxide, Methylmercury hydroxide, 1-methylnicotinamide, Nicotinic acid, Rotenone, Tunicamycin, Manganese chloride, D-glucose, Indole, Zidovudine, Cholestanol, Estrogen, Progesterone, Resveratrol, Deoxyglucose, Quercetin, Hydrolyzable Tannins, adsorbable organic bromine compounds, and Sirolimus\; tilin…	2.03748605279447	1.86	0.912889684544811	0
1523	F58G1.3	F58G1.3	F58G1.3 is an ortholog of human PPP1CA (protein phosphatase 1 catalytic subunit alpha) and PPP1CC (protein phosphatase 1 catalytic subunit gamma)\; F58G1.3 is predicted to have hydrolase activity, based on protein domain information.	2.03739960531677	2.09	1.02581741674337	0
5136	ssp-10	K07F5.9	Microarray and RNA sequencing studies indicate that ssp-10 is affected by Hydrogen sulfide, Ethanol, Methylmercury hydroxide, Rotenone, Manganese chloride, D-glucose, Resveratrol, Acrylamide, Chlorpyrifos, Diazinon, Quercetin, Hydrolyzable Tannins, Humic substances, single-walled carbon nanotubes, Paraquat, Benzene, Colistin, Cholesterol, and Triclosan\; RNA sequencing studies indicate that ssp-1…	2.03693814169041	1.8	0.883679265049367	0
2983	ZK265.3	ZK265.3	RNA sequencing and microarray studies indicate that ZK265.3 is affected by Ethanol, Nicotinic acid, Methylmercuric chloride, Rotenone, Manganese chloride, D-glucose, Acrylamide, Cadmium, Quercetin, Hydrolyzable Tannins, Humic substances, Paraquat, Colistin, adsorbable organic bromine compounds, and Triclosan\; tiling array and RNA sequencing studies indicate that ZK265.3 is enriched in the amphid…	2.03411032110896	2.42	1.18970931659236	0
4751	pfk-2	C50F4.2	pfk-1.2 is an ortholog of human PFKP (phosphofructokinase, platelet), PFKL (phosphofructokinase, liver type) and PFKM (phosphofructokinase, muscle)\; pfk-1.2 is predicted to have 6-phosphofructokinase activity and ATP binding activity, based on protein domain information.	2.03042850863365	2.14666666666667	1.05724809198588	0
930	F15B9.6	F15B9.6	Microarray and RNA sequencing studies indicate that F15B9.6 is affected by Heme, Methylmercury hydroxide, 1-methylnicotinamide, Rotenone, Mianserin, Sodium arsenite, D-glucose, Bisphenol A, Sesamin, Cadmium Chloride, Cry5B, Humic substances, Paraquat, Dafa#1, Sirolimus, and Ag nanoparticles\; microarray and RNA sequencing studies indicate that F15B9.6 is enriched in the intestine and in the PVD a…	2.02930667542104	1.83	0.901785827723804	0
4163	hsp-16.41	Y46H3A.2	hsp-16.41 is an ortholog of human HSPB1 (heat shock protein family B (small) member 1), CRYAB (crystallin alpha B) and CRYAA (crystallin alpha A)\; hsp-16.41 is involved in defense response to Gram-negative bacterium, endoplasmic reticulum unfolded protein response[HEP] and response to heat\; hsp-16.41 is expressed in the pharynx, anal depressor muscle, gonad, hypodermis, nervous system, coelomoc…	2.0279914495546	2.29333333333333	1.13083974483078	0
1460	F55D12.6	F55D12.6	RNA sequencing and microarray studies indicate that F55D12.6 is affected by Ethanol, Methylmercuric chloride, Manganese chloride, D-glucose, Chlorpyrifos, Paraquat, and Colistin\; RNA sequencing studies indicate that F55D12.6 is enriched in the amphid sheath cell, male, and hypodermis.	2.02649962874648	1.86666666666667	0.921128551018449	0
2354	W09G12.7	W09G12.7	RNA sequencing and microarray studies indicate that W09G12.7 is affected by Nitric Oxide, 1-methylnicotinamide, Methylmercuric chloride, Mercuric Chloride, Rotenone, Tunicamycin, Cry5B, Acrylamide, Cadmium, Quercetin, Paraquat, adsorbable organic bromine compounds, Sirolimus, Allantoin, and Octopamine\; microarray and RNA sequencing studies indicate that W09G12.7 is enriched in the male and in th…	2.01925293752279	1.73	0.85675249883373	0
217	C09D4.3	C09D4.3	C09D4.3 is an ortholog of human TTBK1 (tau tubulin kinase 1), CTD-2116N17.1 and TTBK2 (tau tubulin kinase 2)\; C09D4.3 is predicted to have ATP binding activity and protein kinase activity, based on protein domain information.	2.01720685966636	1.75333333333333	0.869188662992811	0
3236	bli-6	Y73B6BL.34	bli-6 is an ortholog of human MARCO (macrophage receptor with collagenous structure)\; bli-6 is a structural constituent of cuticle, based on protein domain information.	2.01620010675507	1.97	0.977085554851287	0
1535	F59A7.2	F59A7.2	F59A7.2 is involved in defense response to Gram-negative bacterium.	2.00805079915083	1.62	0.80675249883373	0
499	C36E6.8	C36E6.8	RNA sequencing and microarray studies indicate that C36E6.8 is affected by eat-2, emr-1, lem-2, bar-1, ubc-9, ash-2, csr-1, npr-1, jmjd-3.1, mir-34, hrp-2, sma-2, sma-4, and cox-5B\; RNA sequencing and microarray studies indicate that C36E6.8 is affected by Ethanol, Nicotinic acid, Rotenone, Manganese chloride, D-glucose, and Colistin\; RNA sequencing studies indicate that C36E6.8 is enriched in …	2.0007597456489	1.88	0.939643055138672	0
4697	numr-1	F08F8.5	numr-1 is expressed in the pharynx, uterine muscle, all sensory neurons, intestine, vulval muscle, and the head neurons.	1.9945974655246	2.00666666666667	1.00605094579266	0
5319	ttr-29	R90.4	RNA sequencing and microarray studies indicate that ttr-29 is affected by 1-methylnicotinamide, Rotenone, Bisphenol A, Ag nanoparticles, Zidovudine, Chlorpyrifos, Humic substances, single-walled carbon nanotubes, adsorbable organic bromine compounds, and Multi-walled carbon nanotubes\; microarray and RNA sequencing studies indicate that ttr-29 is enriched in the ALM and PLM neurons.	1.99447265612899	1.82	0.912521911196506	0
995	F20H11.4	F20H11.4	F20H11.4 is an ortholog of human PTPRF (protein tyrosine phosphatase, receptor type F)\; F20H11.4 is predicted to have protein tyrosine phosphatase activity, based on protein domain information\; F20H11.4 is expressed in the pharynx and the nervous system.	1.98476224398805	1.85	0.932101568136811	0
1166	F33E2.8	F33E2.8	Microarray and RNA sequencing studies indicate that F33E2.8 is affected by clk-1, dpy-21, pgl-1, pgl-3, glh-4, glh-1, smg-2, and cox-5B\; RNA sequencing studies indicate that F33E2.8 is affected by Rotenone.	1.97929525032686	1.91	0.964989937547004	0
1341	F47B8.2	F47B8.2	RNA sequencing and microarray studies indicate that F47B8.2 is affected by Ethanol, Methylmercuric chloride, Mercuric Chloride, Rotenone, Juglone, Levamisole, Cadmium Chloride, Ag nanoparticles, Atrazine, Fluoranthene, Cry5B, Quercetin, Hydrolyzable Tannins, Humic substances, single-walled carbon nanotubes, Selenium, Sirolimus, and Octopamine\; tiling array, RNA sequencing, and microarray studies…	1.97833842877207	1.78333333333333	0.901429860228831	0
139	C04G2.2	C04G2.2	ttbk-5 is an ortholog of human TTBK2 (tau tubulin kinase 2) and TTBK1 (tau tubulin kinase 1)\; ttbk-5 is predicted to have ATP binding activity and protein kinase activity, based on protein domain information\; ttbk-5 is expressed in the nervous system.	1.97743266326538	1.71333333333333	0.866443325814222	0
4658	nspa-8	W06A7.5	Microarray and RNA sequencing studies indicate that nspa-8 is affected by Hydrogen sulfide, Ethanol, Multi-walled carbon nanotubes, Resveratrol, Acrylamide, Chlorpyrifos, Diazinon, Colistin, and Triclosan\; RNA sequencing studies indicate that nspa-8 is enriched in the amphid sheath cell and male.	1.97583076356776	2.13666666666667	1.081401659527	0
234	C10G11.8	C10G11.8	C10G11.8 is an ortholog of human PSMC1 (proteasome 26S subunit, ATPase 1)\; C10G11.8 is predicted to have ATP binding activity and hydrolase activity, based on protein domain information.	1.97494407993439	2.62666666666667	1.32999546334189	0
2188	T22F3.11	T22F3.11	Microarray and RNA sequencing studies indicate that T22F3.11 is affected by Tunicamycin, Ethanol, Cry5B, Indole, Chlorpyrifos, Diazinon, Ivermectin, single-walled carbon nanotubes, Dibromoacetic acid, Selenium, Colistin, and Cholesterol\; microarray studies indicate that T22F3.11 is enriched in neurons.	1.97369011619176	2.02666666666667	1.02684137192577	0
5149	sss-2	F47B8.11	Microarray and RNA sequencing studies indicate that sss-2 is affected by Hydrogen sulfide, Ethanol, Methylmercury hydroxide, 1-methylnicotinamide, Nicotinic acid, Methylmercuric chloride, Rotenone, Manganese chloride, D-glucose, Resveratrol, Acrylamide, Chlorpyrifos, Diazinon, Quercetin, Hydrolyzable Tannins, Humic substances, Paraquat, Colistin, adsorbable organic bromine compounds, and Triclosa…	1.96763922087553	1.70666666666667	0.867367680294185	0
82	B0563.5	B0563.5	Microarray, RNA sequencing, and tiling array studies indicate that B0563.5 is affected by daf-16, cyc-1, wdr-23, rsr-2, eat-2, clk-1, daf-2, npr-1, dop-1, hsf-1, mir-34, daf-12, sma-2, sma-4, nuo-6, and let-60\; RNA sequencing and microarray studies indicate that B0563.5 is affected by Rotenone, D-glucose, Resveratrol, Dibromoacetic acid, and Dafa#1.	1.96422696380604	1.65666666666667	0.843419165500397	0
3074	abt-1	C24F3.5	abt-1 is involved in RNA interference\; abt-1 is predicted to have ATP binding activity and ATPase activity, coupled to transmembrane movement of substances, based on protein domain information.	1.96385367078478	1.82333333333333	0.928446635540167	0
2663	Y51H7C.13	Y51H7C.13	RNA sequencing and microarray studies indicate that Y51H7C.13 is affected by Ethanol, 1-methylnicotinamide, Nicotinic acid, Mercuric Chloride, Rotenone, Manganese chloride, D-glucose, Bisphenol S, Neurotoxins, Resveratrol, Chlorpyrifos, Quercetin, single-walled carbon nanotubes, Selenium, adsorbable organic bromine compounds, Sirolimus, and Octopamine\; tiling array, RNA sequencing, and microarra…	1.95741907117944	1.84666666666667	0.943419165500397	0
1309	F44G3.10	F44G3.10	F44G3.10 is involved in innate immune response[HEP].	1.95495756598879	1.91666666666667	0.980413437105599	0
4162	hsp-16.2	Y46H3A.3	hsp-16.2 is an ortholog of human HSPB1 (heat shock protein family B (small) member 1), CRYAB (crystallin alpha B) and CRYAA (crystallin alpha A)\; hsp-16.2 is involved in response to heat\; hsp-16.2 is expressed in the pharynx, anal depressor muscle, gonad, hypodermis, coelomocyte, intestine, anal sphincter muscle, body wall musculature, ventral nerve cord, vulva, nerve ring, head neurons, sperm,…	1.94323988029831	2.10333333333333	1.08238481242493	0
3026	ZK688.10	ZK688.10	Microarray and RNA sequencing studies indicate that ZK688.10 is affected by Tryptophan, Rotenone, Manganese chloride, D-glucose, Zidovudine, and Colistin\; tiling array and RNA sequencing studies indicate that ZK688.10 is enriched in the excretory cell, male, and hypodermis and in the GABAergic neurons.	1.94163637651871	1.78	0.91675249883373	0
2294	W03D8.10	W03D8.10	Microarray and RNA sequencing studies indicate that W03D8.10 is affected by Methylmercuric chloride, D-glucose, Acrylamide, Chlorpyrifos, Colistin, and Triclosan\; RNA sequencing studies indicate that W03D8.10 is enriched in the male.	1.94055554455876	1.84666666666667	0.95161752614845	0
19	B0218.7	B0218.7	RNA sequencing and microarray studies indicate that B0218.7 is affected by Ethanol, Methylmercuric chloride, Manganese chloride, D-glucose, Zidovudine, Resveratrol, Acrylamide, Humic substances, Paraquat, Colistin, adsorbable organic bromine compounds, and Triclosan\; RNA sequencing studies indicate that B0218.7 is enriched in the germ line, amphid sheath cell, and male.	1.93964733689375	1.75333333333333	0.90394439235599	0
4765	pgp-8	T21E8.3	pgp-8 is an ortholog of human ABCB1 (ATP binding cassette subfamily B member 1) and members of the ABCB (ATP binding cassette sub B) family including ABCB11\; pgp-8 is predicted to have ATP binding activity and ATPase activity, coupled to transmembrane movement of substances, based on protein domain information\; pgp-8 is expressed in the head neurons.	1.93240598234073	2.02	1.04532899321351	0
3395	clec-67	F56D6.2	clec-67 is expressed in the intestine.	1.92592539536507	1.74666666666667	0.906923326765508	0
2276	W01B6.2	W01B6.2	ttbk-4 is an ortholog of human TTBK2 (tau tubulin kinase 2) and TTBK1 (tau tubulin kinase 1)\; ttbk-4 is predicted to have ATP binding activity and protein kinase activity, based on protein domain information\; ttbk-4 is expressed in the nervous system.	1.91893598555063	1.74	0.906752498833731	0
4025	grd-6	T18H9.1	grd-6 is expressed in the nervous system, excretory duct, and the excretory pore.	1.91737883995423	2.14333333333333	1.11784551319264	0
2440	Y17G7B.23	Y17G7B.23	RNA sequencing and microarray studies indicate that Y17G7B.23 is affected by csr-1, elt-2, and mir-34\; RNA sequencing studies indicate that Y17G7B.23 is affected by Mianserin, Multi-walled carbon nanotubes, and Zidovudine\; RNA sequencing studies indicate that Y17G7B.23 is enriched in the male.	1.91636421977979	1.72333333333333	0.899272338496991	0
2675	Y53C12B.7	Y53C12B.7	Tiling array, microarray, and RNA sequencing studies indicate that Y53C12B.7 is affected by daf-12, nhr-114, rsr-2, tdp-1, csr-1, daf-2, npr-1, jmjd-3.1, jmjd-1.2, dpy-21, mir-34, elli-1, emb-4, sma-2, and sma-4\; RNA sequencing studies indicate that Y53C12B.7 is affected by Rotenone and Cadmium Chloride\; tiling array studies indicate that Y53C12B.7 is enriched in the coelomocytes.	1.91580186274554	1.7	0.887356898987311	0
2261	T28A11.6	T28A11.6	RNA sequencing and microarray studies indicate that T28A11.6 is affected by Multi-walled carbon nanotubes, Progesterone, Resveratrol, Diazinon, and Dafa#1\; tiling array and RNA sequencing studies indicate that T28A11.6 is enriched in the body wall muscle cell and hypodermis and in the DA and VA neurons.	1.90990359936644	1.74	0.911040746023622	0
2070	T08G11.2	T08G11.2	RNA sequencing and microarray studies indicate that T08G11.2 is affected by Ethanol, Methylmercuric chloride, Manganese chloride, D-glucose, Cadmium, Hydrolyzable Tannins, single-walled carbon nanotubes, Paraquat, Colistin, adsorbable organic bromine compounds, and Triclosan\; proteomic and RNA sequencing studies indicate that T08G11.2 is enriched in the germ line and male.	1.90346113985371	2.08666666666667	1.09624862991794	0
2543	Y41C4A.11	Y41C4A.11	Y41C4A.11 is an ortholog of human COPB2 (coatomer protein complex subunit beta 2)\; Y41C4A.11 is involved in endoplasmic reticulum unfolded protein response[HEP]\; Y41C4A.11 is expressed in the pharynx.	1.9024237323468	1.81666666666667	0.954922205698967	0
1927	R11E3.1	R11E3.1	R11E3.1 is an ortholog of human FES (FES proto-oncogene, tyrosine kinase) and FER (FER tyrosine kinase)\; R11E3.1 is predicted to have protein tyrosine kinase activity, based on protein domain information.	1.90179841090528	1.75333333333333	0.921934377102948	0
1508	F58A6.5	F58A6.5	RNA sequencing and microarray studies indicate that F58A6.5 is affected by Nicotinic acid, Methylmercuric chloride, Tunicamycin, Manganese chloride, D-glucose, Zidovudine, Resveratrol, Acrylamide, Humic substances, Paraquat, and Colistin\; RNA sequencing studies indicate that F58A6.5 is enriched in the germ line and male.	1.9008362525419	1.93666666666667	1.01884981627263	0
3989	gln-2	K03H1.1	gln-2 is an ortholog of human GLUL (glutamate-ammonia ligase)\; gln-2 is predicted to have glutamate-ammonia ligase activity, based on protein domain information\; gln-2 is expressed in the germ line.	1.89520198598934	1.68	0.886449049979759	0
2789	Y69E1A.1	Y69E1A.1	RNA sequencing and microarray studies indicate that Y69E1A.1 is affected by Ethanol, Methylmercury hydroxide, Methylmercuric chloride, Manganese chloride, D-glucose, Acrylamide, and Chlorpyrifos\; tiling array and RNA sequencing studies indicate that Y69E1A.1 is enriched in the body wall muscle cell, coelomocytes, hypodermis, and male and in the DA and VA neurons.	1.89414822999955	1.82333333333333	0.962613856959739	0
3076	abu-1	AC3.3	abu-1 is involved in endoplasmic reticulum unfolded protein response[HEP]\; abu-1 is expressed in the pharynx\; abu-1 is an integral component of the endoplasmic reticulum membrane.	1.89244736737161	1.84	0.97228595718123	0
2680	Y53F4B.19	Y53F4B.19	Microarray and RNA sequencing studies indicate that Y53F4B.19 is affected by Methylmercuric chloride, Rotenone, Manganese chloride, D-glucose, Paraquat, Colistin, adsorbable organic bromine compounds, and Sirolimus\; RNA sequencing studies indicate that Y53F4B.19 is enriched in the male.	1.89015174259745	1.70333333333333	0.901162216210541	0
4448	mpst-5	Y59H11AM.2	mpst-5 is an ortholog of human tst (thiosulfate sulfurtransferase) and MPST (mercaptopyruvate sulfurtransferase)\; microarray, RNA sequencing, and proteomic studies indicate that mpst-5 is affected by atx-3, age-1, hlh-30, gld-2, hsf-1, mafr-1, glp-1, pgl-1, pgl-3, glh-4, and glh-1\; RNA sequencing and microarray studies indicate that mpst-5 is affected by Ethanol and Methylmercuric chloride.	1.88594531336439	2.35333333333333	1.24782692088518	0
1249	F40E3.5	F40E3.5	F40E3.5 is an ortholog of human PPP1CB (protein phosphatase 1 catalytic subunit beta)\; F40E3.5 is predicted to have hydrolase activity, based on protein domain information.	1.88548790110196	1.56333333333333	0.829139944318736	0
2296	W03D8.3	W03D8.3	Microarray and RNA sequencing studies indicate that W03D8.3 is affected by Methylmercuric chloride, Rotenone, D-glucose, Atrazine, Diazinon, Paraquat, Colistin, and adsorbable organic bromine compounds\; proteomic, tiling array, and RNA sequencing studies indicate that W03D8.3 is enriched in the germ line and male and in the NSM neurons.	1.88510117704288	1.63333333333333	0.866443325814222	0
14	B0205.10	B0205.10	RNA sequencing and microarray studies indicate that B0205.10 is affected by Ethanol, Methylmercuric chloride, Rotenone, Manganese chloride, D-glucose, Zidovudine, Atrazine, Chlorpyrifos, Quercetin, single-walled carbon nanotubes, Paraquat, Colistin, Dafa#1, adsorbable organic bromine compounds, and Sirolimus\; proteomic and RNA sequencing studies indicate that B0205.10 is enriched in the germ lin…	1.87397390498761	1.9	1.01388818432483	0
3091	acdh-5	C37A2.3	acdh-5 is an ortholog of human ACADL (acyl-CoA dehydrogenase, long chain)\; acdh-5 is predicted to have flavin adenine dinucleotide binding activity and oxidoreductase activity, acting on the CH-CH group of donors, based on protein domain information.	1.87290061076348	1.85666666666667	0.991332191359478	0
3360	clec-174	Y46C8AL.2	Microarray and RNA sequencing studies indicate that clec-174 is affected by Heme, Nitric Oxide, Tryptophan, 1-methylnicotinamide, Mianserin, D-glucose, Neurotoxins, 4-bromodiphenyl ether, Fluoranthene, Chlorpyrifos, Diazinon, Albendazole, Quercetin, Humic substances, R24, single-walled carbon nanotubes, Paraquat, Colistin, and Sirolimus\; tiling array studies indicate that clec-174 is enriched in…	1.8706596453312	1.60666666666667	0.85887706546543	0
5334	tts-1	F09E10.11	RNA sequencing and microarray studies indicate that tts-1 is affected by Ethanol, Nitric Oxide, Methylmercury hydroxide, 1-methylnicotinamide, Rotenone, Sodium arsenite, D-glucose, Cry5B, Humic substances, R24, single-walled carbon nanotubes, Dafa#1, and Sirolimus\; RNA sequencing and microarray studies indicate that tts-1 is enriched in the muscle cell.	1.86454923777273	1.69666666666667	0.909960773518318	0
388	C28D4.8	C28D4.8	Microarray and RNA sequencing studies indicate that C28D4.8 is affected by Methylmercuric chloride, D-glucose, Resveratrol, Acrylamide, Atrazine, Diazinon, Chlorpyrifos, Hydrolyzable Tannins, Humic substances, Paraquat, Colistin, adsorbable organic bromine compounds, and Sirolimus\; RNA sequencing studies indicate that C28D4.8 is enriched in the germ line and male.	1.86328651149239	1.72333333333333	0.924889072455657	0
1519	F58E6.5	F58E6.5	F58E6.5 is an ortholog of human MOSPD3 (motile sperm domain containing 3), VAPA (VAMP associated protein A) and VAPB (VAMP associated protein B and C)\; RNA sequencing and microarray studies indicate that F58E6.5 is affected by Ethanol, Methylmercury hydroxide, Methylmercuric chloride, Rotenone, Manganese chloride, D-glucose, Nanoparticle, Zidovudine, Testosterone, Acrylamide, Chlorpyrifos, Diazi…	1.86170436401695	2.02	1.08502726804674	0
4217	irld-1	D2063.4	RNA sequencing and microarray studies indicate that irld-1 is affected by wdr-23, nhr-62, eat-2, alg-3, alg-4, emr-1, lem-2, csr-1, pgl-1, pgl-3, glh-4, glh-1, jmjd-3.1, let-418, chd-3, mir-34, alg-1, alg-2, sma-4, and mir-71\; RNA sequencing and microarray studies indicate that irld-1 is affected by Nicotinic acid, Mianserin, D-glucose, and Colistin\; RNA sequencing studies indicate that irld-1 …	1.85886668202236	1.47666666666667	0.794390840907494	0
5309	ttr-14	T05A10.3	RNA sequencing and microarray studies indicate that ttr-14 is affected by Ethanol, Methylmercury hydroxide, Nicotinic acid, Manganese chloride, Sodium arsenite, D-glucose, Resveratrol, Chlorpyrifos, Diazinon, Quercetin, Humic substances, single-walled carbon nanotubes, Paraquat, Benzene, Selenium, and adsorbable organic bromine compounds\; proteomic, RNA sequencing, and microarray studies indicat…	1.85282516856035	1.62333333333333	0.876139508939568	0
1873	R05H10.1	R05H10.1	RNA sequencing and microarray studies indicate that R05H10.1 is affected by Ethanol, Methylmercuric chloride, Mercuric Chloride, Sodium arsenite, D-glucose, Juglone, Cry5B, Indole, Cadmium Chloride, Zidovudine, Diazinon, Quercetin, R24, and Dafa#1\; tiling array, RNA sequencing, and proteomic studies indicate that R05H10.1 is enriched in the coelomocytes, hypodermis, and male.	1.85256758261659	1.70666666666667	0.921243944178352	0
5057	spe-46	W06D4.2	spe-46 is expressed in the sperm.	1.85240805117008	1.82333333333333	0.984304366514505	0
5040	sod-3	C08A9.1	sod-3 is an ortholog of human Sod2 (superoxide dismutase 2, mitochondrial)\; sod-3 is involved in removal of superoxide radicals\; sod-3 exhibits protein homodimerization activity and is predicted to have metal ion binding activity and superoxide dismutase activity, based on protein domain information\; sod-3 is expressed in several tissues including the pharynx, head, tail, intestine, and the vu…	1.84851076520627	1.85333333333333	1.0026088937202	0
1776	M01G12.7	M01G12.7	Microarray, tiling array, and RNA sequencing studies indicate that M01G12.7 is affected by lin-15B, lin-35, hpl-2, clk-1, dpy-21, mir-34, hrp-2, pgl-1, pgl-3, glh-4, glh-1, his-24, and hpl-1\; microarray studies indicate that M01G12.7 is affected by Methylmercuric chloride, Diazinon, Chlorpyrifos, and Sirolimus\; tiling array studies indicate that M01G12.7 is enriched in the coelomocytes and in t…	1.84251586242124	1.95333333333333	1.06014464959149	0
4161	hsp-16.1	T27E4.8	hsp-16.1 is an ortholog of human HSPB1 (heat shock protein family B (small) member 1), CRYAB (crystallin alpha B) and CRYAA (crystallin alpha A)\; hsp-16.1 is involved in endoplasmic reticulum unfolded protein response[HEP] and response to heat\; hsp-16.1 is expressed in the pharynx, anal depressor muscle, gonad, hypodermis, coelomocyte, intestine, anal sphincter muscle, body wall musculature, ve…	1.84050431331454	1.96666666666667	1.06854770860326	0
2156	T20D4.11	T20D4.11	RNA sequencing and microarray studies indicate that T20D4.11 is affected by D-glucose, Resveratrol, Acrylamide, Atrazine, Chlorpyrifos, Diazinon, Cry5B, Humic substances, Colistin, Ethosuximide, Sirolimus, Cholesterol, and Octopamine\; tiling array and RNA sequencing studies indicate that T20D4.11 is enriched in the body wall muscle cell and muscle cell and in the PVD and OLL neurons.	1.83256955558851	1.67	0.911288739304468	0
569	C45B2.2	C45B2.2	RNA sequencing and microarray studies indicate that C45B2.2 is affected by 1-methylnicotinamide, Tunicamycin, D-glucose, Juglone, Ag nanoparticles, Acrylamide, Atrazine, Chlorpyrifos, Diazinon, Cry5B, Copper sulfate, Dafa#1, adsorbable organic bromine compounds, and Allantoin\; tiling array, RNA sequencing, and microarray studies indicate that C45B2.2 is enriched in the germline precursor cell, h…	1.82842210734785	1.90333333333333	1.04097042235731	0
545	C42D4.3	C42D4.3	C42D4.3 is expressed in the spermatheca, hypodermis, and the vulva.	1.82187870793578	1.54666666666667	0.84894052492609	0
3189	asp-14	K10C2.3	asp-14 is an ortholog of human CTSE (cathepsin E), PGA3 (pepsinogen 3, group I (pepsinogen A)) and PGA4 (pepsinogen 4, group I (pepsinogen A))\; asp-14 is involved in innate immune response[HEP]\; asp-14 is predicted to have aspartic-type endopeptidase activity, based on protein domain information.	1.82054486062841	1.66666666666667	0.915476845811629	0
409	C30H6.12	C30H6.12	RNA sequencing and microarray studies indicate that C30H6.12 is affected by prp-8, hsf-1, dpy-21, mir-34, hrp-2, pgl-1, pgl-3, glh-4, glh-1, mir-71, and sir-2.1\; RNA sequencing studies indicate that C30H6.12 is affected by Multi-walled carbon nanotubes and Cadmium Chloride\; tiling array and microarray studies indicate that C30H6.12 is enriched in the body wall muscle cell and intestine and in t…	1.81891887751291	1.81333333333333	0.99692919555202	0
557	C44C1.6	C44C1.6	Microarray, tiling array, and RNA sequencing studies indicate that C44C1.6 is affected by cyc-1, nhr-114, rsr-2, eat-2, tatn-1, clk-1, daf-2, glp-1, ham-3, hsf-1, dpy-21, elli-1, emb-4, lin-22, cox-5B, and his-3\; RNA sequencing and microarray studies indicate that C44C1.6 is affected by Rotenone, Tunicamycin, Multi-walled carbon nanotubes, D-glucose, and Colistin.	1.81871336636615	1.55	0.852250843186438	0
87	BE10.5	BE10.5	Microarray and RNA sequencing studies indicate that BE10.5 is affected by nhr-114, eat-2, let-418, mafr-1, and mir-71\; RNA sequencing and microarray studies indicate that BE10.5 is affected by Multi-walled carbon nanotubes, Colistin, and Triclosan\; tiling array and RNA sequencing studies indicate that BE10.5 is enriched in the amphid sheath cell and male and in the NSM neurons.	1.81772881211701	1.60666666666667	0.883886890033652	0
3707	dpy-8	C31H2.2	dpy-8 functions in cuticle development involved in collagen and cuticulin-based cuticle the molting cycle\; dpy-8 is a structural constituent of cuticle, based on protein domain information.	1.81762030754409	1.66333333333333	0.915115949370512	0
4698	numr-2	F08F8.1	numr-2 is expressed in the uterine muscle, all sensory neurons, intestine, and the vulval muscle\; numr-2 is localized to the nucleus.	1.81286701763578	1.91	1.05357976146032	0
480	C35C5.8	C35C5.8	RNA sequencing and microarray studies indicate that C35C5.8 is affected by Rotenone, Tunicamycin, Ethanol, D-glucose, Acrylamide, Chlorpyrifos, Diazinon, Cry5B, Quercetin, single-walled carbon nanotubes, Colistin, Sirolimus, and Cholesterol\; tiling array studies indicate that C35C5.8 is enriched in the hypodermis and in the dopaminergic neurons.	1.8099446469064	1.71	0.944780274315445	0
3845	fbxa-88	F10A3.2	Microarray and RNA sequencing studies indicate that fbxa-88 is affected by rde-4, lin-35, isp-1, age-1, wdr-23, nhr-8, daf-2, glp-1, npr-1, hsf-1, pgl-1, pgl-3, glh-4, glh-1, cox-5B, his-3, mir-243, octr-1, and eat-2\; microarray and RNA sequencing studies indicate that fbxa-88 is affected by Heme, Methylmercury hydroxide, 1-methylnicotinamide, Tunicamycin, Resveratrol, Chlorpyrifos, Diazinon, Da…	1.80923303218605	2.01	1.1109679981751	0
4447	mpst-4	F11G11.9	mpst-4 is an ortholog of human tst (thiosulfate sulfurtransferase) and MPST (mercaptopyruvate sulfurtransferase)\; RNA sequencing and microarray studies indicate that mpst-4 is affected by Ethanol, Methylmercuric chloride, Tunicamycin, Manganese chloride, D-glucose, Resveratrol, Atrazine, Chlorpyrifos, Diazinon, Humic substances, Paraquat, Colistin, adsorbable organic bromine compounds, Allantoin…	1.80857299292477	1.84	1.01737668714405	0
2847	Y73F4A.2	Y73F4A.2	Y73F4A.2 is expressed in the pharynx.	1.80397311801411	1.44333333333333	0.800085832167064	0
2174	T21G5.1	T21G5.1	T21G5.1 is an ortholog of human FER (FER tyrosine kinase)\; T21G5.1 is predicted to have protein tyrosine kinase activity, based on protein domain information.	1.79932738297832	1.51	0.839202478817714	0
2050	T07A5.1	T07A5.1	T07A5.1 is an ortholog of human FKTN (fukutin)\; microarray and RNA sequencing studies indicate that T07A5.1 is affected by Tunicamycin, Manganese chloride, Multi-walled carbon nanotubes, D-glucose, Quercetin, R24, Paraquat, and Dafa#1\; tiling array studies indicate that T07A5.1 is enriched in the hypodermis.	1.79812478536095	1.42666666666667	0.793419165500397	0
163	C06A1.3	C06A1.3	C06A1.3 is an ortholog of human PPP1CA (protein phosphatase 1 catalytic subunit alpha) and PPP1CC (protein phosphatase 1 catalytic subunit gamma)\; C06A1.3 is predicted to have hydrolase activity, based on protein domain information.	1.79402790752936	1.74	0.96988457799201	0
599	C47E12.12	C47E12.12	Tiling array, RNA sequencing, and microarray studies indicate that C47E12.12 is affected by hpl-2, eat-2, alg-3, alg-4, clk-1, csr-1, npr-1, jmjd-3.1, jmjd-1.2, daf-2, daf-12, daf-16, dpy-21, pgl-1, pgl-3, glh-4, glh-1, alg-1, and alg-2\; RNA sequencing studies indicate that C47E12.12 is affected by Manganese chloride and D-glucose\; tiling array and RNA sequencing studies indicate that C47E12.12…	1.79371312992735	1.61666666666667	0.901296110115526	0
281	C16D2.1	C16D2.1	Microarray and RNA sequencing studies indicate that C16D2.1 is affected by Methylmercuric chloride, D-glucose, Cadmium, Cry5B, Chlorpyrifos, Humic substances, Paraquat, Colistin, adsorbable organic bromine compounds, Sirolimus, and Triclosan\; tiling array, RNA sequencing, and microarray studies indicate that C16D2.1 is enriched in the coelomocytes, germ line, gon_male_dtc posterior, gon_male_dtc…	1.7870694886343	1.54333333333333	0.8636112603057	0
2192	T22F3.8	T22F3.8	Tiling array, microarray, and RNA sequencing studies indicate that T22F3.8 is affected by hpl-2, ubc-9, clk-1, daf-16, npr-1, dpy-21, sma-2, and sma-4\; microarray studies indicate that T22F3.8 is affected by Methylmercuric chloride and Sirolimus\; tiling array and RNA sequencing studies indicate that T22F3.8 is enriched in the excretory cell and in the GABAergic neurons.	1.78566050179367	1.70666666666667	0.955762119928364	0
3071	abf-5	T22H6.5	Microarray studies indicate that abf-5 is affected by Resveratrol, Quercetin, Hydrolyzable Tannins, Humic substances, Selenium, and Colistin\; microarray studies indicate that abf-5 is enriched in the FLP neurons.	1.78552110695889	1.41666666666667	0.793419165500397	0
5143	ssp-9	E03H12.10	RNA sequencing and microarray studies indicate that ssp-9 is affected by Ethanol, Methylmercuric chloride, D-glucose, Atrazine, Quercetin, Hydrolyzable Tannins, Humic substances, single-walled carbon nanotubes, Paraquat, Benzene, Tyrosol, adsorbable organic bromine compounds, and Sirolimus\; RNA sequencing studies indicate that ssp-9 is enriched in the germ line, amphid sheath cell, and male.	1.77978360434422	1.83	1.02821488833429	0
4640	nnt-1	C15H9.1	nnt-1 is an ortholog of human NNT (nicotinamide nucleotide transhydrogenase)\; nnt-1 is predicted to have NAD(P)+ transhydrogenase activity, based on protein domain information\; nnt-1 is expressed in the hypodermis, nervous system, coelomocyte, pharyngeal-intestinal valve, and the intestine\; nnt-1 is localized to the mitochondrion.	1.77973361874226	1.82333333333333	1.02449788784789	0
1205	F36D1.4	F36D1.4	Microarray and RNA sequencing studies indicate that F36D1.4 is affected by Hydrogen sulfide, Ethanol, Methylmercuric chloride, Manganese chloride, Zidovudine, Acrylamide, Chlorpyrifos, Diazinon, Quercetin, Humic substances, Paraquat, and Colistin\; RNA sequencing studies indicate that F36D1.4 is enriched in the amphid sheath cell.	1.76987507848474	1.50333333333333	0.849400814559408	0
3433	col-104	F58F6.1	col-104 is an ortholog of human ADIPOQ (adiponectin, C1Q and collagen domain containing) and members of the C1QTNF (C1q and TNF related) family including C1QTNF9B\; col-104 is a structural constituent of cuticle, based on protein domain information.	1.76264755664495	1.59	0.902052139695147	0
4714	ora-1	F57H12.3	RNA sequencing and microarray studies indicate that ora-1 is affected by Methylmercury hydroxide, 1-methylnicotinamide, Rotenone, Deoxyglucose, D-glucose, Juglone, Nanoparticle, Ag nanoparticles, Progesterone, Resveratrol, Cadmium, Quercetin, Humic substances, Copper sulfate, Selenium, adsorbable organic bromine compounds, Sirolimus, and Allantoin.	1.76106772148362	1.78333333333333	1.01264324567312	0
1217	F36H12.5	F36H12.5	RNA sequencing and microarray studies indicate that F36H12.5 is affected by Ethanol, Rotenone, Multi-walled carbon nanotubes, D-glucose, Zidovudine, Chlorpyrifos, Hydrolyzable Tannins, Humic substances, Paraquat, Colistin, adsorbable organic bromine compounds, and Sirolimus\; tiling array and RNA sequencing studies indicate that F36H12.5 is enriched in the body wall muscle cell, hypodermis, germ …	1.75993514786971	1.66333333333333	0.945110582822722	0
2295	W03D8.2	W03D8.2	W03D8.2 is an ortholog of members of the human PPP (Protein phosphatase catalytic subunits) family including PPP3CB\; W03D8.2 is predicted to have hydrolase activity, based on protein domain information.	1.75876947313015	1.62666666666667	0.924889072455657	0
150	C05C12.5	C05C12.5	RNA sequencing and microarray studies indicate that C05C12.5 is affected by Ethanol, Methylmercury hydroxide, Methylmercuric chloride, Rotenone, Manganese chloride, D-glucose, Zidovudine, Acrylamide, Chlorpyrifos, Diazinon, Humic substances, Paraquat, Colistin, adsorbable organic bromine compounds, and Allantoin\; proteomic, RNA sequencing, and microarray studies indicate that C05C12.5 is enriche…	1.75328386956962	1.49666666666667	0.853636249464869	0
861	F11A5.17	F11A5.17	Microarray and RNA sequencing studies indicate that F11A5.17 is affected by nhr-114, clk-1, mir-34, daf-12, and dpy-21\; RNA sequencing studies indicate that F11A5.17 is enriched in the amphid sheath cell.	1.74822051765364	1.45333333333333	0.83132151731288	0
3116	acs-3	T08B1.6	acs-3 is an ortholog of human ACSL5 (acyl-CoA synthetase long-chain family member 5)\; acs-3 is predicted to have catalytic activity, based on protein domain information\; acs-3 is expressed in the head, tail, seam cell, intestine, excretory cell, and the vulva.	1.73952850728163	1.49333333333333	0.858470169981272	0
1597	K01D12.7	K01D12.7	Microarray and RNA sequencing studies indicate that K01D12.7 is affected by Methylmercuric chloride, D-glucose, Quercetin, Hydrolyzable Tannins, Humic substances, Paraquat, Colistin, and adsorbable organic bromine compounds\; RNA sequencing studies indicate that K01D12.7 is enriched in the germ line.	1.73312521569969	1.54666666666667	0.892414842653047	0
3531	cpg-7	K09E4.6	RNA sequencing studies indicate that cpg-7 is affected by D-glucose and Cadmium Chloride\; tiling array studies indicate that cpg-7 is enriched in the hypodermis.	1.72626048336992	1.72	0.996373384300785	0
2991	ZK380.5	ZK380.5	Tiling array, microarray, and RNA sequencing studies indicate that ZK380.5 is affected by hpl-2, nhr-114, rde-12, clk-1, rsd-2, daf-16, mir-34, pgl-1, pgl-3, glh-4, and glh-1\; RNA sequencing studies indicate that ZK380.5 is enriched in the arcade cell and pharyngeal-intestinal valve cell and in the ASER neurons.	1.7194556289774	1.46666666666667	0.852983143007259	0
2236	T25B9.4	T25B9.4	T25B9.4 is an ortholog of human FES (FES proto-oncogene, tyrosine kinase) and FER (FER tyrosine kinase)\; T25B9.4 is predicted to have protein tyrosine kinase activity, based on protein domain information.	1.71931697415878	1.63333333333333	0.949989651636214	0
1138	F32B4.2	F32B4.2	F32B4.2 is an ortholog of human TOMM20L (translocase of outer mitochondrial membrane 20 like) and TOMM20 (translocase of outer mitochondrial membrane 20)\; microarray and RNA sequencing studies indicate that F32B4.2 is affected by Aldicarb, Hydrogen sulfide, Ethanol, Nicotinic acid, Manganese chloride, D-glucose, Chlorpyrifos, Hydrolyzable Tannins, Paraquat, Dibromoacetic acid, Colistin, and adso…	1.71702684158198	1.40333333333333	0.817304249035719	0
1064	F25H5.7	F25H5.7	F25H5.7 is predicted to have protein tyrosine phosphatase activity, based on protein domain information.	1.71690172548136	1.61333333333333	0.93967715763173	0
496	C36C5.15	C36C5.15	Microarray, tiling array, and RNA sequencing studies indicate that C36C5.15 is affected by sma-2, sma-4, hpl-2, nhr-8, tdp-1, npr-1, jmjd-3.1, jmjd-1.2, elli-1, exc-7, mbl-1, crh-1, and ain-2\; microarray studies indicate that C36C5.15 is affected by Tunicamycin, Atrazine, and Sirolimus\; tiling array, RNA sequencing, and microarray studies indicate that C36C5.15 is enriched in the cephalic sheat…	1.71467011624472	1.61333333333333	0.940900128863666	0
1250	F40F12.8	F40F12.8	RNA sequencing studies indicate that F40F12.8 is affected by wdr-23, eat-2, glp-1, npr-1, dpy-21, pgl-1, pgl-3, glh-4, glh-1, sma-2, sma-4, and mir-71\; RNA sequencing studies indicate that F40F12.8 is enriched in the male.	1.71310324989994	1.78	1.03905003980581	0
5114	srp-3	Multiple entries : 2		1.71272068765568	1.53333333333333	0.895261757731272	0
857	F10G8.2	F10G8.2	F10G8.2 is an ortholog of human TTBK1 (tau tubulin kinase 1), CTD-2116N17.1 and TTBK2 (tau tubulin kinase 2)\; RNA sequencing and microarray studies indicate that F10G8.2 is affected by Manganese chloride, D-glucose, Diazinon, Chlorpyrifos, Hydrolyzable Tannins, Paraquat, Tetrabromobisphenol A, Dibromoacetic acid, and Sirolimus\; RNA sequencing studies indicate that F10G8.2 is enriched in the ger…	1.70731664665047	1.66	0.97228595718123	0
4220	irld-8	F42G8.9	RNA sequencing and microarray studies indicate that irld-8 is affected by Ethanol, Methylmercuric chloride, Manganese chloride, D-glucose, Levamisole, Atrazine, Hydrolyzable Tannins, Paraquat, Colistin, adsorbable organic bromine compounds, and Triclosan\; RNA sequencing studies indicate that irld-8 is enriched in the germ line and male.	1.70730563420556	1.63666666666667	0.958625470376447	0
5055	spe-4	ZK524.1	spe-4 is an ortholog of human PSEN1 (presenilin 1)\; spe-4 is involved in membrane organization, organelle organization and protein localization\; spe-4 is predicted to have aspartic-type endopeptidase activity, based on protein domain information\; spe-4 is expressed in the male\; spe-4 is localized to the intracellular membrane-bounded organelle.	1.70729934819536	1.43	0.837580124136713	0
3042	ZK84.2	ZK84.2	Microarray and RNA sequencing studies indicate that ZK84.2 is affected by Methylmercuric chloride, Manganese chloride, D-glucose, Resveratrol, Humic substances, Paraquat, and Colistin\; RNA sequencing studies indicate that ZK84.2 is enriched in the male and in the AFD neurons.	1.70415211472479	1.48666666666667	0.872379087418937	0
3586	cyn-2	ZK520.5	cyn-2 is an ortholog of human PPID (peptidylprolyl isomerase D) and PPIAL4G (peptidylprolyl isomerase A like 4G) and members of the PPI (Cyclophilin peptidylprolyl isomerases) family including PPIA\; cyn-2 is predicted to have peptidyl-prolyl cis-trans isomerase activity, based on protein domain information.	1.70399200518493	1.55666666666667	0.913541062358285	0
403	C30F2.4	C30F2.4	Microarray and RNA sequencing studies indicate that C30F2.4 is affected by nhr-114, wdr-23, tatn-1, ubc-9, jmjd-3.1, cox-5B, lin-22, and sir-2.1\; microarray studies indicate that C30F2.4 is affected by Tunicamycin\; tiling array and RNA sequencing studies indicate that C30F2.4 is enriched in the intestine and in neurons including the dopaminergic, NSM, and ASER neurons.	1.70118491338231	1.72	1.01105998911093	0
1450	F55A11.11	F55A11.11	F55A11.11 is an ortholog of human UBASH3A (ubiquitin associated and SH3 domain containing A) and UBASH3B (ubiquitin associated and SH3 domain containing B)\; microarray studies indicate that F55A11.11 is affected by Methylmercuric chloride, Humic substances, Paraquat, and Colistin\; RNA sequencing studies indicate that F55A11.11 is enriched in the male.	1.69582496493717	1.50666666666667	0.888456472701171	0
1606	K02D7.1	K02D7.1	K02D7.1 is an ortholog of human PNP (purine nucleoside phosphorylase)\; K02D7.1 is involved in innate immune response[HEP]\; K02D7.1 is predicted to have purine-nucleoside phosphorylase activity, based on protein domain information\; K02D7.1 is expressed in the intestine.	1.68780944186534	1.51	0.894650760059246	0
4279	lec-9	C16H3.2	lec-9 is an ortholog of human LGALS3 (galectin 3)\; lec-9 exhibits glycolipid binding activity and is predicted to have carbohydrate binding activity, based on protein domain information\; lec-9 is localized to the cytoplasm.	1.68671569445614	1.45666666666667	0.8636112603057	0
2249	T26H5.10	T26H5.10	Tiling array, RNA sequencing, and microarray studies indicate that T26H5.10 is affected by rsr-2, emr-1, lem-2, bar-1, prg-1, clk-1, jmjd-3.1, jmjd-1.2, dop-1, hsf-1, rbr-2, cec-4, dpy-21, set-4, exc-7, mbl-1, emb-4, sma-2, sma-4, and mir-71\; microarray and RNA sequencing studies indicate that T26H5.10 is affected by Tunicamycin, Zidovudine, and Colistin\; tiling array studies indicate that T26H…	1.68569321792386	1.75666666666667	1.04210341952388	0
1337	F47B3.1	F47B3.1	F47B3.1 is predicted to have protein tyrosine phosphatase activity, based on protein domain information.	1.68472163213415	1.82333333333333	1.08227572944712	0
3612	cyp-37B1	F28G4.1	cyp-37B1 is an ortholog of human CYP19A1 (cytochrome P450 family 19 subfamily A member 1) and CYP4V2 (cytochrome P450 family 4 subfamily V member 2)\; cyp-37B1 is involved in defense response to Gram-positive bacterium\; cyp-37B1 is predicted to have heme binding activity, iron ion binding activity, and oxidoreductase activity, acting on paired donors, with incorporation or reduction of molecular…	1.68232259371465	1.61333333333333	0.958991657938219	0
4168	hsp-70	C12C8.1	hsp-70 is involved in determination of adult lifespan, endoplasmic reticulum unfolded protein response[HEP] and response to heat\; hsp-70 is expressed in the mu_int_R, mu_int_L, and the anal depressor muscle\; hsp-70 is localized to the chaperonin-containing T-complex.	1.67583514521754	2.01666666666667	1.20338010121209	0
851	F10D7.3	F10D7.3	F10D7.3 is an ortholog of human GLRX (glutaredoxin)\; F10D7.3 is predicted to have electron transfer activity and protein disulfide oxidoreductase activity, based on protein domain information.	1.67324278593421	1.62333333333333	0.97017201985245	0
1996	T04A11.1	T04A11.1	T04A11.1 is an ortholog of human PBLD (phenazine biosynthesis like protein domain containing)\; T04A11.1 is predicted to have catalytic activity, based on protein domain information.	1.67177687942048	1.52333333333333	0.911206125701055	0
4037	gska-3	C36B1.10	gska-3 is an ortholog of human MAPK7 (mitogen-activated protein kinase 7)\; gska-3 is predicted to have ATP binding activity and protein kinase activity, based on protein domain information.	1.66786028166351	1.61333333333333	0.967307244539816	0
1920	R10E4.7	R10E4.7	RNA sequencing and microarray studies indicate that R10E4.7 is affected by Ethanol, Methylmercuric chloride, Rotenone, Manganese chloride, D-glucose, Resveratrol, Cadmium, Diazinon, Chlorpyrifos, Hydrolyzable Tannins, Humic substances, single-walled carbon nanotubes, Paraquat, Colistin, adsorbable organic bromine compounds, and Triclosan\; RNA sequencing studies indicate that R10E4.7 is enriched …	1.66558393364837	1.68333333333333	1.01065656273838	0
572	C45E5.4	C45E5.4	Microarray and RNA sequencing studies indicate that C45E5.4 is affected by Heme, Mercuric Chloride, Rotenone, Multi-walled carbon nanotubes, D-glucose, Indole, Zidovudine, Resveratrol, Hydrolyzable Tannins, and Allantoin\; tiling array and RNA sequencing studies indicate that C45E5.4 is enriched in the pharynx and in the PVD and OLL neurons.	1.65342382398959	1.51	0.913256467030019	0
4325	lips-17	R07G3.2	lips-17 is predicted to have hydrolase activity, based on protein domain information.	1.65294320340733	1.58666666666667	0.959903923737946	0
1548	F59E11.7	F59E11.7	F59E11.7 is expressed in certain interneurons.	1.65264597647449	1.8	1.08916248587	0
2856	Y75B7B.1	Y75B7B.1	RNA sequencing and microarray studies indicate that Y75B7B.1 is affected by nhr-62, eat-2, csr-1, pgl-1, pgl-3, glh-4, glh-1, npr-1, cox-5B, jmjd-1.2, chd-3, mir-34, sma-4, mir-71, sir-2.1, aak-2, tax-6, isp-1, and nuo-6\; microarray and RNA sequencing studies indicate that Y75B7B.1 is affected by Methylmercuric chloride, Manganese chloride, D-glucose, Paraquat, Colistin, adsorbable organic bromi…	1.64843562829299	1.69	1.02521443421485	0
2308	W04B5.1	W04B5.1	Microarray studies indicate that W04B5.1 is affected by Acrylamide, Atrazine, Hydrolyzable Tannins, Humic substances, Paraquat, adsorbable organic bromine compounds, and Sirolimus\; microarray, tiling array, and RNA sequencing studies indicate that W04B5.1 is enriched in the pharynx, excretory cell, hypodermis, and intestine and in the ASER neurons.	1.64605232698695	1.32	0.801918613617966	0
2747	Y57G11C.5	Y57G11C.5	Microarray and RNA sequencing studies indicate that Y57G11C.5 is affected by Methylmercuric chloride, Manganese chloride, D-glucose, Resveratrol, Quercetin, Hydrolyzable Tannins, Paraquat, Colistin, Sirolimus, and Allantoin\; RNA sequencing studies indicate that Y57G11C.5 is enriched in the male.	1.64465048866258	1.57	0.954610119793118	0
1031	F22G12.1	F22G12.1	RNA sequencing and microarray studies indicate that pals-14 is affected by Nitric Oxide, Ethanol, and Colistin\; tiling array and RNA sequencing studies indicate that pals-14 is enriched in the intestine and in the dopaminergic neurons.	1.63183978883276	1.76333333333333	1.08057993523655	0
2405	Y111B2A.27	Y111B2A.27	Microarray and RNA sequencing studies indicate that Y111B2A.27 is affected by nhr-114, clk-1, daf-2, dpy-21, mir-34, lin-22, and smg-2\; microarray studies indicate that Y111B2A.27 is affected by Methylmercuric chloride and Colistin\; RNA sequencing studies indicate that Y111B2A.27 is enriched in the gon_male_dtc posterior, gon_male_dtc anterior, Z1.p, and Z4.a.	1.62974299003229	1.54666666666667	0.949024892959364	0
437	C33C12.7	C33C12.7	Microarray and RNA sequencing studies indicate that C33C12.7 is affected by Methylmercuric chloride, Manganese chloride, Multi-walled carbon nanotubes, Hydrolyzable Tannins, and Paraquat\; tiling array and RNA sequencing studies indicate that C33C12.7 is enriched in the coelomocytes, germ line, and male.	1.62534395120107	1.47	0.904423952181767	0
2311	W04E12.4	W04E12.4	Microarray and RNA sequencing studies indicate that W04E12.4 is affected by Copper sulfate, Methylmercuric chloride, Tunicamycin, Manganese chloride, D-glucose, Zidovudine, Paraquat, Colistin, Dafa#1, and Allantoin\; tiling array and RNA sequencing studies indicate that W04E12.4 is enriched in the body wall muscle cell, germline precursor cell, hypodermis, male, and seam cell and in the DA and VA…	1.6210223948302	1.67666666666667	1.03432665212642	0
3448	col-130	F08G5.4	col-130 is an ortholog of human SFTPD (surfactant protein D)\; col-130 is a structural constituent of cuticle, based on protein domain information\; col-130 is expressed in the intestine and the vulva.	1.61442208887734	1.69	1.04681422017412	0
3386	clec-52	B0218.8	clec-52 is an ortholog of human PLA2R1 (phospholipase A2 receptor 1) and members of the COLEC (Collectins) family including COLEC11, CD (CD molecules) family including CD302 and SCAR (Scavenger receptors) family including LY75\; clec-52 is involved in defense response to Gram-positive bacterium\; clec-52 is expressed in the pharynx, nervous system, and the intestine.	1.61405679862797	1.33	0.824010655096256	0
1418	F53F8.4	F53F8.4	RNA sequencing and microarray studies indicate that F53F8.4 is affected by Rotenone, D-glucose, Zidovudine, Chlorpyrifos, Diazinon, Hydrolyzable Tannins, Humic substances, and Dafa#1\; tiling array and microarray studies indicate that F53F8.4 is enriched in the germline precursor cell, hypodermis, and intestine.	1.61293117456304	1.32	0.818385818823053	0
1396	F53B2.8	F53B2.8	Tiling array and RNA sequencing studies indicate that F53B2.8 is enriched in the intestine and muscle cell.	1.61052711851557	1.55333333333333	0.96448753670478	0
3358	clec-17	E03H4.10	clec-17 is an ortholog of human CLEC3B (C-type lectin domain family 3 member B) and CLEC3A (C-type lectin domain family 3 member A)\; microarray and RNA sequencing studies indicate that clec-17 is affected by Heme, Hydrogen sulfide, Methylmercury hydroxide, 1-methylnicotinamide, Nicotinic acid, Sodium arsenite, D-glucose, Bisphenol A, Sesamin, TPEN, Ag nanoparticles, Zidovudine, Resveratrol, Atra…	1.60739996929518	1.48666666666667	0.924889072455657	0
3230	best-24	ZK688.2	best-24 is an ortholog of human Best4 (bestrophin 4), Best2 (bestrophin 2) and Best1 (bestrophin 1)\; best-24 is expressed in the hypodermis, nervous system, and the intestine.	1.60273848615053	1.51333333333333	0.94421725466147	0
4235	kel-10	T16H12.6	kel-10 is an ortholog of human KBTBD12 (kelch repeat and BTB domain containing 12), GAN (gigaxonin) and KLHL8 (kelch like family member 8)\; microarray and RNA sequencing studies indicate that kel-10 is affected by Hydrogen sulfide, Methylmercury hydroxide, Nicotinic acid, Methylmercuric chloride, Manganese chloride, D-glucose, Zidovudine, Paraquat, Colistin, adsorbable organic bromine compounds,…	1.6024406274757	1.59	0.99223645028565	0
660	C52E4.7	C52E4.7	C52E4.7 is an ortholog of human UBASH3B (ubiquitin associated and SH3 domain containing B) and UBASH3A (ubiquitin associated and SH3 domain containing A)\; microarray and RNA sequencing studies indicate that C52E4.7 is affected by Methylmercuric chloride, Manganese chloride, D-glucose, Resveratrol, Diazinon, Humic substances, Paraquat, Colistin, and Sirolimus\; proteomic, tiling array, and RNA se…	1.59867333618713	1.37	0.856960561603837	0
3515	col-97	ZK1010.7	col-97 is a structural constituent of cuticle, based on protein domain information.	1.5946729832168	1.53333333333333	0.9615346528542	0
3235	bli-1	C09G5.6	bli-1 is an ortholog of human SFTPD (surfactant protein D) and COL24A1 (collagen type XXIV alpha 1 chain)\; bli-1 functions in cuticle development involved in collagen and cuticulin-based cuticle the molting cycle\; bli-1 is a structural constituent of collagen and cuticulin-based cuticle, based on sequence information\; bli-1 is expressed in the hyp7 syncytium and the seam cell\; bli-1 is locali…	1.59057230859553	1.44	0.905334508980303	0
3352	clec-143	ZK673.9	Microarray, RNA sequencing, and tiling array studies indicate that clec-143 is affected by alg-1, age-1, wdr-23, rsr-2, daf-16, swsn-2.2, npr-1, jmjd-3.1, hrp-2, emb-4, lin-22, mir-243, tax-6, daf-2, hcf-1, and sir-2.1\; RNA sequencing and microarray studies indicate that clec-143 is affected by 1-methylnicotinamide, Methylmercuric chloride, Tunicamycin, Mianserin, Sodium arsenite, Resveratrol, C…	1.58889319489617	1.50666666666667	0.948249178425818	0
4956	scrm-8	K08D10.7	scrm-8 is an ortholog of human TMEM256-PLSCR3 (TMEM256-PLSCR3 readthrough (NMD candidate)) and members of the PLSCR (Phospholipid scramblases) family including PLSCR5\; RNA sequencing and microarray studies indicate that scrm-8 is affected by Ethanol, Methylmercuric chloride, Manganese chloride, D-glucose, Resveratrol, Atrazine, Paraquat, Colistin, and Sirolimus\; RNA sequencing studies indicate …	1.58364710616513	1.36333333333333	0.860882028594557	0
4691	nspe-4	Y38E10A.11	Microarray, tiling array, and RNA sequencing studies indicate that nspe-4 is affected by daf-16, cyc-1, rsr-2, daf-2, rsks-1, tatn-1, emr-1, lem-2, elli-1, daf-12, dpy-21, sma-2, sma-4, sir-2.1, ain-1, daf-19, tdp-1, and mir-35\; microarray and RNA sequencing studies indicate that nspe-4 is affected by Hydrogen sulfide, Rotenone, Zidovudine, Fluoranthene, Quercetin, Copper sulfate, Colistin, Siro…	1.57889619086765	1.38333333333333	0.876139508939568	0
1254	F40F9.3	F40F9.3	RNA sequencing and microarray studies indicate that F40F9.3 is affected by Ethanol, Nicotinic acid, Methylmercuric chloride, Manganese chloride, D-glucose, Zidovudine, Humic substances, Paraquat, Colistin, adsorbable organic bromine compounds, Allantoin, Sirolimus, and Triclosan\; RNA sequencing and microarray studies indicate that F40F9.3 is enriched in the germ line and muscle cell.	1.57685458607624	1.96333333333333	1.24509472887971	0
3030	ZK783.5	N.A.	N.A.	1.57682660641816	1.28333333333333	0.813870927919264	0
3503	col-77	M195.1	col-77 is an ortholog of human MARCO (macrophage receptor with collagenous structure)\; col-77 is a structural constituent of cuticle, based on protein domain information.	1.57369147864076	1.38	0.876919026842509	0
3806	fbxa-174	C38D9.7	Microarray and RNA sequencing studies indicate that fbxa-174 is affected by lin-15B, dpy-21, mir-34, pgl-1, pgl-3, glh-4, glh-1, ain-1, his-24, hpl-1, and hpl-2\; tiling array and RNA sequencing studies indicate that fbxa-174 is enriched in the body wall muscle cell and intestine and in the DA and VA neurons.	1.57355383967185	1.41333333333333	0.89817920283431	0
3791	fbxa-12	C39B5.7	Microarray, tiling array, and RNA sequencing studies indicate that fbxa-12 is affected by lin-35, rsr-2, clk-1, npr-1, cox-5B, his-3, oga-1, and ogt-1\; microarray studies indicate that fbxa-12 is affected by Tunicamycin and Cry5B\; tiling array studies indicate that fbxa-12 is enriched in the excretory cell.	1.57288630709479	1.65	1.04902687025589	0
1527	F58H1.6	F58H1.6	RNA sequencing and microarray studies indicate that F58H1.6 is affected by Nicotinic acid, Tunicamycin, Manganese chloride, D-glucose, Acrylamide, Quercetin, Paraquat, Dibromoacetic acid, Colistin, Dafa#1, adsorbable organic bromine compounds, Allantoin, and Sirolimus\; RNA sequencing studies indicate that F58H1.6 is enriched in the male.	1.57054209174497	1.56333333333333	0.99541001896764	0
1206	F36D1.7	F36D1.7	Microarray and RNA sequencing studies indicate that F36D1.7 is affected by daf-16, cyc-1, eat-2, daf-2, npr-1, dpy-21, emb-4, sma-2, sma-4, dcr-1, slr-2, tax-6, tdp-1, nuo-6, and let-60\; microarray and RNA sequencing studies indicate that F36D1.7 is affected by Tryptophan, Rotenone, Resveratrol, Cadmium, Humic substances, and Sirolimus\; tiling array and microarray studies indicate that F36D1.7 …	1.56689522220787	1.36333333333333	0.870085832167064	0
3510	col-90	C29E4.1	col-90 is an ortholog of human SFTPD (surfactant protein D)\; col-90 is a structural constituent of cuticle, based on protein domain information.	1.56430477802652	1.91333333333333	1.22312055822468	0
1760	K11H12.11	K11H12.11	Tiling array, microarray, and RNA sequencing studies indicate that K11H12.11 is affected by hpl-2, nhr-114, blmp-1, prg-1, clk-1, daf-2, glp-1, mdt-15, hsf-1, set-25, met-2, pgl-1, pgl-3, glh-4, glh-1, and lin-22\; RNA sequencing and microarray studies indicate that K11H12.11 is affected by D-glucopyranose, Zidovudine, and Colistin\; tiling array and RNA sequencing studies indicate that K11H12.11…	1.56329150758097	1.41333333333333	0.904075360532292	0
2514	Y38H6C.15	Y38H6C.15	Microarray and RNA sequencing studies indicate that Y38H6C.15 is affected by Methylmercuric chloride, Rotenone, Manganese chloride, D-glucose, Atrazine, Hydrolyzable Tannins, Paraquat, Colistin, Allantoin, and Sirolimus\; tiling array and RNA sequencing studies indicate that Y38H6C.15 is enriched in the body wall muscle cell, gon_male_dtc posterior, gon_male_dtc anterior, Z1.p, and Z4.a.	1.56200748887366	1.66333333333333	1.06486898762101	0
691	C55A6.7	C55A6.7	C55A6.7 is involved in defense response to Gram-negative bacterium and innate immune response.	1.56051917092018	1.35666666666667	0.869368792096729	0
1793	M04C3.2	M04C3.2	M04C3.2 is involved in innate immune response[HEP]\; M04C3.2 is predicted to have ATP binding activity, based on protein domain information.	1.5568222978943	1.45333333333333	0.933525512384462	0
825	F09A5.2	F09A5.2	F09A5.2 is predicted to have protein tyrosine kinase activity, based on protein domain information.	1.55613264931604	1.31666666666667	0.84611467232268	0
3	AC7.3	AC7.3	Microarray and RNA sequencing studies indicate that AC7.3 is affected by Methylmercuric chloride, Tunicamycin, Manganese chloride, Multi-walled carbon nanotubes, D-glucose, Hydrolyzable Tannins, Paraquat, and Sirolimus\; RNA sequencing studies indicate that AC7.3 is enriched in the male and in the AFD neurons.	1.55502028553015	1.32	0.84886352434301	0
2796	Y6E2A.4	Y6E2A.4	Microarray studies indicate that Y6E2A.4 is affected by Tunicamycin, Levamisole, Resveratrol, Quercetin, single-walled carbon nanotubes, adsorbable organic bromine compounds, and Sirolimus\; tiling array and RNA sequencing studies indicate that Y6E2A.4 is enriched in the coelomocytes, Z4, Z1, gon_male_dtc posterior, gon_male_dtc anterior, Z1.p, Z4.a, intestine, and male-specific tissues and in th…	1.55326523565733	1.50666666666667	0.969999606042207	0
5147	ssq-4	T28H11.1	RNA sequencing and microarray studies indicate that ssq-4 is affected by Ethanol, Methylmercury hydroxide, Nicotinic acid, Methylmercuric chloride, Manganese chloride, D-glucose, Bisphenol A, Bisphenol S, Acrylamide, Chlorpyrifos, Quercetin, Hydrolyzable Tannins, Humic substances, Paraquat, Benzene, Colistin, Allantoin, and Triclosan\; RNA sequencing studies indicate that ssq-4 is enriched in the…	1.55129026874001	1.53	0.9862757672313	0
972	F19B10.13	F19B10.13	RNA sequencing and microarray studies indicate that F19B10.13 is affected by Multi-walled carbon nanotubes, Cadmium Chloride, Procyanidin, Atrazine, Chlorpyrifos, Diazinon, Humic substances, Colistin, and Sirolimus\; RNA sequencing studies indicate that F19B10.13 is enriched in the AFD and ASER neurons.	1.54761383302361	1.56333333333333	1.01015724980889	0
741	D2062.1	D2062.1	D2062.1 is an ortholog of human PI16 (peptidase inhibitor 16) and members of the GLIPR (GLIPR) family including GLIPR1, CAP family including CRISPLD1, CRISP (Cysteine rich secretory protein) family including CRISP1 and CLEC18 (CAP and C-type lectin domain containing) family including CLEC18A\; microarray, RNA sequencing, and tiling array studies indicate that D2062.1 is affected by spe-44, wdr-23…	1.54732258289415	1.49333333333333	0.965107954761553	0
2171	T21D12.14	T21D12.14	Microarray and RNA sequencing studies indicate that T21D12.14 is affected by nhr-114, eat-2, ubc-9, clk-1, daf-12, daf-16, dpy-21, pgl-1, pgl-3, glh-4, glh-1, alg-1, alg-2, sma-2, sma-4, ain-1, mir-243, tdp-1, and pmk-1\; RNA sequencing studies indicate that T21D12.14 is affected by 1-methylnicotinamide and D-glucose\; tiling array and RNA sequencing studies indicate that T21D12.14 is enriched in…	1.5461581574919	1.60666666666667	1.03913474755579	0
4859	pudl-1	Y54G2A.46	pudl-1 is expressed in the hyp7 syncytium and the head neurons.	1.54446821511147	1.29333333333333	0.837397183495931	0
1750	K10H10.10	K10H10.10	Tiling array, RNA sequencing, and microarray studies indicate that K10H10.10 is affected by hpl-2, wdr-23, eat-2, bar-1, clk-1, rbr-2, dpy-21, mir-34, daf-12, daf-16, alg-1, alg-2, sma-4, lin-22, smg-2, and mir-243\; microarray and RNA sequencing studies indicate that K10H10.10 is affected by Indole, Cadmium Chloride, and Zidovudine.	1.54227940946383	1.47333333333333	0.955295988711625	0
3452	col-138	C52D10.13	col-138 is an ortholog of human MARCO (macrophage receptor with collagenous structure)\; col-138 is a structural constituent of cuticle, based on protein domain information.	1.54218601156399	1.23	0.797569158828392	0
1222	F37A4.5	F37A4.5	F37A4.5 is an ortholog of human PSMD14 (proteasome 26S subunit, non-ATPase 14)\; microarray and RNA sequencing studies indicate that F37A4.5 is affected by Methylmercuric chloride, Manganese chloride, D-glucose, Chlorpyrifos, Quercetin, Humic substances, single-walled carbon nanotubes, Paraquat, Colistin, adsorbable organic bromine compounds, and Sirolimus\; tiling array and RNA sequencing studie…	1.54206935696961	1.40666666666667	0.912194163193131	0
1733	K09F6.3	K09F6.3	K09F6.3 is predicted to have protein tyrosine phosphatase activity, based on protein domain information.	1.54199833137663	1.73666666666667	1.12624419321923	0
1311	F45D11.15	F45D11.15	RNA sequencing and microarray studies indicate that F45D11.15 is affected by Ethanol, Tunicamycin, Sesamin, Cry5B, Humic substances, single-walled carbon nanotubes, Dafa#1, Sirolimus, Ag nanoparticles, and Cholesterol\; microarray studies indicate that F45D11.15 is enriched in the muscle cell.	1.53860714422746	1.35	0.877416957970674	0
3525	cpb-2	C30B5.3	cpb-2 is predicted to have mRNA 3'-UTR binding activity and translation regulator activity, based on protein domain information.	1.5379868790554	1.34	0.871268811358783	0
4854	ptr-3	C41D7.2	ptr-3 is an ortholog of human PTCHD4 (patched domain containing 4) and PTCHD1 (patched domain containing 1)\; ptr-3 is involved in the molting cycle.	1.53747301410888	1.70333333333333	1.10787852385207	0
4620	nlp-25	Y43F8C.1	nlp-25 is expressed in the embryonic cell.	1.53721814130901	1.33333333333333	0.867367680294185	0
3004	ZK596.1	ZK596.1	ZK596.1 is expressed in the g2R, g2L, g1P, g1AR, and the g1AL.	1.52906816776083	1.29666666666667	0.848011026588504	0
2483	Y37A1A.2	Y37A1A.2	Y37A1A.2 is an ortholog of human MFSD11 (major facilitator superfamily domain containing 11)\; microarray and RNA sequencing studies indicate that Y37A1A.2 is affected by Heme, 1-methylnicotinamide, Quercetin, Humic substances, Allantoin, and Sirolimus.	1.52680782254262	1.22666666666667	0.803419165500397	0
3347	clec-119	F47F6.5	Microarray and RNA sequencing studies indicate that clec-119 is affected by Hydrogen sulfide, Manganese chloride, D-glucose, Zidovudine, Resveratrol, and Colistin\; RNA sequencing studies indicate that clec-119 is enriched in the germ line, gon_male_dtc posterior, gon_male_dtc anterior, Z1.p, Z4.a, amphid sheath cell, and male.	1.52160195381636	1.33666666666667	0.878460140849679	0
4921	rol-1	Y57A10A.11	rol-1 is a structural constituent of cuticle, based on protein domain information.	1.52067018031213	1.21666666666667	0.800085832167064	0
1762	K11H12.4	K11H12.4	Microarray and RNA sequencing studies indicate that K11H12.4 is affected by Heme, Diallyl trisulfide, Hydrogen sulfide, Copper sulfate, Rotenone, Tunicamycin, D-glucose, Zidovudine, Resveratrol, Chlorpyrifos, Diazinon, Cry5B, Humic substances, Paraquat, Dafa#1, Sirolimus, and Ag nanoparticles\; microarray, tiling array, and RNA sequencing studies indicate that K11H12.4 is enriched in the intestin…	1.5202186034991	1.44666666666667	0.95161752614845	0
349	C25F9.4	C25F9.4	C25F9.4 is predicted to have ATP binding activity, based on protein domain information.	1.51751843003044	1.47666666666667	0.973079889802093	0
3333	cht-4	Y22D7AL.14	cht-4 is an ortholog of human OVGP1 (oviductal glycoprotein 1)\; cht-4 is predicted to have chitin binding activity, based on protein domain information.	1.51631201877534	1.78333333333333	1.17609918753639	0
2510	Y38F1A.1	Y38F1A.1	RNA sequencing and microarray studies indicate that Y38F1A.1 is affected by Nicotinic acid, Methylmercuric chloride, Rotenone, Manganese chloride, D-glucose, Resveratrol, Chlorpyrifos, Paraquat, adsorbable organic bromine compounds, and Sirolimus\; proteomic, microarray, and RNA sequencing studies indicate that Y38F1A.1 is enriched in the germ line, male, and muscle cell and in the ALM and PLM ne…	1.51610072331941	1.31333333333333	0.866257309381048	0
3454	col-14	C46A5.3	col-14 is an ortholog of human MARCO (macrophage receptor with collagenous structure)\; col-14 is a structural constituent of cuticle, based on protein domain information.	1.51543583330493	1.39	0.9172278822051	0
4330	lon-3	ZK836.1	lon-3 is an ortholog of human COLQ (collagen like tail subunit of asymmetric acetylcholinesterase)\; lon-3 is involved in body morphogenesis and negative regulation of growth\; lon-3 is a structural constituent of collagen and cuticulin-based cuticle, based on sequence information\; lon-3 is expressed in the hyp7, hypodermis, cuticle, H1L.a, H1L.ap, H1L.app, H1R.a, H1R.ap, H1R.app, H2L.a, H2L.p, …	1.51438998214453	1.33	0.878241414484653	0
819	F08G2.5	F08G2.5	F08G2.5 is involved in innate immune response[HEP].	1.51320466813241	1.4	0.925188792688479	0
44	B0310.3	B0310.3	Microarray and RNA sequencing studies indicate that B0310.3 is affected by cyc-1, nhr-114, eat-2, prg-1, clk-1, wrn-1, npr-1, jmjd-3.1, mir-34, pgl-1, pgl-3, glh-4, glh-1, emb-4, sma-2, sma-4, lin-22, alg-1, and tax-6\; microarray studies indicate that B0310.3 is affected by Tunicamycin, Levamisole, Fluoranthene, and single-walled carbon nanotubes\; tiling array and RNA sequencing studies indicat…	1.51069600947694	1.57666666666667	1.04366904842263	0
2000	T04B2.7	T04B2.7	Tiling array, RNA sequencing, and microarray studies indicate that T04B2.7 is affected by hpl-2, rsr-2, eat-2, ahr-1, csr-1, pgl-1, pgl-3, glh-4, glh-1, npr-1, jmjd-3.1, hsf-1, mir-34, hrde-1, sma-2, sma-4, and mir-71\; microarray and RNA sequencing studies indicate that T04B2.7 is affected by Methylmercuric chloride, Manganese chloride, D-glucose, Colistin, and Triclosan\; RNA sequencing studies…	1.50695459732757	1.41666666666667	0.940085832167064	0
2193	T22F7.4	T22F7.4	RNA sequencing and microarray studies indicate that T22F7.4 is affected by 1-methylnicotinamide, Nicotinic acid, Rotenone, Nanoparticle, Zidovudine, Quercetin, and Colistin\; microarray, tiling array, and RNA sequencing studies indicate that T22F7.4 is enriched in the coelomocytes and in neurons including the PVD, OLL, AFD, ASER, and RID neurons.	1.50230975911406	1.36666666666667	0.909710303334925	0
595	C47A4.5	C47A4.5	Microarray and RNA sequencing studies indicate that C47A4.5 is affected by Aldicarb, Methylmercuric chloride, D-glucose, Resveratrol, Chlorpyrifos, Diazinon, Hydrolyzable Tannins, Humic substances, Paraquat, Colistin, adsorbable organic bromine compounds, Allantoin, and Sirolimus\; RNA sequencing and microarray studies indicate that C47A4.5 is enriched in the amphid sheath cell, male, and intesti…	1.50015266848079	1.31333333333333	0.875466451466803	0
2537	Y39H10A.1	Y39H10A.1	Microarray and RNA sequencing studies indicate that Y39H10A.1 is affected by Mercuric Chloride, Multi-walled carbon nanotubes, and Indole\; tiling array and RNA sequencing studies indicate that Y39H10A.1 is enriched in the amphid sheath cell, arcade cell, and pharyngeal-intestinal valve cell and in neurons including the dopaminergic neurons.	1.49876004881524	1.73666666666667	1.15873562818778	0
2812	Y71G12B.2	Y71G12B.2	Microarray studies indicate that Y71G12B.2 is affected by Resveratrol\; tiling array studies indicate that Y71G12B.2 is enriched in the intestine.	1.49737143506103	1.4	0.934971755984475	0
2237	T25B9.6	T25B9.6	Microarray and RNA sequencing studies indicate that T25B9.6 is affected by Hydrogen sulfide, Nicotinic acid, Methylmercuric chloride, Rotenone, Manganese chloride, D-glucose, Diazinon, Hydrolyzable Tannins, Paraquat, Colistin, adsorbable organic bromine compounds, and Sirolimus\; proteomic and RNA sequencing studies indicate that T25B9.6 is enriched in the germ line and male.	1.49686440965954	1.29	0.861801504314884	0
1514	F58D5.7	F58D5.7	Microarray and RNA sequencing studies indicate that F58D5.7 is affected by Methylmercuric chloride, Rotenone, Manganese chloride, D-glucose, Chlorpyrifos, Humic substances, Paraquat, Colistin, and Sirolimus\; proteomic and RNA sequencing studies indicate that F58D5.7 is enriched in the germ line and male.	1.49372878096723	1.32666666666667	0.888157665280853	0
1017	F22B5.4	F22B5.4	Microarray and RNA sequencing studies indicate that F22B5.4 is affected by Heme, Aldicarb, Methylmercuric chloride, Mianserin, D-glucose, Bisphenol A, Resveratrol, Cry5B, Chlorpyrifos, Diazinon, Quercetin, Hydrolyzable Tannins, Paraquat, and adsorbable organic bromine compounds\; tiling array, RNA sequencing, and microarray studies indicate that F22B5.4 is enriched in the ventral nerve cord and m…	1.49322401761969	1.38	0.92417479475037	0
3263	catp-2	C02E7.1	catp-2 is an ortholog of members of the human ATPase H+\/K+ transporting family including ATP12A and ATP1 (ATPase Na+\/K+ transporting subunits) family including ATP1A1\; catp-2 is predicted to have nucleotide binding activity, based on protein domain information.	1.49317570486403	1.29	0.863930477704544	0
2562	Y43C5B.3	Y43C5B.3	Y43C5B.3 is an ortholog of human SLC25A44 (solute carrier family 25 member 44)\; microarray and RNA sequencing studies indicate that Y43C5B.3 is affected by Methylmercuric chloride, Manganese chloride, D-glucose, Resveratrol, Diazinon, Cry5B, Chlorpyrifos, Quercetin, Humic substances, single-walled carbon nanotubes, Paraquat, Colistin, Dafa#1, and adsorbable organic bromine compounds\; RNA sequen…	1.49287323271791	1.44666666666667	0.969048566858477	0
335	C24A11.1	C24A11.1	Microarray and RNA sequencing studies indicate that C24A11.1 is affected by Methylmercuric chloride, Manganese chloride, D-glucose, Chlorpyrifos, Diazinon, Humic substances, Paraquat, Colistin, Dafa#1, adsorbable organic bromine compounds, and Sirolimus\; proteomic and RNA sequencing studies indicate that C24A11.1 is enriched in the germ line and male and in the AVG, RIM, PVC, AVA, AVD, and AVE n…	1.49209738044287	1.41	0.944978537246338	0
2095	T11B7.2	T11B7.2	Microarray studies indicate that T11B7.2 is affected by Aldicarb, Methylmercuric chloride, Tunicamycin, Resveratrol, Diazinon, Cry5B, Chlorpyrifos, Humic substances, and Sirolimus\; tiling array, RNA sequencing, and microarray studies indicate that T11B7.2 is enriched in the body wall muscle cell, intestine, and muscle cell and in neurons including the dopaminergic neurons.	1.49068506602754	1.31666666666667	0.883262800891534	0
255	C14A4.13	C14A4.13	C14A4.13 is an ortholog of human TTBK1 (tau tubulin kinase 1), CTD-2116N17.1 and TTBK2 (tau tubulin kinase 2)\; C14A4.13 is predicted to have ATP binding activity and protein kinase activity, based on protein domain information.	1.48868566519945	1.41	0.947144204422158	0
3511	col-91	F09G8.6	col-91 is an ortholog of human SFTPD (surfactant protein D)\; col-91 is a structural constituent of cuticle, based on protein domain information.	1.48749739391242	1.24	0.833614905864504	0
4520	nas-9	C37H5.9	nas-9 is predicted to have metalloendopeptidase activity and zinc ion binding activity, based on protein domain information\; nas-9 is expressed in the spermatheca, hypodermis, and the uterus.	1.48596582680886	1.49333333333333	1.00495805919057	0
2212	T23F4.2	T23F4.2	RNA sequencing and microarray studies indicate that T23F4.2 is affected by Rotenone, Rifampin, Zidovudine, Cry5B, Chlorpyrifos, Diazinon, Humic substances, and Sirolimus\; tiling array, proteomic, and microarray studies indicate that T23F4.2 is enriched in the intestine and in the PVD and OLL neurons.	1.48567361787975	1.39	0.935602532932982	0
2541	Y40H4A.2	Y40H4A.2	Y40H4A.2 is an ortholog of members of the human PPP (Protein phosphatase catalytic subunits) family including PPP3CA\; Y40H4A.2 is predicted to have hydrolase activity, based on protein domain information.	1.48124066187865	1.26666666666667	0.855139005609096	0
1907	R09E10.1	R09E10.1	Microarray and RNA sequencing studies indicate that R09E10.1 is affected by Methylmercuric chloride, Rotenone, Manganese chloride, D-glucose, Hydrolyzable Tannins, Paraquat, and Colistin\; RNA sequencing and microarray studies indicate that R09E10.1 is enriched in the germ line and male and in neurons.	1.48030796376693	1.61	1.08761152368798	0
5316	ttr-26	Y51A2D.11	RNA sequencing and microarray studies indicate that ttr-26 is affected by 1-methylnicotinamide, Methylmercuric chloride, Rotenone, Multi-walled carbon nanotubes, D-glucose, Juglone, Levamisole, Cadmium Chloride, Zidovudine, Resveratrol, Cry5B, Diazinon, Humic substances, Copper sulfate, Colistin, Dafa#1, and Sirolimus\; microarray and tiling array studies indicate that ttr-26 is enriched in the p…	1.47847653835272	1.35333333333333	0.915356651409009	0
2145	T19D12.3	T19D12.3	Microarray, RNA sequencing, and tiling array studies indicate that T19D12.3 is affected by lin-15B, age-1, nhr-114, wdr-23, rsr-2, emr-1, lem-2, fshr-1, daf-16, dpy-21, smg-2, his-3, lin-14, lin-4, and daf-19\; microarray and RNA sequencing studies indicate that T19D12.3 is affected by Methylmercuric chloride, Mercuric Chloride, Tunicamycin, Sodium arsenite, Acrylamide, Arsenic trioxide, and Siro…	1.47832713788102	1.38333333333333	0.935742365736555	0
3438	col-117	Multiple entries : 2		1.47719832201863	1.50666666666667	1.01994880728525	0
4205	ins-35	K02E2.4	ins-35 is expressed in certain amphid neurons, all motor neurons, all sensory neurons, intestine, rectum, ventral nerve cord, head neurons, and the nerve ring neurons.	1.4757896340495	1.5	1.01640502507398	0
3821	fbxa-23	T12B5.13	Microarray and RNA sequencing studies indicate that fbxa-23 is affected by age-1, mir-34, pgl-1, pgl-3, glh-4, glh-1, sir-2.1, lin-14, and lin-4.	1.4737563168375	1.35666666666667	0.92055019623455	0
2304	W03G1.5	W03G1.5	RNA sequencing and microarray studies indicate that W03G1.5 is affected by daf-2, daf-16, cec-4, dpy-21, mir-34, daf-12, pgl-1, pgl-3, glh-4, glh-1, emb-4, sma-2, sma-4, lin-22, cox-5B, sir-2.1, ain-1, tdp-1, ain-2, and gei-8\; microarray and RNA sequencing studies indicate that W03G1.5 is affected by Mercuric Chloride, Tunicamycin, Cadmium Chloride, Procyanidin, Ag nanoparticles, Cadmium, Fluora…	1.47093287859262	1.39	0.944978537246338	0
2155	T20D4.10	T20D4.10	Microarray and RNA sequencing studies indicate that T20D4.10 is affected by Hydrogen sulfide, 1-methylnicotinamide, Nicotinic acid, Tunicamycin, D-glucose, Cadmium Chloride, Resveratrol, and Colistin\; tiling array and RNA sequencing studies indicate that T20D4.10 is enriched in the body wall muscle cell and muscle cell and in the PVD and OLL neurons.	1.47035884502455	1.73666666666667	1.18111757041028	0
3995	glt-5	Y53C12A.2	glt-5 is an ortholog of human SLC1A2 (solute carrier family 1 member 2)\; glt-5 is predicted to have symporter activity, based on protein domain information\; glt-5 is expressed in the pharynx.	1.46975747248127	1.33333333333333	0.907179149143823	0
3804	fbxa-164	C08E3.7	Microarray, tiling array, and RNA sequencing studies indicate that fbxa-164 is affected by cyc-1, nhr-114, rsr-2, ubc-9, clk-1, wrn-1, glp-1, daf-2, hsf-1, hrp-2, mir-71, cox-5B, his-3, sir-2.1, mut-2, rrf-1, his-24, hpl-1, and hpl-2\; microarray studies indicate that fbxa-164 is affected by Aldicarb, Tunicamycin, Resveratrol, Cadmium, Quercetin, Colistin, and Triclosan\; RNA sequencing and micro…	1.46864041078008	1.31666666666667	0.896520793655208	0
1318	F45E4.5	F45E4.5	Microarray and RNA sequencing studies indicate that F45E4.5 is affected by Neurotoxins, Zidovudine, Chlorpyrifos, Humic substances, Colistin, Dafa#1, and adsorbable organic bromine compounds\; tiling array and RNA sequencing studies indicate that F45E4.5 is enriched in the hypodermis, Z4, and Z1.	1.46630106778458	1.2	0.818385818823053	0
1944	R13A5.11	R13A5.11	R13A5.11 is predicted to have hydrolase activity, based on protein domain information.	1.46326294041921	1.36333333333333	0.931707689489323	0
2499	Y37F4.1	Y37F4.1	RNA sequencing and microarray studies indicate that Y37F4.1 is affected by D-glucose and Chlorpyrifos\; RNA sequencing studies indicate that Y37F4.1 is enriched in the male and in the NSM, ASER, RID, AVG, RIM, PVC, AVA, AVD, and AVE neurons.	1.4620536094349	1.26	0.861801504314884	0
5020	smz-1	C25G4.6	smz-1 is involved in male meiosis chromosome segregation\; smz-1 is expressed in the male gonad and the sperm\; smz-1 is localized to the nuclear chromatin.	1.4589011908465	1.31333333333333	0.900220893350078	0
3184	asm-2	ZK455.4	asm-2 is an ortholog of human SMPD1 (sphingomyelin phosphodiesterase 1)\; asm-2 is predicted to have sphingomyelin phosphodiesterase activity, based on protein domain information\; asm-2 is localized to the extracellular region and is intracellular.	1.4575350103534	1.22	0.837029636567148	0
2904	ZC116.1	ZC116.1	RNA sequencing and microarray studies indicate that ZC116.1 is affected by Nicotinic acid, Rotenone, D-glucose, Cry5B, Resveratrol, and Colistin\; tiling array studies indicate that ZC116.1 is enriched in the coelomocytes.	1.45648105685233	1.48333333333333	1.01843640626472	0
487	C35E7.9	C35E7.9	RNA sequencing and microarray studies indicate that C35E7.9 is affected by Ethanol, Methylmercuric chloride, D-glucose, Levamisole, Atrazine, Humic substances, Paraquat, Colistin, Allantoin, and Triclosan\; RNA sequencing studies indicate that C35E7.9 is enriched in the germ line and male.	1.45080212810961	1.3	0.896056033288219	0
820	F08G2.8	F08G2.8	RNA sequencing and microarray studies indicate that F08G2.8 is affected by D-glucose, Zidovudine, and Atrazine.	1.4504276612493	1.29666666666667	0.893989201467524	0
4799	poml-3	E01A2.10	poml-3 is an ortholog of human PON3 (paraoxonase 3), PON2 (paraoxonase 2) and PON1 (paraoxonase 1)\; RNA sequencing and microarray studies indicate that poml-3 is affected by Manganese chloride, D-glucose, 4-bromodiphenyl ether, Zidovudine, Resveratrol, Cry5B, Quercetin, single-walled carbon nanotubes, and Cholesterol\; RNA sequencing studies indicate that poml-3 is enriched in the intestine.	1.44911890654499	1.16333333333333	0.802786664420086	0
2628	Y47H10A.5	Y47H10A.5	Y47H10A.5 is expressed in the intestine.	1.44714287693719	1.30333333333333	0.900625193340811	0
395	C29F3.7	C29F3.7	C29F3.7 is involved in innate immune response[HEP].	1.4435507316398	1.24666666666667	0.8636112603057	0
2792	Y69F12A.1	Y69F12A.1	Y69F12A.1 is an ortholog of human TTBK1 (tau tubulin kinase 1), CTD-2116N17.1 and TTBK2 (tau tubulin kinase 2)\; Y69F12A.1 is predicted to have ATP binding activity and protein kinase activity, based on protein domain information.	1.44322286313779	1.28	0.886903909779452	0
3841	fbxa-78	Y119D3B.19	fbxa-78 is involved in innate immune response[HEP].	1.44111467530312	1.27333333333333	0.883575301226811	0
1936	R12B2.3	R12B2.3	Microarray and RNA sequencing studies indicate that R12B2.3 is affected by Methylmercuric chloride, Manganese chloride, Diazinon, Hydrolyzable Tannins, Paraquat, and Colistin\; RNA sequencing studies indicate that R12B2.3 is enriched in the germ line and male and in the AVG, RIM, PVC, AVA, AVD, and AVE neurons.	1.43938263552109	1.27666666666667	0.886954333865841	0
1045	F23F1.6	F23F1.6	F23F1.6 is an ortholog of human SLC7A4 (solute carrier family 7 member 4)\; F23F1.6 is predicted to have transmembrane transporter activity, based on protein domain information.	1.43769272981628	1.23333333333333	0.857855999237707	0
2576	Y43F8B.15	Y43F8B.15	RNA sequencing and microarray studies indicate that Y43F8B.15 is affected by eat-2, bar-1, ubc-9, clk-1, wrn-1, glp-1, npr-1, jmjd-3.1, hsf-1, mir-60, mir-34, hrp-2, pgl-1, pgl-3, glh-4, glh-1, smg-2, mir-71, and his-3\; microarray studies indicate that Y43F8B.15 is affected by Tunicamycin\; RNA sequencing studies indicate that Y43F8B.15 is enriched in the intestine.	1.43654784018146	1.34333333333333	0.935112145769993	0
1857	R04B3.3	R04B3.3	RNA sequencing and microarray studies indicate that R04B3.3 is affected by Ethanol, D-glucose, Zidovudine, Diazinon, Quercetin, Colistin, adsorbable organic bromine compounds, and Sirolimus\; RNA sequencing studies indicate that R04B3.3 is enriched in the amphid sheath cell.	1.43584628958216	1.46	1.01682193323414	0
4665	nspb-6	H04M03.2	Microarray and RNA sequencing studies indicate that nspb-6 is affected by Hydrogen sulfide, Manganese chloride, D-glucose, Zidovudine, Quercetin, Hydrolyzable Tannins, Dafa#1, and adsorbable organic bromine compounds.	1.43265118932418	1.42333333333333	0.993496074927182	0
1547	F59E11.5	F59E11.5	RNA sequencing and microarray studies indicate that F59E11.5 is affected by Rotenone, D-glucose, Cry5B, Levamisole, and adsorbable organic bromine compounds\; tiling array and RNA sequencing studies indicate that F59E11.5 is enriched in the hypodermis, Z4, and Z1.	1.43244867650567	1.25333333333333	0.874958631251439	0
943	F16B4.7	F16B4.7	Microarray, tiling array, and RNA sequencing studies indicate that F16B4.7 is affected by vhl-1, rsr-2, daf-2, dpy-21, mir-34, daf-12, daf-16, pgl-1, pgl-3, glh-4, glh-1, lir-3, smg-1, mir-71, his-24, hpl-1, and hpl-2\; RNA sequencing and microarray studies indicate that F16B4.7 is affected by Rotenone, Ag nanoparticles, Zidovudine, Progesterone, Resveratrol, Cadmium, Diazinon, and single-walled …	1.43003032672892	1.22	0.853128760416328	0
3889	fipr-2	F23H12.9	RNA sequencing and microarray studies indicate that fipr-2 is affected by 1-methylnicotinamide, Nicotinic acid, Multi-walled carbon nanotubes, D-glucose, and Chlorpyrifos.	1.42990089367002	1.64	1.14693263516378	0
3032	ZK809.1	ZK809.1	ZK809.1 is predicted to have protein tyrosine phosphatase activity, based on protein domain information.	1.42673453099729	1.29	0.90416259785784	0
822	F08H9.15	F08H9.15	Microarray and RNA sequencing studies indicate that F08H9.15 is affected by fog-3, sma-4, mir-71, dpy-10, aak-2, tax-6, isp-1, and nuo-6\; microarray studies indicate that F08H9.15 is affected by Humic substances, Paraquat, Colistin, and Dafa#1.	1.42477403870698	1.29666666666667	0.910085832167064	0
5314	ttr-21	F09F3.6	ttr-21 is involved in defense response to Gram-negative bacterium.	1.42445762188344	1.19666666666667	0.840085832167064	0
1366	F49F1.5	F49F1.5	Microarray and RNA sequencing studies indicate that F49F1.5 is affected by Heme, Hydrogen sulfide, Tunicamycin, Bisphenol A, Indole, Nanoparticle, Resveratrol, Chlorpyrifos, Diazinon, Cry5B, Quercetin, single-walled carbon nanotubes, Allantoin, and Sirolimus\; tiling array, RNA sequencing, and microarray studies indicate that F49F1.5 is enriched in the intestine and in the PVD and OLL neurons.	1.42434043534554	1.22333333333333	0.85887706546543	0
1340	F47B8.1	F47B8.1	Microarray and tiling array studies indicate that F47B8.1 is affected by cyc-1, age-1, daf-12, rsr-2, clk-1, and mir-34\; microarray studies indicate that F47B8.1 is affected by Resveratrol\; microarray studies indicate that F47B8.1 is enriched in the muscle cell.	1.42419485076406	1.21666666666667	0.854283854497817	0
1842	R02E4.3	R02E4.3	RNA sequencing and microarray studies indicate that R02E4.3 is affected by Ethanol, 1-methylnicotinamide, Tunicamycin, D-glucose, Zidovudine, Copper sulfate, Selenium, Colistin, adsorbable organic bromine compounds, and Ag nanoparticles\; tiling array and RNA sequencing studies indicate that R02E4.3 is enriched in the excretory cell, hypodermis, and intestine and in the GABAergic, AFD, ASER, and …	1.42411272392818	1.33	0.933914835288748	0
2257	T28A11.16	T28A11.16	Microarray studies indicate that T28A11.16 is affected by Mercuric Chloride, Rifampin, Chlorpyrifos, Cry5B, Diazinon, Paraquat, Colistin, Ethosuximide, Allantoin, Ag nanoparticles, and Octopamine\; tiling array, RNA sequencing, and microarray studies indicate that T28A11.16 is enriched in the body wall muscle cell, muscle cell, and intestine.	1.4237954647686	1.35666666666667	0.952852218058694	0
3465	col-155	F55C10.3	col-155 is an ortholog of human MARCO (macrophage receptor with collagenous structure)\; col-155 is a structural constituent of cuticle, based on protein domain information.	1.42372567207966	1.23	0.863930477704544	0
1204	F36A4.4	F36A4.4	RNA sequencing and microarray studies indicate that F36A4.4 is affected by Ethanol, Methylmercuric chloride, Manganese chloride, D-glucose, Zidovudine, Resveratrol, Acrylamide, Chlorpyrifos, Diazinon, Humic substances, Paraquat, and Colistin\; tiling array and RNA sequencing studies indicate that F36A4.4 is enriched in the male and in the dopaminergic neurons.	1.42293747231214	1.20666666666667	0.848011026588504	0
494	C36C5.12	C36C5.12	RNA sequencing and microarray studies indicate that C36C5.12 is affected by nhr-62, eat-2, tdp-1, npr-1, jmjd-3.1, jmjd-1.2, dop-1, dpy-21, mir-34, daf-16, set-4, exc-7, mbl-1, emb-4, sma-4, lin-22, sir-2.1, crh-1, tax-6, and let-60\; RNA sequencing and microarray studies indicate that C36C5.12 is affected by Rotenone, Tunicamycin, Mianserin, D-glucose, Resveratrol, Atrazine, Cry5B, Chlorpyrifos,…	1.41973373286386	1.35333333333333	0.953230385393051	0
2075	T09B4.6	T09B4.6	Microarray and RNA sequencing studies indicate that T09B4.6 is affected by Mercuric Chloride, Multi-walled carbon nanotubes, Cadmium, Quercetin, Paraquat, Colistin, and adsorbable organic bromine compounds\; microarray and RNA sequencing studies indicate that T09B4.6 is enriched in the pharynx, male, and intestine.	1.41900670581404	1.20333333333333	0.848011026588504	0
1005	F21C10.9	F21C10.9	Tiling array, RNA sequencing, and microarray studies indicate that F21C10.9 is enriched in the hypodermis and intestine and in the PVD, OLL, ASER, and PLM neurons.	1.41854307418311	1.38666666666667	0.977528770118738	0
1558	H03A11.2	H03A11.2	H03A11.2 is an ortholog of human SAXO1 (stabilizer of axonemal microtubules 1) and SAXO2 (stabilizer of axonemal microtubules 2)\; H03A11.2 is predicted to have microtubule binding activity, based on protein domain information\; H03A11.2 is expressed in the nervous system.	1.41838334065612	1.33	0.937687268228041	0
3047	ZK858.8	ZK858.8	RNA sequencing and microarray studies indicate that ZK858.8 is affected by Ethanol, Nicotinic acid, Methylmercuric chloride, Manganese chloride, D-glucose, Cholestanol, Resveratrol, Acrylamide, Colistin, and Triclosan\; RNA sequencing studies indicate that ZK858.8 is enriched in the amphid sheath cell and male.	1.41731985985301	1.59333333333333	1.12418754472161	0
5469	xtr-1	F54F7.4	xtr-1 is predicted to have transmembrane signaling receptor activity, based on protein domain information.	1.41132224524835	1.38666666666667	0.982530156621072	0
183	C07A4.3	C07A4.3	C07A4.3 is an ortholog of human PI16 (peptidase inhibitor 16) and members of the GLIPR (GLIPR) family including GLIPR1, CAP family including CRISPLD1, CRISP (Cysteine rich secretory protein) family including CRISP1 and CLEC18 (CAP and C-type lectin domain containing) family including CLEC18A\; tiling array, RNA sequencing, and microarray studies indicate that C07A4.3 is affected by rsr-2, eat-2, …	1.40908666777712	1.32666666666667	0.941508210250496	0
2585	Y45F10B.3	Y45F10B.3	RNA sequencing and microarray studies indicate that Y45F10B.3 is affected by Manganese chloride, Multi-walled carbon nanotubes, Zidovudine, Resveratrol, Chlorpyrifos, Hydrolyzable Tannins, Humic substances, Paraquat, Colistin, and Sirolimus\; RNA sequencing studies indicate that Y45F10B.3 is enriched in the amphid sheath cell, male, arcade cell, and pharyngeal-intestinal valve cell.	1.40836075589891	1.18	0.837853508099808	0
3847	fbxa-91	Y119D3B.18	Tiling array, microarray, and RNA sequencing studies indicate that fbxa-91 is affected by daf-12, nhr-8, blmp-1, hlh-30, clk-1, ash-2, set-2, daf-16, hsf-1, dpy-21, mir-34, emb-4, dpy-9, dpy-10, crh-1, tax-6, daf-19, spg-7, tbx-2, and isp-1\; microarray studies indicate that fbxa-91 is affected by Methylmercuric chloride, Quercetin, Hydrolyzable Tannins, Humic substances, Paraquat, Colistin, Alla…	1.40836075589891	1.18	0.837853508099808	0
444	C33F10.12	C33F10.12	C33F10.12 is an ortholog of human SLC25A3 (solute carrier family 25 member 3)\; RNA sequencing and microarray studies indicate that C33F10.12 is affected by Ethanol, Methylmercuric chloride, Manganese chloride, D-glucose, Zidovudine, Chlorpyrifos, Diazinon, and Colistin\; RNA sequencing and microarray studies indicate that C33F10.12 is enriched in the germ line, male, and intestine.	1.40550456374413	1.29	0.917819858630389	0
288	C17B7.9	C17B7.9	Microarray, tiling array, and RNA sequencing studies indicate that C17B7.9 is affected by cyc-1, sma-2, sma-4, hpl-2, rsr-2, emr-1, daf-2, hcf-1, sir-2.1, his-24, hpl-1, and nhr-25\; microarray studies indicate that C17B7.9 is affected by Resveratrol, Atrazine, Chlorpyrifos, Diazinon, and Colistin\; tiling array studies indicate that C17B7.9 is enriched in the NSM neurons.	1.40481936420875	1.38333333333333	0.984705484973493	0
1304	F44E5.4	F44E5.4	Microarray and RNA sequencing studies indicate that F44E5.4 is enriched in the intestine and in the PVD, OLL, AFD, ASER, PLM, and DD neurons.	1.40114600040572	1.72	1.22756657728884	0
2770	Y62F5A.10	Y62F5A.10	Y62F5A.10 is predicted to have protein tyrosine phosphatase activity, based on protein domain information.	1.40046440798785	1.48666666666667	1.06155262367765	0
2992	ZK402.3	ZK402.3	Microarray and RNA sequencing studies indicate that ZK402.3 is affected by bar-1, rde-12, clk-1, daf-16, cox-5B, jmjd-3.1, dop-1, dpy-21, mir-34, pgl-1, pgl-3, glh-4, glh-1, fog-2, aak-2, tbx-2, acs-3, and hsp-6\; microarray studies indicate that ZK402.3 is affected by Aldicarb, Humic substances, and Sirolimus\; RNA sequencing studies indicate that ZK402.3 is enriched in the hypodermis and germ l…	1.39351233723733	1.14333333333333	0.82046875566241	0
3031	ZK795.2	ZK795.2	ZK795.2 is expressed in the germ line.	1.3923477607007	1.28333333333333	0.921704598201456	0
2269	T28F4.3	T28F4.3	T28F4.3 is an ortholog of human PTPRF (protein tyrosine phosphatase, receptor type F)\; T28F4.3 is predicted to have protein tyrosine phosphatase activity, based on protein domain information.	1.39225088263524	1.25333333333333	0.900220893350078	0
4803	pph-2	C29E6.3	pph-2 is predicted to have protein tyrosine phosphatase activity, based on protein domain information.	1.39219913011849	1.21	0.869128541904071	0
3017	ZK669.3	ZK669.3	ZK669.3 is an ortholog of human IFI30 (IFI30, lysosomal thiol reductase)\; RNA sequencing and microarray studies indicate that ZK669.3 is affected by Rotenone, Procyanidin, Atrazine, Chlorpyrifos, Diazinon, Quercetin, Hydrolyzable Tannins, Humic substances, and Dafa#1\; tiling array and RNA sequencing studies indicate that ZK669.3 is enriched in the ventral nerve cord and hypodermis and in the do…	1.38993365312764	1.17333333333333	0.844164993554253	0
3038	ZK829.1	ZK829.1	ZK829.1 is an ortholog of human HSD17B14 (hydroxysteroid 17-beta dehydrogenase 14)\; tiling array, RNA sequencing, and microarray studies indicate that ZK829.1 is affected by hpl-2, rpn-10, mir-34, unc-39, mir-71, mir-243, and crh-1\; microarray studies indicate that ZK829.1 is affected by Colistin, Allantoin, and Ag nanoparticles\; RNA sequencing studies indicate that ZK829.1 is enriched in the …	1.38862866427933	1.19	0.856960561603837	0
3475	col-169	T10E10.5	col-169 is an ortholog of human MARCO (macrophage receptor with collagenous structure)\; col-169 is a structural constituent of cuticle, based on protein domain information.	1.38747847065652	1.18	0.85046364679205	0
713	D1022.9	D1022.9	RNA sequencing and microarray studies indicate that D1022.9 is affected by nhr-62, eat-2, ahr-1, emr-1, csr-1, pgl-1, pgl-3, glh-4, glh-1, daf-2, daf-16, npr-1, jmjd-3.1, dop-1, mir-34, alg-2, sma-4, and mir-71\; RNA sequencing and microarray studies indicate that D1022.9 is affected by Manganese chloride, D-glucose, Colistin, and Triclosan\; tiling array and RNA sequencing studies indicate that …	1.38738172131863	1.21	0.872146418975425	0
1012	F21H7.12	F21H7.12	Microarray, tiling array, and RNA sequencing studies indicate that F21H7.12 is affected by cyc-1, nhr-114, rsr-2, bar-1, clk-1, daf-2, daf-16, mir-34, daf-12, dpy-21, pgl-1, pgl-3, glh-4, glh-1, emb-4, lin-22, mir-71, cox-5B, his-3, and nhr-25\; microarray studies indicate that F21H7.12 is affected by Tunicamycin\; tiling array, RNA sequencing, and microarray studies indicate that F21H7.12 is enr…	1.38729723711269	1.32	0.951490397794813	0
3095	acl-13	F08G5.2	acl-13 is an ortholog of human LPGAT1 (lysophosphatidylglycerol acyltransferase 1)\; acl-13 is predicted to have transferase activity, transferring acyl groups, based on protein domain information.	1.38710631616613	1.31666666666667	0.949218276437418	0
2437	Y17D7B.7	Y17D7B.7	RNA sequencing and microarray studies indicate that Y17D7B.7 is affected by Methylmercury hydroxide, Cry5B, Quercetin, Humic substances, Paraquat, Dafa#1, and Sirolimus\; microarray studies indicate that Y17D7B.7 is enriched in the muscle cell.	1.38532483043751	1.27	0.91675249883373	0
843	F10A3.1	F10A3.1	Microarray, RNA sequencing, and tiling array studies indicate that F10A3.1 is affected by lin-15B, lin-35, prp-8, rsr-2, nhr-8, npr-1, hsf-1, cec-4, dpy-21, hrp-2, rrf-1, tdp-1, eat-2, hyl-1, and lagr-1\; RNA sequencing and microarray studies indicate that F10A3.1 is affected by D-glucose, Atrazine, Humic substances, Dafa#1, and Sirolimus\; tiling array and microarray studies indicate that F10A3.…	1.38356077063952	1.15666666666667	0.836007128282501	0
3636	dct-9	W03F11.3	RNA sequencing and microarray studies indicate that dct-9 is affected by Ethanol, Methylmercuric chloride, Manganese chloride, D-glucose, Chlorpyrifos, Diazinon, Hydrolyzable Tannins, Paraquat, Colistin, adsorbable organic bromine compounds, and Sirolimus\; proteomic and RNA sequencing studies indicate that dct-9 is enriched in the germ line and male and in the GABAergic neurons.	1.3808232477552	1.36333333333333	0.987333705128225	0
2786	Y69A2AL.2	Y69A2AL.2	Y69A2AL.2 is an ortholog of members of the human Phospholipases family including PLA2G2A\; Y69A2AL.2 is predicted to have calcium ion binding activity and phospholipase A2 activity, based on protein domain information.	1.37967815776615	1.26	0.913256467030019	0
633	C50C3.2	C50C3.2	RNA sequencing and microarray studies indicate that C50C3.2 is affected by Nicotinic acid, Methylmercuric chloride, Manganese chloride, Resveratrol, Atrazine, Paraquat, Dibromoacetic acid, Colistin, adsorbable organic bromine compounds, Sirolimus, and Allantoin\; RNA sequencing studies indicate that C50C3.2 is enriched in the germ line and male.	1.37940656303648	1.23666666666667	0.896520793655208	0
1619	K02F6.3	K02F6.3	RNA sequencing and microarray studies indicate that K02F6.3 is affected by Ethanol, Methylmercuric chloride, Rotenone, Manganese chloride, D-glucose, Diazinon, Hydrolyzable Tannins, Paraquat, Colistin, adsorbable organic bromine compounds, and Triclosan\; RNA sequencing studies indicate that K02F6.3 is enriched in the germ line and male.	1.37835117848376	1.25	0.906880640806685	0
130	C04E12.2	C04E12.2	RNA sequencing and microarray studies indicate that C04E12.2 is affected by Rotenone, Cry5B, Humic substances, Sirolimus, and Octopamine\; RNA sequencing studies indicate that C04E12.2 is enriched in the muscle cell and hypodermis.	1.37530311760252	1.20333333333333	0.874958631251439	0
3667	dhs-9	Y32H12A.3	dhs-9 is an ortholog of human DHRS1 (dehydrogenase\/reductase 1)\; dhs-9 is expressed in the nervous system, head, intestine, and the rectal gland cell.	1.37076157603699	1.28666666666667	0.938650958094809	0
244	C13A10.2	C13A10.2	Microarray and RNA sequencing studies indicate that C13A10.2 is affected by lin-35, dapk-1, sma-2, sma-4, spe-44, tatn-1, emr-1, lem-2, wdr-5.1, tdp-1, mir-34, pgl-1, pgl-3, glh-4, glh-1, emb-4, lin-22, and dcr-1\; RNA sequencing and microarray studies indicate that C13A10.2 is affected by Rotenone, 4-bromodiphenyl ether, Levamisole, Cadmium Chloride, Chlorpyrifos, Quercetin, Humic substances, Si…	1.36897659464143	1.26	0.920395575009832	0
1082	F26G1.2	F26G1.2	RNA sequencing and microarray studies indicate that F26G1.2 is affected by Rotenone, Tunicamycin, 4-bromodiphenyl ether, Ag nanoparticles, Ethanol, Quercetin, and adsorbable organic bromine compounds\; tiling array, RNA sequencing, and proteomic studies indicate that F26G1.2 is enriched in the germline precursor cell and hypodermis and in the dopaminergic neurons.	1.3681036542511	1.18333333333333	0.86494420920255	0
2088	T10E9.3	T10E9.3	Microarray and RNA sequencing studies indicate that T10E9.3 is affected by Hydrogen sulfide, Nicotinic acid, Manganese chloride, Sodium arsenite, D-glucose, Neurotoxins, Resveratrol, Quercetin, single-walled carbon nanotubes, adsorbable organic bromine compounds, Allantoin, and Sirolimus\; tiling array studies indicate that T10E9.3 is enriched in the hypodermis.	1.36628925827043	1.35666666666667	0.992957134409484	0
2062	T07G12.5	T07G12.5	T07G12.5 is an ortholog of human SLC23A3 (solute carrier family 23 member 3), SLC23A2 (solute carrier family 23 member 2) and SLC23A1 (solute carrier family 23 member 1)\; T07G12.5 is predicted to have transmembrane transporter activity, based on protein domain information.	1.3660684575987	1.48	1.08340104902325	0
2506	Y38C1AB.7	Y38C1AB.7	Microarray and RNA sequencing studies indicate that Y38C1AB.7 is affected by sma-2, sma-4, and daf-16.	1.36363240745547	1.15	0.843335780018524	0
896	F13E9.15	F13E9.15	Tiling array, microarray, and RNA sequencing studies indicate that F13E9.15 is affected by hpl-2, bar-1, clk-1, csr-1, daf-2, daf-16, tcer-1, jmjd-1.2, dpy-21, mir-34, elli-1, sma-2, sma-4, lin-22, nhr-66, oga-1, and aptf-1\; RNA sequencing and microarray studies indicate that F13E9.15 is affected by Ethanol, Multi-walled carbon nanotubes, Bisphenol A, and Quercetin\; tiling array, RNA sequencing…	1.36201682535265	1.22666666666667	0.900625193340811	0
4047	gst-20	Y48E1B.10	gst-20 is an ortholog of members of the human GST (Soluble glutathione S-transferases) family including HPGDS\; gst-20 is involved in determination of adult lifespan.	1.36006489895526	1.16333333333333	0.855351339650741	0
3631	dct-17	F35E12.7	dct-17 is involved in defense response to Gram-negative bacterium and innate immune response[HEP].	1.35648938172457	1.46	1.07630772468254	0
937	F15G9.1	F15G9.1	F15G9.1 is expressed in the muscle cell and the hypodermis.	1.35416764019206	1.18666666666667	0.876307062320851	0
3314	cex-1	F56D1.6	cex-1 is an ortholog of human SDF4 (stromal cell derived factor 4)\; cex-1 is expressed in the nervous system, reproductive system, and the intestine.	1.35298382740163	1.18	0.872146418975425	0
4096	hil-1	C30G7.1	hil-1 is an ortholog of human H1F0 (H1 histone family member 0)\; hil-1 is involved in body morphogenesis, locomotion, growth, oviposition and pharynx development\; hil-1 is predicted to have DNA binding activity, based on protein domain information\; hil-1 is expressed in several tissues including the excretory system and the body wall musculature\; hil-1 is localized to the intermediate filamen…	1.35270728998977	1.34	0.990606031265003	0
1169	F33H12.7	F33H12.7	Microarray and RNA sequencing studies indicate that F33H12.7 is affected by Tryptophan, Methylmercury hydroxide, 1-methylnicotinamide, D-glucopyranose, Sodium arsenite, D-glucose, 4-bromodiphenyl ether, and Cadmium Chloride\; tiling array and RNA sequencing studies indicate that F33H12.7 is enriched in the intestine and in the dopaminergic neurons.	1.35264106163807	1.16	0.857581536520278	0
4215	irg-3	F53E10.4	irg-3 is involved in innate immune response[HEP].	1.35132723729005	1.16333333333333	0.860882028594557	0
2701	Y54F10BM.3	Y54F10BM.3	Y54F10BM.3 is an ortholog of human PTPN9 (protein tyrosine phosphatase, non-receptor type 9)\; Y54F10BM.3 is predicted to have protein tyrosine phosphatase activity, based on protein domain information\; Y54F10BM.3 is expressed in the anterior gonad arm.	1.34996647164759	1.10333333333333	0.817304249035719	0
172	C06C3.8	C06C3.8	C06C3.8 is predicted to have ATP-dependent peptidase activity and serine-type endopeptidase activity, based on protein domain information.	1.34676562579458	1.24666666666667	0.925674551524988	0
598	C47E12.10	C47E12.10	C47E12.10 is expressed in the intestine.	1.34666304053866	1.43	1.0618840474214	0
3516	col-98	F14F7.1	col-98 is a structural constituent of cuticle, based on protein domain information.	1.34615963880871	1.27333333333333	0.945900691585267	0
1252	F40F8.12	F40F8.12	Microarray studies indicate that F40F8.12 is affected by sma-2, sma-4, bar-1, clk-1, mir-34, sir-2.1, daf-2, alg-1, and nuo-6\; RNA sequencing and microarray studies indicate that F40F8.12 is affected by Mianserin and Colistin\; RNA sequencing and microarray studies indicate that F40F8.12 is enriched in the HOB, CEM, male, and intestine and in the IL2, ray type B, and GABAergic neurons.	1.34517447114038	1.28666666666667	0.956505415669901	0
895	F13E9.14	F13E9.14	RNA sequencing and microarray studies indicate that F13E9.14 is affected by wdr-23, clk-1, daf-2, cec-4, dpy-27, exc-7, mbl-1, and lin-22\; RNA sequencing and microarray studies indicate that F13E9.14 is affected by Bisphenol A and Procyanidin\; tiling array studies indicate that F13E9.14 is enriched in the coelomocytes and pharyngeal muscle cell and in neurons.	1.34263557198644	1.13666666666667	0.846593588299587	0
2993	ZK418.7	ZK418.7	Microarray studies indicate that ZK418.7 is affected by Methylmercuric chloride, Cry5B, Humic substances, and Colistin\; tiling array, RNA sequencing, and microarray studies indicate that ZK418.7 is enriched in the intestine, amphid sheath cell, and hermaphrodite-specific tissues and in neurons including the ASER neurons.	1.34236926176472	1.2	0.893941804375377	0
1640	K04F1.9	K04F1.9	Microarray and RNA sequencing studies indicate that K04F1.9 is affected by Methylmercuric chloride, Mercuric Chloride, Rotenone, Tunicamycin, D-glucose, Zidovudine, Resveratrol, Acrylamide, Fluoranthene, Quercetin, Humic substances, Copper sulfate, Colistin, adsorbable organic bromine compounds, and Sirolimus\; tiling array and RNA sequencing studies indicate that K04F1.9 is enriched in the cepha…	1.34212506089509	1.18333333333333	0.881686340425045	0
867	F11C7.7	F11C7.7	F11C7.7 is an ortholog of human ISM2 (isthmin 2)\; microarray and RNA sequencing studies indicate that F11C7.7 is affected by cyc-1, wdr-23, emr-1, lem-2, ubc-9, dpy-21, and mir-34\; microarray and RNA sequencing studies indicate that F11C7.7 is affected by Hydrogen sulfide and Rotenone\; RNA sequencing studies indicate that F11C7.7 is enriched in the amphid sheath cell.	1.34021981386788	1.13333333333333	0.845632426566303	0
2491	Y37E11AL.2	Y37E11AL.2	Y37E11AL.2 is predicted to have protein phosphatase inhibitor activity, based on protein domain information.	1.33991706123886	1.13	0.843335780018524	0
2580	Y43F8C.5	Y43F8C.5	RNA sequencing and microarray studies indicate that Y43F8C.5 is affected by Ethanol, Methylmercuric chloride, Manganese chloride, D-glucose, Resveratrol, Atrazine, Fluoranthene, Chlorpyrifos, Humic substances, Paraquat, Colistin, Dafa#1, Sirolimus, and Triclosan\; tiling array and RNA sequencing studies indicate that Y43F8C.5 is enriched in the male and in the NSM neurons.	1.33920833538653	1.17333333333333	0.876139508939568	0
2447	Y18H1A.15	Y18H1A.15	Microarray and RNA sequencing studies indicate that Y18H1A.15 is affected by nhr-114, wdr-23, eat-2, csr-1, drh-3, rsd-2, pgl-1, pgl-3, glh-4, glh-1, jmjd-3.1, dpy-21, sma-4, mir-71, and let-60\; RNA sequencing and microarray studies indicate that Y18H1A.15 is affected by Manganese chloride, D-glucose, and Colistin\; RNA sequencing studies indicate that Y18H1A.15 is enriched in the male.	1.33542117248311	1.3	0.97347565456279	0
1821	M60.4	M60.4	M60.4 is an ortholog of human PLLP (plasmolipin) and mal (mal, T-cell differentiation protein) and members of the CMTM (CKLF like MARVEL transmembrane domain containing) family including CMTM8 and MARVEL domain containing family including MARVELD1\; microarray and RNA sequencing studies indicate that M60.4 is affected by Aldicarb, Rotenone, Tunicamycin, D-glucose, Deoxyglucose, Chlorpyrifos, Cry5…	1.33494777382251	1.43333333333333	1.073699931518	0
2090	T10E9.6	T10E9.6	Tiling array, microarray, and RNA sequencing studies indicate that T10E9.6 is affected by hpl-2, spe-44, nhr-114, wdr-23, rsr-2, eat-2, emr-1, lem-2, prg-1, ubc-9, csr-1, hpk-1, npr-1, jmjd-3.1, hsf-1, mir-71, sir-2.1, and dpy-9\; RNA sequencing and microarray studies indicate that T10E9.6 is affected by D-glucose, Resveratrol, Atrazine, Cadmium, Quercetin, Paraquat, and Colistin\; RNA sequencing…	1.33417474560673	1.16666666666667	0.874448171432083	0
2323	W05H9.3	W05H9.3	RNA sequencing and microarray studies indicate that W05H9.3 is affected by 1-methylnicotinamide, D-glucose, Zidovudine, Deoxyglucose, Atrazine, Chlorpyrifos, Humic substances, and Sirolimus\; tiling array and RNA sequencing studies indicate that W05H9.3 is enriched in the body wall muscle cell, coelomocytes, excretory cell, hypodermis, and intestine and in the AFD and PLM neurons.	1.33269714510246	1.22	0.915436792585162	0
3051	ZK896.1	ZK896.1	RNA sequencing and microarray studies indicate that ZK896.1 is affected by Methylmercury hydroxide, Tunicamycin, D-glucose, Atrazine, Fluoranthene, Cry5B, Humic substances, Colistin, and Sirolimus\; RNA sequencing studies indicate that ZK896.1 is enriched in the intestine.	1.33251762894514	1.32	0.990606031265003	0
1176	F35B12.3	F35B12.3	RNA sequencing and microarray studies indicate that F35B12.3 is affected by Rotenone, Bisphenol A, Cry5B, 4-bromodiphenyl ether, Zidovudine, Resveratrol, Acrylamide, Cadmium, Chlorpyrifos, Diazinon, Quercetin, Hydrolyzable Tannins, single-walled carbon nanotubes, Selenium, Colistin, and Allantoin\; microarray studies indicate that F35B12.3 is enriched in the PVD, OLL, and FLP neurons.	1.33148632316281	1.12333333333333	0.843668698500013	0
3077	abu-10	F35A5.3	abu-10 is involved in endoplasmic reticulum unfolded protein response[HEP].	1.3301304014995	1.52666666666667	1.1477571409131	0
3435	col-110	F19C7.7	col-110 is a structural constituent of cuticle, based on protein domain information.	1.32839249703105	1.1	0.828068513228199	0
5457	wht-6	T26A5.1	wht-6 is an ortholog of human ABCG1 (ATP binding cassette subfamily G member 1), ABCG4 (ATP binding cassette subfamily G member 4) and ABCG2 (ATP binding cassette subfamily G member 2 (Junior blood group))\; wht-6 is predicted to have ATP binding activity and ATPase activity, based on protein domain information\; wht-6 is expressed in the intestine.	1.32510749282857	1.32	0.996145601125788	0
2686	Y53F4B.45	Y53F4B.45	Microarray studies indicate that Y53F4B.45 is affected by 4-bromodiphenyl ether, Cry5B, Hydrolyzable Tannins, Humic substances, R24, Selenium, Sirolimus, and Allantoin\; RNA sequencing and microarray studies indicate that Y53F4B.45 is enriched in the muscle cell and in neurons including the AFD, ASER, PLM, and DA neurons.	1.3246636410464	1.13333333333333	0.85556310161731	0
2598	Y46C8AL.6	Y46C8AL.6	N.A.	1.32340412796595	1.2	0.90675249883373	0
1905	R09D1.12	R09D1.12	R09D1.12 is an ortholog of human FGFR4 (fibroblast growth factor receptor 4)\; R09D1.12 is predicted to have protein tyrosine kinase activity, based on protein domain information.	1.32299781419003	1.38	1.04308562357291	0
4160	hsp-12.6	F38E11.2	hsp-12.6 is an ortholog of members of the human HSPB (Small heat shock proteins) family including CRYAB\; hsp-12.6 exhibits identical protein binding activity and unfolded protein binding activity\; hsp-12.6 is expressed in the muscle cell, hypodermis, intestine, sperm, and the spermatid\; hsp-12.6 is localized to the cytoplasm.	1.32131628340236	1.16	0.877912438203687	0
890	F13D11.3	F13D11.3	F13D11.3 is an ortholog of human DUSP28 (dual specificity phosphatase 28) and DUSP14 (dual specificity phosphatase 14)\; F13D11.3 is predicted to have protein tyrosine\/serine\/threonine phosphatase activity, based on protein domain information.	1.32074840161922	1.07666666666667	0.8151943741493	0
1025	F22E5.6	F22E5.6	F22E5.6 is an ortholog of human KCTD13 (potassium channel tetramerization domain containing 13), TNFAIP1 (TNF alpha induced protein 1) and KCTD10 (potassium channel tetramerization domain containing 10)\; microarray and RNA sequencing studies indicate that F22E5.6 is affected by Methylmercuric chloride, Multi-walled carbon nanotubes, D-glucose, Cadmium Chloride, Zidovudine, Resveratrol, Cry5B, Ch…	1.32054687621185	1.49	1.12832041545867	0
3886	fipr-12	T07C12.13	RNA sequencing and microarray studies indicate that fipr-12 is affected by prg-1, clk-1, and mir-34.	1.31931159922185	1.39	1.05357976146032	0
2301	W03F8.6	W03F8.6	W03F8.6 is expressed in the pharynx.	1.31544557013251	1.11333333333333	0.846354542226467	0
1018	F22B5.5	F22B5.5	Microarray, tiling array, and RNA sequencing studies indicate that F22B5.5 is affected by sma-2, spe-44, rsr-2, nhr-62, eat-2, emr-1, lem-2, csr-1, jmjd-3.1, mafr-1, hrde-1, emb-4, sma-4, mir-71, dpy-9, dpy-10, osm-8, aak-2, isp-1, and nuo-6\; microarray and RNA sequencing studies indicate that F22B5.5 is affected by Methylmercuric chloride, D-glucose, Quercetin, Hydrolyzable Tannins, Humic subst…	1.31538376804752	1.07666666666667	0.818519045787536	0
2644	Y4C6B.4	Y4C6B.4	RNA sequencing and microarray studies indicate that Y4C6B.4 is affected by prp-8, rsr-2, clk-1, daf-2, npr-1, cox-5B, jmjd-3.1, dop-1, mir-34, alg-1, alg-2, sma-2, sma-4, and smg-2\; RNA sequencing and microarray studies indicate that Y4C6B.4 is affected by Bisphenol A and Cry5B.	1.31503691612901	1.2	0.912521911196506	0
124	C03G6.5	C03G6.5	Microarray, tiling array, and RNA sequencing studies indicate that C03G6.5 is affected by cyc-1, daf-16, sma-2, sma-4, eat-2, prg-1, daf-2, glp-1, jmjd-3.1, jmjd-1.2, daf-12, dpy-21, alg-2, emb-4, sid-3, and nhr-25\; RNA sequencing and microarray studies indicate that C03G6.5 is affected by Rotenone, Tunicamycin, Mianserin, and Colistin\; tiling array and RNA sequencing studies indicate that C03G…	1.31426575044228	1.15666666666667	0.880085832167064	0
4822	pqn-60	R11G11.7	Microarray and RNA sequencing studies indicate that pqn-60 is affected by Methylmercuric chloride, Mercuric Chloride, Multi-walled carbon nanotubes, Cry5B, Zidovudine, Resveratrol, Chlorpyrifos, Diazinon, Quercetin, single-walled carbon nanotubes, adsorbable organic bromine compounds, and Sirolimus\; microarray studies indicate that pqn-60 is enriched in the pharynx.	1.31416707763232	1.12	0.852250843186438	0
4379	math-38	T07H3.3	math-38 is involved in defense response to Gram-positive bacterium.	1.31172850020361	1.29666666666667	0.988517567823978	0
2887	Y87G2A.16	Y87G2A.16	Y87G2A.16 is predicted to have chondroitin 4-sulfotransferase activity, based on protein domain information.	1.31102183433793	1.2	0.915316563439241	0
4021	grd-14	T01B10.2	grd-14 is expressed in the hmc, uterine muscle, hypodermis, and the intestine.	1.31002332309551	1.22666666666667	0.936370097417902	0
3486	col-38	F54C9.4	col-38 is an ortholog of human SFTPD (surfactant protein D)\; col-38 is a structural constituent of cuticle, based on protein domain information\; col-38 is expressed in the hyp7 syncytium and the seam cell.	1.30919874102646	1.24	0.947144204422158	0
2490	Y37D8A.5	Y37D8A.5	RNA sequencing and microarray studies indicate that Y37D8A.5 is affected by Nicotinic acid, Methylmercuric chloride, Rotenone, Manganese chloride, D-glucose, Zidovudine, Acrylamide, Chlorpyrifos, Paraquat, Colistin, Allantoin, and Sirolimus\; RNA sequencing studies indicate that Y37D8A.5 is enriched in the male.	1.30862596942079	1.23666666666667	0.945011558355383	0
543	C42D4.13	C42D4.13	RNA sequencing and microarray studies indicate that C42D4.13 is affected by Methylmercury hydroxide, 1-methylnicotinamide, Zidovudine, Resveratrol, Cry5B, single-walled carbon nanotubes, Selenium, Colistin, Dafa#1, and Sirolimus\; tiling array and RNA sequencing studies indicate that C42D4.13 is enriched in the germline precursor cell, hypodermis, and pharyngeal muscle cell and in the NSM neurons.	1.30685198197328	1.23666666666667	0.946294365180791	0
4378	math-37	R52.9	Microarray, tiling array, and RNA sequencing studies indicate that math-37 is affected by cyc-1, lin-15B, lin-35, hpl-2, nhr-114, blmp-1, prg-1, clk-1, daf-2, glp-1, mdt-15, npr-1, hsf-1, emb-4, sir-2.1, mut-2, rrf-1, octr-1, and hcf-1\; microarray and RNA sequencing studies indicate that math-37 is affected by Hydrogen sulfide, Methylmercuric chloride, Tunicamycin, D-glucopyranose, Multi-walled …	1.30597278340999	1.35666666666667	1.03881695231374	0
3049	ZK863.8	ZK863.8	RNA sequencing and microarray studies indicate that ZK863.8 is affected by Rotenone and Tunicamycin.	1.30542216601574	1.09666666666667	0.840085832167064	0
1380	F52F10.2	F52F10.2	F52F10.2 is an ortholog of human MFSD8 (major facilitator superfamily domain containing 8)\; RNA sequencing and microarray studies indicate that F52F10.2 is affected by Ethanol, Methylmercury hydroxide, 1-methylnicotinamide, Nicotinic acid, Tunicamycin, D-glucose, Neurotoxins, Ag nanoparticles, single-walled carbon nanotubes, adsorbable organic bromine compounds, and Sirolimus\; RNA sequencing st…	1.30518329338395	1.11666666666667	0.85556310161731	0
3833	fbxa-6	cTel54X.1	Microarray studies indicate that fbxa-6 is affected by Levamisole, Cry5B, Quercetin, Humic substances, and Multi-walled carbon nanotubes\; tiling array and RNA sequencing studies indicate that fbxa-6 is enriched in the intestine and in the dopaminergic, PVD, and OLL neurons.	1.3047816532319	1.19	0.912029991418417	0
1168	F33H12.6	F33H12.6	F33H12.6 is predicted to have DNA helicase activity, based on protein domain information.	1.30372733552308	1.18666666666667	0.910210773628181	0
2012	T04F8.7	T04F8.7	Microarray and RNA sequencing studies indicate that T04F8.7 is affected by Tunicamycin, Cry5B, Quercetin, Hydrolyzable Tannins, Humic substances, Colistin, and Allantoin\; tiling array, RNA sequencing, and microarray studies indicate that T04F8.7 is enriched in the intestine.	1.30326576562893	1.11666666666667	0.856821913163493	0
3393	clec-64	F35C5.7	clec-64 is expressed in the head neurons, in the hermaphrodite, and in the male.	1.30242658262047	1.14666666666667	0.880407910870172	0
1378	F52E1.5	F52E1.5	F52E1.5 is involved in innate immune response[HEP].	1.30108290576471	1.05333333333333	0.809582024839717	0
699	C56E10.3	C56E10.3	Microarray, tiling array, and RNA sequencing studies indicate that C56E10.3 is affected by age-1, daf-12, eat-2, csr-1, ubc-9, jmjd-3.1, jmjd-1.2, dpy-21, mir-34, pgl-1, pgl-3, glh-4, glh-1, sma-2, sma-4, and smg-2\; microarray and RNA sequencing studies indicate that C56E10.3 is affected by Tunicamycin, Zidovudine, Colistin, and Allantoin\; microarray, tiling array, and RNA sequencing studies in…	1.30000600409454	1.14	0.876919026842509	0
132	C04E12.5	C04E12.5	Microarray studies indicate that C04E12.5 is affected by Tunicamycin.	1.2988654821865	1.24333333333333	0.957245650442809	0
400	C30A5.4	C30A5.4	C30A5.4 is an ortholog of human PPP1CB (protein phosphatase 1 catalytic subunit beta)\; C30A5.4 is predicted to have hydrolase activity, based on protein domain information.	1.29565543305473	1.11333333333333	0.859281954854663	0
2151	T19E7.6	T19E7.6	Tiling array, RNA sequencing, and microarray studies indicate that T19E7.6 is affected by daf-12, eat-2, hlh-30, daf-2, glp-1, dpy-21, mir-34, pgl-1, pgl-3, glh-4, glh-1, emb-4, sma-2, and sma-4\; RNA sequencing studies indicate that T19E7.6 is affected by Rotenone and D-glucose\; tiling array and RNA sequencing studies indicate that T19E7.6 is enriched in the excretory cell and muscle cell and i…	1.29561880491703	1.21666666666667	0.939062216486262	0
3959	gcy-15	ZC239.7	gcy-15 is an ortholog of human NPR1 (natriuretic peptide receptor 1) and NPR2 (natriuretic peptide receptor 2)\; gcy-15 is predicted to have phosphorus-oxygen lyase activity and protein kinase activity, based on protein domain information\; gcy-15 is expressed in certain amphid neurons.	1.29480457730154	1.04	0.803210011944376	0
459	C34C12.7	C34C12.7	RNA sequencing and microarray studies indicate that C34C12.7 is affected by Rotenone, D-glucose, Resveratrol, Quercetin, Humic substances, single-walled carbon nanotubes, and Sirolimus\; tiling array and RNA sequencing studies indicate that C34C12.7 is enriched in the germline precursor cell and hypodermis and in the AFD neurons.	1.29390105635423	1.38333333333333	1.06911832751037	0
650	C50F7.5	C50F7.5	Microarray and RNA sequencing studies indicate that C50F7.5 is enriched in the intestine, male, and male-specific tissues and in the PVD, OLL, and PLM neurons.	1.29384870143284	1.12	0.865634443006886	0
5327	ttr-43	C14C10.7	Microarray, RNA sequencing, and tiling array studies indicate that ttr-43 is affected by cyc-1, sma-2, sma-4, nhr-114, wdr-23, emr-1, lem-2, prg-1, daf-2, mir-34, elli-1, dpy-21, emb-4, ain-1, and isp-1\; RNA sequencing studies indicate that ttr-43 is affected by D-glucose\; tiling array and RNA sequencing studies indicate that ttr-43 is enriched in the cephalic sheath cell, germ line, and amphid…	1.29349508478648	1.10666666666667	0.85556310161731	0
1442	F54F7.3	F54F7.3	RNA sequencing and microarray studies indicate that F54F7.3 is affected by Ethanol, Rotenone, Sodium arsenite, D-glucose, Resveratrol, Fluoranthene, Chlorpyrifos, single-walled carbon nanotubes, Sirolimus, Cholesterol, and Triclosan\; RNA sequencing studies indicate that F54F7.3 is enriched in the amphid sheath cell and in the AVG, RIM, PVC, AVA, AVD, and AVE neurons.	1.29084697021283	1.32	1.02258441973363	0
4057	gst-38	F35E8.8	gst-38 is an ortholog of members of the human GST (Soluble glutathione S-transferases) family including HPGDS\; gst-38 is involved in innate immune response[HEP]\; gst-38 is expressed in the nervous system and the intestine.	1.29019893596532	1.20333333333333	0.932672706347417	0
5455	wht-4	F02E11.1	wht-4 is an ortholog of human ABCG1 (ATP binding cassette subfamily G member 1) and ABCG4 (ATP binding cassette subfamily G member 4)\; wht-4 is predicted to have ATP binding activity and ATPase activity, based on protein domain information.	1.28948722581089	1.32666666666667	1.02883273297446	0
2750	Y57G7A.5	Y57G7A.5	Microarray and RNA sequencing studies indicate that Y57G7A.5 is affected by Methylmercuric chloride, Rotenone, Tunicamycin, Manganese chloride, Multi-walled carbon nanotubes, D-glucose, Resveratrol, Atrazine, Quercetin, Hydrolyzable Tannins, Humic substances, single-walled carbon nanotubes, Paraquat, Colistin, Sirolimus, and Allantoin\; proteomic, RNA sequencing, and microarray studies indicate t…	1.28919618525416	1.13666666666667	0.881686340425045	0
1225	F37C12.18	F37C12.18	RNA sequencing and microarray studies indicate that F37C12.18 is affected by Nicotinic acid, Manganese chloride, D-glucose, and Colistin\; RNA sequencing studies indicate that F37C12.18 is enriched in the amphid sheath cell and male.	1.28898984737283	1.21	0.938719573677148	0
4266	lbp-1	F40F4.3	lbp-1 is predicted to have lipid binding activity, based on protein domain information\; lbp-1 is expressed in the hmc, hypodermis, reproductive system, intestine, and the rectal gland cell.	1.2884830163136	1.05666666666667	0.820085832167064	0
1779	M02B1.4	M02B1.4	Microarray studies indicate that M02B1.4 is affected by Methylmercuric chloride, Diazinon, Humic substances, Paraquat, Colistin, and Sirolimus\; RNA sequencing studies indicate that M02B1.4 is enriched in the germ line, amphid sheath cell, and male.	1.28436192725773	1.19	0.926530111758137	0
2111	T13F3.8	T13F3.8	RNA sequencing and microarray studies indicate that T13F3.8 is affected by Rotenone, Tunicamycin, Manganese chloride, D-glucose, and Colistin\; RNA sequencing studies indicate that T13F3.8 is enriched in the Z4, Z1, and male and in the AVG, RIM, PVC, AVA, AVD, and AVE neurons.	1.28163159229979	1.20666666666667	0.941508210250496	0
176	C06E8.5	C06E8.5	C06E8.5 is predicted to have lipid binding activity, based on protein domain information.	1.28026106162692	1.26666666666667	0.989381544617958	0
2936	ZC443.3	ZC443.3	ZC443.3 is expressed in several tissues including the pharynx.	1.2776500460119	1.09	0.853128760416328	0
1195	F35F10.4	F35F10.4	Microarray and RNA sequencing studies indicate that F35F10.4 is affected by cyc-1, sma-2, sma-4, prg-1, ubc-9, clk-1, daf-2, daf-16, jmjd-3.1, dpy-21, mir-34, daf-12, pgl-1, pgl-3, glh-4, glh-1, emb-4, lin-22, smg-2, and nhr-25\; microarray studies indicate that F35F10.4 is affected by Resveratrol, Chlorpyrifos, Diazinon, Colistin, and Sirolimus\; microarray and tiling array studies indicate that…	1.2775671282008	1.16333333333333	0.910584898166295	0
386	C28C12.4	C28C12.4	C28C12.4 is expressed in the pharyngeal muscle cell and the tail neurons.	1.27116683039076	1.18666666666667	0.933525512384462	0
4204	ins-33	W09C5.4	ins-33 is predicted to have hormone activity, based on protein domain information\; ins-33 is expressed in the hypodermis, tail, intestine, head neurons, and the head muscle.	1.26913995144343	1.28	1.00855701417658	0
3432	col-103	F56B3.1	col-103 is a structural constituent of cuticle, based on protein domain information.	1.26831226807181	1.17333333333333	0.925113919395516	0
983	F20A1.10	F20A1.10	RNA sequencing and microarray studies indicate that F20A1.10 is affected by Rotenone, D-glucose, Cry5B, Atrazine, Fluoranthene, Quercetin, Hydrolyzable Tannins, Humic substances, and Paraquat\; tiling array, RNA sequencing, and microarray studies indicate that F20A1.10 is enriched in the cephalic sheath cell, amphid sheath cell, male, and intestine and in the dopaminergic and PLM neurons.	1.26759613704697	1.18333333333333	0.933525512384462	0
870	F11E6.11	F11E6.11	RNA sequencing, tiling array, and microarray studies indicate that F11E6.11 is affected by wdr-23, rsr-2, eat-2, blmp-1, bar-1, ubc-9, clk-1, tdp-1, daf-16, dop-1, hlh-30, daf-12, dpy-21, alg-2, sma-2, sma-4, lin-22, smg-1, cox-5B, and his-3\; RNA sequencing and microarray studies indicate that F11E6.11 is affected by Rotenone, Tunicamycin, Juglone, Cry5B, Zidovudine, and Colistin\; RNA sequencin…	1.26707438574045	1.04333333333333	0.823419165500397	0
2128	T16G12.7	T16G12.7	T16G12.7 is an ortholog of human PPP1CA (protein phosphatase 1 catalytic subunit alpha) and PPP1CC (protein phosphatase 1 catalytic subunit gamma)\; T16G12.7 is predicted to have hydrolase activity, based on protein domain information.	1.26656226796655	1.16666666666667	0.921128551018449	0
1761	K11H12.3	K11H12.3	Microarray, tiling array, and RNA sequencing studies indicate that K11H12.3 is affected by age-1, rsr-2, clk-1, tdp-1, mdt-15, npr-1, dpy-21, smg-2, oga-1, hyl-1, lagr-1, and let-60\; microarray and RNA sequencing studies indicate that K11H12.3 is affected by Tunicamycin, D-glucopyranose, Cadmium, Fluoranthene, Cry5B, adsorbable organic bromine compounds, Sirolimus, and Ag nanoparticles\; tiling …	1.26629047825581	1.21666666666667	0.960811668064111	0
2432	Y15E3A.4	Y15E3A.4	Microarray and RNA sequencing studies indicate that Y15E3A.4 is affected by Mercuric Chloride, D-glucose, Juglone, Zidovudine, Chlorpyrifos, Diazinon, Quercetin, Hydrolyzable Tannins, Humic substances, and Paraquat\; RNA sequencing studies indicate that Y15E3A.4 is enriched in the ASER neurons.	1.26486085431949	1.07666666666667	0.851213525179359	0
4053	gst-3	K08F4.11	gst-3 is an ortholog of members of the human GST (Soluble glutathione S-transferases) family including HPGDS\; RNA sequencing and microarray studies indicate that gst-3 is affected by Rotenone, Lithium Chloride, Lithium carbonate, Acrylamide, Diazinon, single-walled carbon nanotubes, and Sirolimus\; microarray, tiling array, and RNA sequencing studies indicate that gst-3 is enriched in the pharyn…	1.26431739799598	1.04	0.822578255783289	0
3140	alg-4	ZK757.3	alg-4 is an ortholog of members of the human AGO, PIWIL (Argonaute\/PIWI) family including AGO4\; alg-4 is involved in spermatogenesis\; alg-4 is predicted to have nucleic acid binding activity, based on protein domain information.	1.26198230831478	1.15333333333333	0.913906102910004	0
408	C30G7.4	C30G7.4	Tiling array, RNA sequencing, and microarray studies indicate that C30G7.4 is affected by daf-16, lin-39, wdr-23, nhr-62, eat-2, ahr-1, hlh-30, daf-2, swsn-2.2, hsf-1, mir-34, mafr-1, pgl-1, pgl-3, glh-4, glh-1, emb-4, sma-2, sma-4, and cox-5B\; RNA sequencing and microarray studies indicate that C30G7.4 is affected by Ethanol, D-glucose, Bisphenol S, Zidovudine, and Triclosan\; RNA sequencing st…	1.26076987429403	1.02666666666667	0.814317257732346	0
720	D1053.3	D1053.3	Microarray and RNA sequencing studies indicate that D1053.3 is affected by Mercuric Chloride, Rotenone, Zidovudine, Chlorpyrifos, Diazinon, R24, adsorbable organic bromine compounds, and Sirolimus\; tiling array and RNA sequencing studies indicate that D1053.3 is enriched in the intestine and in the NSM and ASER neurons.	1.25935547118028	1.08	0.857581536520278	0
4617	nlp-2	T24D8.5	nlp-2 is involved in embryo development and positive regulation of error-prone translesion synthesis\; nlp-2 is expressed in the intestine and the head neurons.	1.25704231942547	1.14666666666667	0.912194163193131	0
5231	tag-38	B0222.4	spl-2 is an ortholog of human SGPL1 (sphingosine-1-phosphate lyase 1)\; spl-2 is predicted to have carboxy-lyase activity and pyridoxal phosphate binding activity, based on protein domain information.	1.2569133494807	1.06	0.843335780018524	0
2999	ZK546.4	ZK546.4	Microarray and RNA sequencing studies indicate that ZK546.4 is affected by Methylmercuric chloride, Rotenone, D-glucose, Fluoranthene, Hydrolyzable Tannins, Humic substances, Paraquat, and Colistin\; tiling array and RNA sequencing studies indicate that ZK546.4 is enriched in the body wall muscle cell and male.	1.25615157113625	1.07	0.851808033828382	0
4628	nlp-39	C54C8.9	Microarray and RNA sequencing studies indicate that nlp-39 is affected by age-1, ubc-9, clk-1, npr-1, mir-34, hrp-2, hrde-1, morc-1, emb-4, mir-71, sir-2.1, mir-243, ash-2, hlh-25, eat-2, daf-2, and daf-16\; microarray and RNA sequencing studies indicate that nlp-39 is affected by Tryptophan, 1-methylnicotinamide, Methylmercuric chloride, Mercuric Chloride, Rotenone, Tunicamycin, Mianserin, Multi…	1.25394630383949	1.13333333333333	0.903813289184037	0
1306	F44E7.3	F44E7.3	Microarray, tiling array, and RNA sequencing studies indicate that F44E7.3 is affected by cyc-1, daf-12, spe-44, nhr-114, ahr-1, bar-1, csr-1, jmjd-3.1, hyl-2, mir-34, pgl-1, pgl-3, glh-4, glh-1, hrde-1, sir-2.1, mir-243, octr-1, nuo-6, and let-60\; RNA sequencing and microarray studies indicate that F44E7.3 is affected by D-glucose, Paraquat, and Sirolimus\; RNA sequencing and microarray studies…	1.25160928950039	1.03	0.822940520368901	0
1365	F49F1.12	F49F1.12	RNA sequencing and microarray studies indicate that F49F1.12 is affected by wdr-23, nhr-62, eat-2, alg-3, alg-4, rsd-2, csr-1, npr-1, jmjd-3.1, pgl-1, pgl-3, glh-4, glh-1, sma-4, mir-71, aak-2, isp-1, and nuo-6\; microarray studies indicate that F49F1.12 is affected by Methylmercuric chloride, Paraquat, Colistin, adsorbable organic bromine compounds, and Sirolimus\; RNA sequencing studies indicat…	1.2504340208638	0.993333333333333	0.794390840907494	0
2484	Y37A1B.5	Y37A1B.5	Y37A1B.5 is an ortholog of human SELENBP1 (selenium binding protein 1)\; Y37A1B.5 is predicted to have selenium binding activity, based on protein domain information\; Y37A1B.5 is expressed in the hypodermis.	1.24990468954897	1.04666666666667	0.837397183495931	0
201	C08E8.4	C08E8.4	C08E8.4 is involved in innate immune response[HEP].	1.24983055063531	1.25	1.00013557787062	0
4489	mtl-1	K11G9.6	mtl-1 is involved in response to cadmium ion, response to heat, response to lead ion and response to mercury ion\; mtl-1 is expressed in the pharynx and the intestine.	1.24879933935216	1.19	0.952915302323381	0
4546	nhr-112	Y70C5C.6	nhr-112 is involved in defense response to Gram-negative bacterium and innate immune response[HEP]\; nhr-112 is predicted to have DNA-binding transcription factor activity, sequence-specific DNA binding activity, and zinc ion binding activity, based on protein domain information\; nhr-112 is expressed in the hypodermis, nervous system, body region, reproductive system, and the excretory gland cel…	1.24666516579213	0.983333333333333	0.788771003085277	0
1390	F53A9.7	F53A9.7	RNA sequencing and microarray studies indicate that F53A9.7 is affected by Rotenone, Juglone, Resveratrol, Fluoranthene, Diazinon, Cry5B, Hydrolyzable Tannins, Humic substances, Copper sulfate, Colistin, adsorbable organic bromine compounds, and Sirolimus\; tiling array, RNA sequencing, and microarray studies indicate that F53A9.7 is enriched in the pharyngeal muscle cell and muscle cell and in n…	1.24407263947327	1.17	0.940459554271179	0
2910	ZC196.4	ZC196.4	Microarray studies indicate that ZC196.4 is affected by Mercuric Chloride and Colistin\; tiling array and RNA sequencing studies indicate that ZC196.4 is enriched in the coelomocytes, ventral nerve cord, hypodermis, and intestine.	1.24193658955297	1.04333333333333	0.840085832167064	0
1343	F47B8.4	F47B8.4	F47B8.4 is involved in innate immune response[HEP]\; F47B8.4 is predicted to have electron transfer activity and protein disulfide oxidoreductase activity, based on protein domain information.	1.24186869819568	1.13	0.909919061203318	0
690	C55A6.6	C55A6.6	Microarray and RNA sequencing studies indicate that C55A6.6 is affected by Tryptophan, Methylmercuric chloride, Mercuric Chloride, Mianserin, Juglone, Resveratrol, Acrylamide, Atrazine, Quercetin, Arsenic trioxide, Selenium, and Sirolimus\; microarray and RNA sequencing studies indicate that C55A6.6 is enriched in the pharynx and intestine and in the PLM neurons.	1.24160857398243	1.09666666666667	0.883262800891534	0
2797	Y6E2A.5	Y6E2A.5	RNA sequencing and microarray studies indicate that Y6E2A.5 is affected by Multi-walled carbon nanotubes, Acrylamide, Colistin, and Sirolimus\; tiling array, RNA sequencing, and microarray studies indicate that Y6E2A.5 is enriched in the Z4, Z1, gon_male_dtc posterior, gon_male_dtc anterior, Z1.p, Z4.a, and intestine and in the dopaminergic, I5, DA, SAB, and retrovesicular ganglion.	1.24046429231486	1.15333333333333	0.92975939773411	0
3490	col-48	Y54E10BL.2	col-48 is an ortholog of human MARCO (macrophage receptor with collagenous structure)\; col-48 is a structural constituent of cuticle, based on protein domain information.	1.2387618170782	1.11	0.896056033288219	0
4213	irg-1	C07G3.2	irg-1 is involved in defense response to Gram-negative bacterium and innate immune response[HEP].	1.23814457119277	1.31666666666667	1.0634191655004	0
1034	F23A7.5	F23A7.5	Microarray, tiling array, and RNA sequencing studies indicate that F23A7.5 is affected by vhl-1, cyc-1, hpl-2, rsr-2, jmjd-3.1, dpy-21, mir-34, pgl-1, pgl-3, glh-4, glh-1, sma-2, sma-4, and smg-2\; microarray studies indicate that F23A7.5 is affected by Methylmercuric chloride and Colistin\; microarray studies indicate that F23A7.5 is enriched in the pharynx.	1.23649116828383	1.17666666666667	0.95161752614845	0
1858	R04B5.5	R04B5.5	R04B5.5 is an ortholog of human SORD (sorbitol dehydrogenase)\; R04B5.5 is predicted to have oxidoreductase activity, based on protein domain information\; R04B5.5 is expressed in the intestine and the body wall musculature.	1.23611893175096	1.09	0.881792173877655	0
120	C03B8.3	C03B8.3	C03B8.3 is an ortholog of human TMEM65 (transmembrane protein 65)\; microarray and RNA sequencing studies indicate that C03B8.3 is affected by Methylmercuric chloride, Manganese chloride, D-glucose, Hydrolyzable Tannins, Paraquat, Colistin, Dafa#1, adsorbable organic bromine compounds, and Sirolimus\; tiling array and RNA sequencing studies indicate that C03B8.3 is enriched in the body wall muscl…	1.23374946926779	0.983333333333333	0.797028373934724	0
5315	ttr-23	T21C9.8	Microarray and RNA sequencing studies indicate that ttr-23 is affected by Heme, Hydrogen sulfide, Tunicamycin, Bisphenol S, Ag nanoparticles, Zidovudine, Resveratrol, Chlorpyrifos, Diazinon, Cry5B, Humic substances, adsorbable organic bromine compounds, Multi-walled carbon nanotubes, and Allantoin\; microarray, tiling array, and RNA sequencing studies indicate that ttr-23 is enriched in the phary…	1.23115797226665	1.05333333333333	0.85556310161731	0
5322	ttr-34	F09A5.9	RNA sequencing and microarray studies indicate that ttr-34 is affected by eat-2, emr-1, lem-2, hlh-30, clk-1, daf-2, hsf-1, let-418, chd-3, mir-34, hrde-1, morc-1, alg-1, alg-2, emb-4, sma-2, sma-4, and cox-5B\; RNA sequencing studies indicate that ttr-34 is affected by Ethanol, Manganese chloride, D-glucose, Bisphenol S, and Zidovudine\; tiling array and RNA sequencing studies indicate that ttr-…	1.22973021106473	1.08	0.878241414484653	0
2078	T09F5.12	T09F5.12	RNA sequencing and microarray studies indicate that T09F5.12 is affected by Methylmercury hydroxide, Rotenone, 4-bromodiphenyl ether, Zidovudine, Cry5B, Humic substances, Ethosuximide, Sirolimus, and Ag nanoparticles\; RNA sequencing studies indicate that T09F5.12 is enriched in the AFD and PLM neurons.	1.22926424599119	1.04	0.846034531136486	0
1164	F33E2.4	F33E2.4	Microarray and RNA sequencing studies indicate that F33E2.4 is affected by cyc-1, csr-1, ubc-9, daf-2, let-418, dpy-21, mir-34, daf-16, pgl-1, pgl-3, glh-4, glh-1, smg-2, nhr-25, isp-1, and nuo-6\; microarray and RNA sequencing studies indicate that F33E2.4 is affected by Methylmercuric chloride, Multi-walled carbon nanotubes, D-glucose, Resveratrol, Paraquat, Dafa#1, and Sirolimus.	1.22624467779928	1.21	0.98675249883373	0
2516	Y38H6C.17	Y38H6C.17	slc-36.3 is an ortholog of members of the human SLC (Solute carriers) family including SLC36A4\; microarray and RNA sequencing studies indicate that slc-36.3 is affected by cyc-1, wdr-23, clk-1, htz-1, lin-35, daf-2, daf-16, mir-34, sma-4, lin-22, smg-2, alg-1, hcf-1, and sir-2.1\; microarray studies indicate that slc-36.3 is affected by Tunicamycin, Indole, Levamisole, Resveratrol, Quercetin, ad…	1.22553569585808	1.03333333333333	0.843168694984301	0
1216	F36H12.4	F36H12.4	RNA sequencing and microarray studies indicate that F36H12.4 is affected by Ethanol, Methylmercuric chloride, Manganese chloride, D-glucose, Zidovudine, Fluoranthene, Chlorpyrifos, Paraquat, Colistin, adsorbable organic bromine compounds, Sirolimus, and Triclosan\; tiling array and RNA sequencing studies indicate that F36H12.4 is enriched in the germline precursor cell and male and in the AVG, RI…	1.22418443701746	1.13333333333333	0.925786424874452	0
1782	M02D8.6	M02D8.6	RNA sequencing studies indicate that M02D8.6 is affected by D-glucose and Zidovudine\; tiling array and RNA sequencing studies indicate that M02D8.6 is enriched in the body wall muscle cell and in neurons including the AFD neurons.	1.22388731128377	0.99	0.808898001370374	0
3229	best-17	T19C3.1	best-17 is an ortholog of human Best4 (bestrophin 4) and Best2 (bestrophin 2)\; microarray and RNA sequencing studies indicate that best-17 is affected by Mercuric Chloride, D-glucose, and Diazinon\; tiling array studies indicate that best-17 is enriched in the germline precursor cell and hypodermis.	1.221335330618	1.02666666666667	0.840609979035957	0
1268	F41E6.15	F41E6.15	RNA sequencing and microarray studies indicate that F41E6.15 is affected by Rotenone, Bisphenol A, and Colistin\; RNA sequencing studies indicate that F41E6.15 is enriched in the germ line.	1.22087640307258	1.08	0.88461043008282	0
5476	zig-2	F42F12.2	zig-2 is expressed in certain interneurons, certain amphid neurons, and the head neurons.	1.2185341364474	1.07666666666667	0.883575301226811	0
5229	tag-344	B0511.4	tag-344 is an ortholog of human TSSK2 (testis specific serine kinase 2), TSSK1B (testis specific serine kinase 1B) and TSSK6 (testis specific serine kinase 6)\; tag-344 is predicted to have ATP binding activity and protein kinase activity, based on protein domain information.	1.21779394067082	1.02	0.837580124136713	0
2379	Y105C5B.15	Y105C5B.15	Y105C5B.15 is an ortholog of human ACP7 (acid phosphatase 7, tartrate resistant (putative))\; Y105C5B.15 is predicted to have acid phosphatase activity and metal ion binding activity, based on protein domain information.	1.21650211856183	1.04333333333333	0.857650239497141	0
2709	Y54G2A.45	Y54G2A.45	RNA sequencing and microarray studies indicate that Y54G2A.45 is affected by 1-methylnicotinamide, Rotenone, and Tunicamycin\; tiling array studies indicate that Y54G2A.45 is enriched in the intestine.	1.2137601492359	1.01333333333333	0.834871151414273	0
3083	abu-8	C03A7.14	abu-8 is involved in endoplasmic reticulum unfolded protein response[HEP] and pharynx development.	1.21365755394405	1.06333333333333	0.876139508939568	0
495	C36C5.14	C36C5.14	C36C5.14 is expressed in the nervous system and the body wall musculature.	1.21338704098186	1.03	0.84886352434301	0
1389	F53A9.6	F53A9.6	F53A9.6 is involved in innate immune response[HEP].	1.21236208347596	1.05333333333333	0.868827347613285	0
2229	T24F1.5	T24F1.5	RNA sequencing and microarray studies indicate that nlp-51 is affected by wdr-23, eat-2, prg-1, daf-2, jmjd-3.1, jmjd-1.2, hrde-1, emb-4, sma-2, sma-4, lin-22, slr-2, tbx-2, isp-1, nuo-6, and daf-16\; RNA sequencing and microarray studies indicate that nlp-51 is affected by D-glucose, Chlorpyrifos, Diazinon, Quercetin, Humic substances, R24, Paraquat, Colistin, Sirolimus, and Cholesterol\; microa…	1.21102430745674	1.00333333333333	0.828499747821264	0
3493	col-58	F26B1.4	col-58 is an ortholog of human COLQ (collagen like tail subunit of asymmetric acetylcholinesterase) and COL16A1 (collagen type XVI alpha 1 chain)\; col-58 is a structural constituent of cuticle, based on protein domain information.	1.21019380132159	1.01666666666667	0.840085832167064	0
4032	grl-21	ZC168.5	grl-21 is expressed in the hypodermis and the arcade cell.	1.2091403277406	1.4	1.15784741264567	0
2549	Y41D4B.17	Y41D4B.17	Microarray and RNA sequencing studies indicate that Y41D4B.17 is affected by Methylmercuric chloride, Mianserin, D-glucopyranose, Cry5B, Quercetin, Humic substances, Colistin, and Sirolimus\; microarray, tiling array, and RNA sequencing studies indicate that Y41D4B.17 is enriched in the intestine, gon_male_dtc posterior, gon_male_dtc anterior, Z1.p, and Z4.a and in the PVD and OLL neurons.	1.20863131327644	0.953333333333333	0.788771003085277	0
259	C14A6.6	C14A6.6	Microarray and RNA sequencing studies indicate that C14A6.6 is affected by Methylmercuric chloride, Rotenone, Manganese chloride, D-glucose, Hydrolyzable Tannins, Paraquat, and Colistin\; tiling array and RNA sequencing studies indicate that C14A6.6 is enriched in the body wall muscle cell, germline precursor cell, germ line, and male.	1.20730287158289	1.15	0.9525364571462	0
3686	dod-19	ZK6.10	dod-19 is involved in innate immune response[HEP].	1.20625628011662	0.983333333333333	0.8151943741493	0
2335	W08A12.2	W08A12.2	RNA sequencing and microarray studies indicate that W08A12.2 is affected by Multi-walled carbon nanotubes, D-glucose, Cry5B, Humic substances, and Sirolimus\; tiling array, microarray, and RNA sequencing studies indicate that W08A12.2 is enriched in the body wall muscle cell, muscle cell, and body wall musculature and in the ALM and PLM neurons.	1.20279304926899	0.993333333333333	0.825855565042585	0
4451	mpz-5	R11A8.8	Microarray and RNA sequencing studies indicate that mpz-5 is affected by nhr-114, eat-2, rsd-2, csr-1, pgl-1, pgl-3, glh-4, glh-1, jmjd-3.1, dpy-21, mir-34, sma-4, and mir-71\; microarray studies indicate that mpz-5 is affected by Methylmercuric chloride, Colistin, and Triclosan\; tiling array and RNA sequencing studies indicate that mpz-5 is enriched in the body wall muscle cell, germ line, and …	1.20064046942422	1.05666666666667	0.880085832167064	0
5023	snb-5	C30A5.5	Microarray and tiling array studies indicate that snb-5 is affected by cyc-1, daf-16, age-1, hpl-2, spe-44, elli-1, aak-2, tax-6, isp-1, and nuo-6\; microarray studies indicate that snb-5 is affected by Chlorpyrifos, Diazinon, Paraquat, and adsorbable organic bromine compounds\; RNA sequencing studies indicate that snb-5 is enriched in the male.	1.20022829878397	1.10333333333333	0.919269554343277	0
1419	F53G12.8	F53G12.8	F53G12.8 is expressed in the sperm.	1.19905943772296	1.01	0.84232688407675	0
3403	clec-75	Y46C8AL.9	Microarray and RNA sequencing studies indicate that clec-75 is affected by Tryptophan, Rotenone, Tunicamycin, Dafa#1, and Allantoin\; RNA sequencing studies indicate that clec-75 is enriched in the intestine.	1.19877760175128	0.986666666666667	0.82306064546523	0
1573	H19N07.3	H19N07.3	H19N07.3 is expressed in the somatic cell\; H19N07.3 is localized to the nucleus.	1.19531059053072	1.17	0.978825093050099	0
3882	fil-2	K12B6.3	fil-2 is predicted to have hydrolase activity, based on protein domain information\; fil-2 is expressed in the intestine.	1.19326345470904	1.23	1.03078661727717	0
3142	alh-5	T08B1.3	alh-5 is an ortholog of members of the human ALDH (Aldehyde dehydrogenases) family including ALDH3B2\; alh-5 is predicted to have oxidoreductase activity, acting on the aldehyde or oxo group of donors, based on protein domain information.	1.19094582548788	1.08666666666667	0.912440048414048	0
1649	K04G2.4	K04G2.4	RNA sequencing and microarray studies indicate that K04G2.4 is affected by Ethanol, Methylmercuric chloride, Diazinon, Humic substances, single-walled carbon nanotubes, Paraquat, Colistin, and adsorbable organic bromine compounds\; RNA sequencing studies indicate that K04G2.4 is enriched in the germ line, male, and intestine.	1.19089618226935	1.43333333333333	1.20357538690064	0
4199	ins-22	M04D8.2	ins-22 is expressed in the pharynx, nervous system, rectum, and the vulval muscle.	1.19075109818594	0.97	0.814611887805732	0
25	B0238.12	B0238.12	Microarray and RNA sequencing studies indicate that B0238.12 is affected by Methylmercuric chloride, Mercuric Chloride, Rotenone, Zidovudine, Resveratrol, Cadmium, Chlorpyrifos, Diazinon, Humic substances, Colistin, and Triclosan\; microarray and tiling array studies indicate that B0238.12 is enriched in the pharynx and in the dopaminergic, PVD, OLL, and FLP neurons.	1.18637229080105	0.956666666666667	0.806379813558116	0
1180	F35C11.6	F35C11.6	Microarray studies indicate that F35C11.6 is affected by Progesterone\; tiling array and RNA sequencing studies indicate that F35C11.6 is enriched in the hypodermis and in the AFD and PLM neurons.	1.18636284662652	1.04333333333333	0.87943864417206	0
570	C45B2.8	C45B2.8	RNA sequencing and microarray studies indicate that C45B2.8 is affected by Methylmercury hydroxide, Multi-walled carbon nanotubes, Acrylamide, Chlorpyrifos, Quercetin, Copper sulfate, Paraquat, Dafa#1, Allantoin, and Ag nanoparticles\; tiling array and RNA sequencing studies indicate that C45B2.8 is enriched in the excretory cell and hypodermis and in the GABAergic and AFD neurons.	1.1857546348162	1.08666666666667	0.916434677765444	0
1801	M05B5.1	M05B5.1	M05B5.1 is predicted to have protein tyrosine phosphatase activity, based on protein domain information.	1.18349024498323	1.34666666666667	1.13787728489959	0
4962	sdz-35	ZC239.12	sdz-35 is an ortholog of human KCTD13 (potassium channel tetramerization domain containing 13), TNFAIP1 (TNF alpha induced protein 1) and KCTD10 (potassium channel tetramerization domain containing 10)\; microarray and RNA sequencing studies indicate that sdz-35 is affected by Methylmercuric chloride, D-glucose, Cadmium Chloride, Zidovudine, Chlorpyrifos, Cry5B, Diazinon, and Sirolimus\; tiling a…	1.18200183492586	1.34333333333333	1.13649005749436	0
3874	fbxc-5	C44C8.1	Microarray and RNA sequencing studies indicate that fbxc-5 is affected by fer-1, pgrn-1, htz-1, daf-16, hpk-1, daf-2, hsf-1, pgl-1, pgl-3, glh-4, glh-1, emb-4, lin-22, ash-2, tdp-1, spg-7, nuo-6, and nipi-3\; microarray studies indicate that fbxc-5 is affected by Humic substances, R24, single-walled carbon nanotubes, and Sirolimus\; RNA sequencing and microarray studies indicate that fbxc-5 is en…	1.17838762785291	1.22666666666667	1.04097042235731	0
1688	K07H8.11	K07H8.11	Tiling array, RNA sequencing, and microarray studies indicate that K07H8.11 is affected by hpl-2, wdr-23, rsr-2, clk-1, daf-2, and smg-1\; RNA sequencing and microarray studies indicate that K07H8.11 is affected by Zidovudine and Resveratrol\; tiling array studies indicate that K07H8.11 is enriched in neurons.	1.17836002818778	1.04	0.882582551276314	0
4775	pho-6	F52E1.8	pho-6 is an ortholog of human ACP2 (acid phosphatase 2, lysosomal), ACPT (acid phosphatase, testicular) and ACPP (acid phosphatase, prostate)\; microarray and RNA sequencing studies indicate that pho-6 is affected by Mercuric Chloride, Rifampin, Manganese chloride, Indole, 4-bromodiphenyl ether, Cadmium Chloride, Ag nanoparticles, Resveratrol, Atrazine, Cry5B, and Sirolimus\; tiling array, RNA se…	1.17791024220296	1.22333333333333	1.03856243837852	0
147	C05B5.8	C05B5.8	Microarray and RNA sequencing studies indicate that C05B5.8 is affected by Hydrogen sulfide, Methylmercuric chloride, Rotenone, Quercetin, Humic substances, Copper sulfate, and Sirolimus\; tiling array and RNA sequencing studies indicate that C05B5.8 is enriched in the excretory cell, hypodermis, amphid sheath cell, and muscle cell and in the GABAergic, PVD, OLL, and AFD neurons.	1.17647042494266	1.13666666666667	0.966166800769402	0
4278	lec-7	R07B1.2	lec-7 is an ortholog of human LGALS3 (galectin 3)\; lec-7 is predicted to have carbohydrate binding activity, based on protein domain information.	1.17505926813469	1.11333333333333	0.947469939197755	0
3898	fipr-7	C12D8.16	RNA sequencing and microarray studies indicate that fipr-7 is affected by aak-2, eat-2, emr-1, lem-2, hlh-30, clk-1, tdp-1, daf-16, jmjd-3.1, rbr-2, mir-34, daf-12, dpy-21, alg-1, alg-2, sma-2, sma-4, lin-22, cox-5B, and mir-243\; RNA sequencing studies indicate that fipr-7 is affected by Methylmercury hydroxide, Manganese chloride, Multi-walled carbon nanotubes, D-glucose, and Zidovudine\; RNA s…	1.1719935994804	1.26333333333333	1.07793535211577	0
2446	Y18H1A.11	Y18H1A.11	Y18H1A.11 is an ortholog of human PCYT1B (phosphate cytidylyltransferase 1, choline, beta) and PCYT1A (phosphate cytidylyltransferase 1, choline, alpha)\; Y18H1A.11 is predicted to have catalytic activity, based on protein domain information.	1.1713016430337	1.13666666666667	0.97043035278485	0
2858	Y75B8A.23	Y75B8A.23	RNA sequencing and microarray studies indicate that Y75B8A.23 is affected by Ethanol, Methylmercuric chloride, Manganese chloride, Mianserin, D-glucose, Paraquat, and Colistin\; RNA sequencing studies indicate that Y75B8A.23 is enriched in the gon_male_dtc posterior, gon_male_dtc anterior, Z1.p, Z4.a, amphid sheath cell, muscle cell, and intestine.	1.17053389782072	1.27666666666667	1.09067039326545	0
3423	cnc-4	R09B5.9	cnc-4 is involved in defense response to fungus and innate immune response\; cnc-4 is expressed in the hypodermis and the intestine.	1.16998839273692	1.18	1.00855701417658	0
1424	F54C8.1	F54C8.1	F54C8.1 is an ortholog of human HADH (hydroxyacyl-CoA dehydrogenase)\; F54C8.1 is predicted to have 3-hydroxyacyl-CoA dehydrogenase activity and NAD+ binding activity, based on protein domain information.	1.16961848436237	1.38333333333333	1.18272184633562	0
3027	ZK742.4	ZK742.4	ZK742.4 is predicted to have FMN binding activity and oxidoreductase activity, based on protein domain information.	1.16848755635914	1.08666666666667	0.929977097961213	0
2377	Y105C5A.8	Y105C5A.8	RNA sequencing and microarray studies indicate that Y105C5A.8 is affected by Rotenone, Manganese chloride, D-glucose, Zidovudine, Quercetin, and Paraquat\; RNA sequencing studies indicate that Y105C5A.8 is enriched in the hypodermis.	1.16712726214788	1.08666666666667	0.9310609921551	0
3390	clec-60	ZK666.6	clec-60 is expressed in the intestine.	1.16563939616668	1.08	0.926530111758137	0
1810	M162.5	M162.5	Microarray and RNA sequencing studies indicate that M162.5 is affected by Hydrogen sulfide, Methylmercuric chloride, Mercuric Chloride, Rotenone, D-glucose, Bisphenol A, Juglone, Ag nanoparticles, Quercetin, and Sirolimus\; tiling array and proteomic studies indicate that M162.5 is enriched in the cephalic sheath cell, coelomocytes, ventral nerve cord, and hypodermis and in the dopaminergic neuro…	1.16523256854822	1	0.858197776986201	0
1684	K07E3.4	K07E3.4	K07E3.4 is an ortholog of human MTHFD1 (methylenetetrahydrofolate dehydrogenase, cyclohydrolase and formyltetrahydrofolate synthetase 1) and MTHFD1L (methylenetetrahydrofolate dehydrogenase (NADP+ dependent) 1-like)\; K07E3.4 is predicted to have ATP binding activity and formate-tetrahydrofolate ligase activity, based on protein domain information\; K07E3.4 is expressed in the pharynx, hypodermis…	1.16223369665877	0.99	0.851808033828382	0
3473	col-167	T10E10.2	col-167 is an ortholog of human MARCO (macrophage receptor with collagenous structure)\; col-167 is a structural constituent of cuticle, based on protein domain information.	1.16206561750314	1.13333333333333	0.975274817758105	0
2376	Y105C5A.25	Y105C5A.25	Microarray and RNA sequencing studies indicate that Y105C5A.25 is affected by lin-35, eat-2, bar-1, fbf-1, dpy-21, pgl-1, pgl-3, glh-4, glh-1, fog-2, dcr-1, rde-4, aak-2, isp-1, and nuo-6\; RNA sequencing and microarray studies indicate that Y105C5A.25 is affected by Manganese chloride, Chlorpyrifos, Diazinon, Paraquat, and Colistin\; RNA sequencing studies indicate that Y105C5A.25 is enriched in…	1.16162982755	0.99	0.852250843186438	0
3266	cav-2	C56A3.7	cav-2 is an ortholog of human CAV2 (caveolin 2)\; cav-2 is involved in cell surface receptor signaling pathway and regulation of oviposition\; cav-2 is expressed in the pharynx, hypodermis, nervous system, reproductive system, and the intestine\; cav-2 is localized to the caveola.	1.15858364658521	0.92	0.794073006909419	0
2931	ZC412.5	ZC412.5	Microarray and RNA sequencing studies indicate that ZC412.5 is affected by Methylmercuric chloride, Manganese chloride, D-glucose, Chlorpyrifos, Diazinon, Paraquat, Colistin, Dafa#1, adsorbable organic bromine compounds, and Sirolimus\; proteomic and RNA sequencing studies indicate that ZC412.5 is enriched in the germ line and male and in the AVG, RIM, PVC, AVA, AVD, and AVE neurons.	1.15840893436222	1.03	0.889150600834313	0
2228	T24E12.5	T24E12.5	Microarray studies indicate that T24E12.5 is affected by Aldicarb, Hydrogen sulfide, Tryptophan, Tunicamycin, Levamisole, Cry5B, Chlorpyrifos, Quercetin, Humic substances, Copper sulfate, Colistin, Dafa#1, adsorbable organic bromine compounds, and Sirolimus\; microarray, tiling array, and RNA sequencing studies indicate that T24E12.5 is enriched in the intestine and in the PVD, OLL, and dopaminer…	1.15834515487631	0.98	0.846034531136486	0
4029	grl-16	Y65B4BR.6	Microarray and RNA sequencing studies indicate that grl-16 is affected by Hydrogen sulfide, 1-methylnicotinamide, Nicotinic acid, D-glucose, Bisphenol S, Neurotoxins, Zidovudine, Humic substances, single-walled carbon nanotubes, Colistin, Dafa#1, adsorbable organic bromine compounds, and Sirolimus\; proteomic, tiling array, RNA sequencing, and microarray studies indicate that grl-16 is enriched i…	1.15746999341962	1.12	0.967627676196669	0
1135	F32A5.4	F32A5.4	RNA sequencing and microarray studies indicate that F32A5.4 is affected by Methylmercury hydroxide, Methylmercuric chloride, Rotenone, D-glucose, Juglone, Estrogen, Acrylamide, Atrazine, Quercetin, Hydrolyzable Tannins, Humic substances, single-walled carbon nanotubes, Sirolimus, and Allantoin\; RNA sequencing studies indicate that F32A5.4 is enriched in the Psub1 and in the RID neurons.	1.15736298546482	0.98	0.84675249883373	0
799	F07F6.1	F07F6.1	F07F6.1 is predicted to have nucleic acid binding activity, based on protein domain information.	1.15703809211951	1.11666666666667	0.965107954761553	0
3813	fbxa-199	T06E6.3	Microarray and RNA sequencing studies indicate that fbxa-199 is affected by lin-15B, lin-35, wdr-23, bar-1, prg-1, clk-1, ham-3, hsf-1, dpy-21, mir-34, hrp-2, daf-16, pgl-1, pgl-3, glh-4, glh-1, cox-5B, sir-2.1, and eat-2\; microarray and RNA sequencing studies indicate that fbxa-199 is affected by Methylmercuric chloride, Multi-walled carbon nanotubes, Resveratrol, Dafa#1, Sirolimus, and Allanto…	1.15440357238034	1.02666666666667	0.889348137194094	0
3398	clec-70	Y46C8AL.3	RNA sequencing and microarray studies indicate that clec-70 is affected by Ethanol, Mercuric Chloride, Rotenone, Tunicamycin, D-glucose, TPEN, Chlorpyrifos, Diazinon, Humic substances, R24, Colistin, Sirolimus, and Allantoin\; RNA sequencing studies indicate that clec-70 is enriched in the intestine.	1.15417651682246	1.08666666666667	0.941508210250496	0
4449	mpz-3	F18C5.4	mpz-3 is expressed in the male gonad.	1.15360643856261	1.12333333333333	0.973757856910893	0
5269	tni-3	T20B3.2	tni-3 is an ortholog of human TNNI2 (troponin I2, fast skeletal type), TNNI1 (troponin I1, slow skeletal type) and TNNI3 (troponin I3, cardiac type)\; tni-3 is involved in muscle contraction, oviposition and post-embryonic body morphogenesis\; tni-3 exhibits troponin C binding activity\; tni-3 is expressed in the anal depressor muscle, anal sphincter muscle, rectal muscle, body wall musculature, …	1.15231262817236	0.98	0.85046364679205	0
2164	T20H4.2	T20H4.2	T20H4.2 is predicted to have nucleic acid binding activity, based on protein domain information\; T20H4.2 is expressed in the head neurons.	1.15062247168211	1.02666666666667	0.89227065517482	0
2609	Y46H3D.1	Y46H3D.1	Microarray and RNA sequencing studies indicate that Y46H3D.1 is affected by spe-44, nhr-114, eat-2, csr-1, pgl-1, pgl-3, glh-4, glh-1, npr-1, cox-5B, jmjd-3.1, jmjd-1.2, mir-34, mir-71, spr-5, dpy-9, dpy-10, aak-2, isp-1, and nuo-6\; microarray and RNA sequencing studies indicate that Y46H3D.1 is affected by Methylmercuric chloride, Multi-walled carbon nanotubes, D-glucose, Paraquat, Colistin, an…	1.15031511274694	1.19	1.03449914446337	0
460	C34C6.7	C34C6.7	cup-16 is involved in endocytosis and lysosomal protein catabolic process.	1.1501964750868	1.05666666666667	0.918683624540689	0
1137	F32A5.9	F32A5.9	RNA sequencing and microarray studies indicate that F32A5.9 is affected by emr-1, lem-2, cep-1, daf-16, pgl-1, pgl-3, glh-4, glh-1, dpy-9, dpy-10, tbx-2, isp-1, and nuo-6\; RNA sequencing and microarray studies indicate that F32A5.9 is affected by Rotenone, Cry5B, Hydrolyzable Tannins, Humic substances, Paraquat, and Sirolimus.	1.14986378028877	1	0.869668231265506	0
43	B0310.1	B0310.1	Microarray and RNA sequencing studies indicate that B0310.1 is affected by cyc-1, eat-2, emr-1, lem-2, daf-2, jmjd-3.1, jmjd-1.2, mir-34, pgl-1, pgl-3, glh-4, glh-1, emb-4, sma-2, sma-4, mir-71, and nuo-6\; RNA sequencing and microarray studies indicate that B0310.1 is affected by Zidovudine, Resveratrol, Chlorpyrifos, and Hydrolyzable Tannins\; tiling array, proteomic, and microarray studies ind…	1.14873904583195	0.973333333333333	0.847305867128786	0
3923	fmo-1	K08C7.2	fmo-1 is an ortholog of human FMO4 (flavin containing monooxygenase 4), FMO3 (flavin containing monooxygenase 3), FMO5 (flavin containing monooxygenase 5), FMO2 (flavin containing monooxygenase 2) and FMO1 (flavin containing monooxygenase 1)\; fmo-1 is predicted to have N,N-dimethylaniline monooxygenase activity, NADP binding activity, and flavin adenine dinucleotide binding activity, based on pr…	1.14850777651307	1.05	0.914229769682406	0
1364	F49E2.5	F49E2.5	F49E2.5 is expressed in the muscle cell, hypodermis, and the nervous system.	1.14724859153636	0.92	0.801918613617966	0
5076	sqt-2	C01B12.1	sqt-2 is an ortholog of human MARCO (macrophage receptor with collagenous structure)\; sqt-2 functions in cuticle development involved in collagen and cuticulin-based cuticle the molting cycle\; sqt-2 is a structural constituent of cuticle, based on protein domain information.	1.14649869357168	1.00333333333333	0.875128195922888	0
3474	col-168	T10E10.1	col-168 is an ortholog of human MARCO (macrophage receptor with collagenous structure)\; col-168 is a structural constituent of cuticle, based on protein domain information.	1.14432469363982	1	0.873877847395954	0
502	C36F7.5	C36F7.5	RNA sequencing and microarray studies indicate that C36F7.5 is affected by Manganese chloride, D-glucose, Chlorpyrifos, Hydrolyzable Tannins, Humic substances, Paraquat, Colistin, Sirolimus, and Triclosan\; proteomic, RNA sequencing, tiling array, and microarray studies indicate that C36F7.5 is enriched in the germ line, amphid sheath cell, and male and in neurons including the NSM neurons.	1.1437186214471	1.1	0.961775019985436	0
5111	srj-14	C03G6.3	RNA sequencing, microarray, and tiling array studies indicate that srj-14 is affected by wdr-23, emr-1, lem-2, clk-1, daf-2, glp-1, npr-1, cec-4, mir-34, elli-1, daf-16, emb-4, sma-2, sma-4, lin-22, smg-2, tax-6, tdp-1, and nhr-25\; microarray and RNA sequencing studies indicate that srj-14 is affected by Tryptophan, Rotenone, single-walled carbon nanotubes, and Sirolimus.	1.14366983430224	0.99	0.865634443006886	0
4772	pho-11	C05C10.4	pho-11 is an ortholog of human ACPT (acid phosphatase, testicular), ACPP (acid phosphatase, prostate) and ACP2 (acid phosphatase 2, lysosomal)\; microarray and RNA sequencing studies indicate that pho-11 is affected by Heme, 1-methylnicotinamide, Rotenone, Rifampin, D-glucopyranose, Bisphenol A, Cholestanol, Ethanol, Atrazine, Fluoranthene, Chlorpyrifos, Humic substances, R24, Paraquat, Dafa#1, a…	1.14273643485419	1.03666666666667	0.907179149143823	0
4277	lec-6	Y55B1AR.1	lec-6 is an ortholog of human LGALS1 (galectin 1)\; lec-6 is predicted to have carbohydrate binding activity, based on protein domain information\; lec-6 is expressed in the pharynx and the intestine\; lec-6 is localized to the cytoplasm.	1.14101387250002	1.02	0.893941804375377	0
2221	T24C2.5	T24C2.5	RNA sequencing and microarray studies indicate that T24C2.5 is affected by Rotenone, D-glucopyranose, Humic substances, and Sirolimus\; tiling array, RNA sequencing, and microarray studies indicate that T24C2.5 is enriched in the intestine and in the dopaminergic neurons.	1.13830963377701	1.13	0.992700023323671	0
1199	F35H10.2	F35H10.2	RNA sequencing and microarray studies indicate that F35H10.2 is affected by Manganese chloride, D-glucose, Zidovudine, Paraquat, Colistin, and adsorbable organic bromine compounds\; tiling array, RNA sequencing, and microarray studies indicate that F35H10.2 is enriched in the ventral nerve cord and male and in neurons including the AVE neurons.	1.13790249065889	0.94	0.826081327456893	0
4064	gst-6	F11G11.3	gst-6 is an ortholog of members of the human GST (Soluble glutathione S-transferases) family including HPGDS\; gst-6 is involved in innate immune response[HEP].	1.13671172078786	1.08333333333333	0.953041403129428	0
2197	T23B3.6	T23B3.6	Microarray, RNA sequencing, and tiling array studies indicate that T23B3.6 is affected by rde-4, zfp-1, nhr-114, wdr-23, tatn-1, daf-16, hsf-1, mir-34, elli-1, pgl-1, pgl-3, glh-4, glh-1, emb-4, sma-2, sma-4, lin-22, and slr-2\; microarray studies indicate that T23B3.6 is affected by Methylmercuric chloride, Tunicamycin, Resveratrol, and Sirolimus\; tiling array, RNA sequencing, and microarray st…	1.13600224227683	0.943333333333333	0.830397421965167	0
285	C17B7.12	C17B7.12	Microarray and RNA sequencing studies indicate that C17B7.12 is affected by hcf-1, wdr-23, clk-1, tdp-1, jmjd-3.1, jmjd-1.2, mir-34, exc-7, lin-22, and sir-2.1\; microarray and RNA sequencing studies indicate that C17B7.12 is affected by Hydrogen sulfide, Ethanol, Tunicamycin, Colistin, and Sirolimus\; tiling array studies indicate that C17B7.12 is enriched in neurons.	1.13591555699596	1.01	0.889150600834313	0
1019	F22B7.9	F22B7.9	F22B7.9 is an ortholog of human FAM86C1 (family with sequence similarity 86 member C1) and members of the Seven-beta-strand methyltransferase motif containing family including FAM86B1\; F22B7.9 is expressed in the anterior hypodermis, Epl, Eala, Eara, Epra, Ear, Eal, Eplp, Eprp, Ealp, Epr, Ep, Earp, Epla, and the Ea.	1.13549195623702	1	0.880675547287863	0
2956	ZK1055.7	ZK1055.7	ZK1055.7 is involved in innate immune response[HEP].	1.13443923122442	1.04	0.91675249883373	0
1290	F43C9.2	F43C9.2	F43C9.2 is an ortholog of human CALML4 (calmodulin like 4), CALML5 (calmodulin like 5) and CALML3 (calmodulin like 3)\; F43C9.2 is predicted to have calcium ion binding activity, based on protein domain information.	1.13421938152152	1.01333333333333	0.893419165500397	0
4385	mboa-4	C08F8.4	mboa-4 is an ortholog of human MBOAT2 (membrane bound O-acyltransferase domain containing 2) and MBOAT1 (membrane bound O-acyltransferase domain containing 1)\; microarray and RNA sequencing studies indicate that mboa-4 is affected by Methylmercuric chloride, Rotenone, Manganese chloride, D-glucose, Paraquat, Colistin, Dafa#1, Allantoin, Sirolimus, and Triclosan\; RNA sequencing studies indicate …	1.13196064701122	1.04333333333333	0.921704598201456	0
4955	scrm-6	F46A8.10	scrm-6 is an ortholog of human TMEM256-PLSCR3 (TMEM256-PLSCR3 readthrough (NMD candidate)) and members of the PLSCR (Phospholipid scramblases) family including PLSCR5\; RNA sequencing and microarray studies indicate that scrm-6 is affected by Ethanol, Manganese chloride, D-glucose, Paraquat, Colistin, and adsorbable organic bromine compounds\; RNA sequencing studies indicate that scrm-6 is enrich…	1.1311311201131	0.903333333333333	0.79861062724807	0
2937	ZC443.4	ZC443.4	Microarray studies indicate that ZC443.4 is affected by Resveratrol, Cadmium, single-walled carbon nanotubes, and Allantoin\; microarray, tiling array, and RNA sequencing studies indicate that ZC443.4 is enriched in the ventral nerve cord and in neurons including the PVD, OLL, AFD, and ASER neurons.	1.13023205672543	1.00666666666667	0.890672548771298	0
1315	F45D3.4	F45D3.4	RNA sequencing and microarray studies indicate that F45D3.4 is affected by Ethanol, 1-methylnicotinamide, Rotenone, Bisphenol A, D-glucose, Cadmium Chloride, Cry5B, Ivermectin, Quercetin, Humic substances, R24, single-walled carbon nanotubes, Sirolimus, and Cholesterol\; microarray, tiling array, and RNA sequencing studies indicate that F45D3.4 is enriched in the germline precursor cell, hypoderm…	1.12956449022222	1.06666666666667	0.944316748534488	0
321	C18H7.11	C18H7.11	Microarray and RNA sequencing studies indicate that C18H7.11 is affected by Hydrogen sulfide, Tryptophan, D-glucopyranose, and Bisphenol S\; tiling array and RNA sequencing studies indicate that C18H7.11 is enriched in the intestine.	1.12863343413891	1.24	1.09867381427173	0
3688	dod-24	C32H11.12	dod-24 is involved in defense response to Gram-negative bacterium and innate immune response[HEP].	1.12561515519368	1.04333333333333	0.926900573894467	0
4670	nspc-12	F42F12.10	RNA sequencing and microarray studies indicate that nspc-12 is affected by aak-2, prp-8, bar-1, daf-16, ham-3, tcer-1, hsf-1, dpy-21, mir-34, emb-4, sir-2.1, mir-243, cdk-4, cyd-1, cye-1, cdk-2, nhr-25, and daf-2\; microarray and RNA sequencing studies indicate that nspc-12 is affected by Hydrogen sulfide and Mianserin.	1.12456327110452	0.88	0.782526001525627	0
1743	K10D11.2	K10D11.2	Microarray and RNA sequencing studies indicate that K10D11.2 is affected by Hydrogen sulfide, Methylmercuric chloride, Tunicamycin, D-glucopyranose, Indole, Zidovudine, Cry5B, Copper sulfate, Dibromoacetic acid, Tetrabromobisphenol A, and Colistin\; RNA sequencing studies indicate that K10D11.2 is enriched in the intestine.	1.12275931781763	1.01666666666667	0.905507218272584	0
610	C49A9.3	C49A9.3	Microarray and RNA sequencing studies indicate that C49A9.3 is affected by cyc-1, lin-15B, lin-35, eat-2, ubc-9, daf-2, mdt-15, hsf-1, mir-60, mir-34, vit-2, sma-4, zip-2, and let-60\; RNA sequencing and microarray studies indicate that C49A9.3 is affected by D-glucopyranose, Bisphenol A, Colistin, and Sirolimus\; RNA sequencing and microarray studies indicate that C49A9.3 is enriched in the inte…	1.12226451407051	0.976666666666667	0.870264233094434	0
5213	tag-234	F55C12.7	RNA sequencing and microarray studies indicate that tag-234 is affected by 1-methylnicotinamide, Methylmercuric chloride, Levamisole, Cry5B, Quercetin, Humic substances, Paraquat, adsorbable organic bromine compounds, Multi-walled carbon nanotubes, and Sirolimus\; tiling array and RNA sequencing studies indicate that tag-234 is enriched in the intestine.	1.12053913834314	1.00333333333333	0.895402310370782	0
3628	dcar-1	C06H5.7	dcar-1 is an ortholog of human FFAR4 (free fatty acid receptor 4), HCRTR1 (hypocretin receptor 1) and HCRTR2 (hypocretin receptor 2)\; dcar-1 is involved in defense response to fungus and response to wounding\; dcar-1 is expressed in certain interneurons, all amphid neurons, hyp7 syncytium, uterine toroidal epithelial cell, and the uv1\; dcar-1 is localized to the apical plasma membrane and the n…	1.1192846153983	0.956666666666667	0.854712602590574	0
177	C06G3.12	C06G3.12	N.A.	1.11884797603426	1.18666666666667	1.06061475024765	0
688	C55A1.6	C55A1.6	Microarray studies indicate that C55A1.6 is affected by Mercuric Chloride, Humic substances, single-walled carbon nanotubes, and Sirolimus\; tiling array studies indicate that C55A1.6 is enriched in the coelomocytes and excretory cell and in the GABAergic neurons.	1.11860937339598	0.893333333333333	0.79861062724807	0
1632	K03H1.12	K03H1.12	RNA sequencing and microarray studies indicate that K03H1.12 is affected by Ethanol, Methylmercuric chloride, Manganese chloride, D-glucose, Zidovudine, Chlorpyrifos, Diazinon, Hydrolyzable Tannins, Paraquat, Colistin, adsorbable organic bromine compounds, and Sirolimus\; RNA sequencing studies indicate that K03H1.12 is enriched in the germ line and male.	1.1182681349692	1.12	1.0015487028349	0
1505	F57H12.5	F57H12.5	F57H12.5 is predicted to have protein tyrosine phosphatase activity, based on protein domain information.	1.11525799509147	1.08333333333333	0.97137463986033	0
1266	F41E6.11	F41E6.11	F41E6.11 is involved in endoplasmic reticulum unfolded protein response[HEP].	1.11354820523973	0.95	0.853128760416328	0
2331	W06H8.2	W06H8.2	W06H8.2 is predicted to have FMN binding activity and oxidoreductase activity, based on protein domain information.	1.11034153414104	0.93	0.837580124136713	0
2668	Y52E8A.3	Y52E8A.3	Y52E8A.3 is an ortholog of human NXNL2 (nucleoredoxin-like 2)\; RNA sequencing and microarray studies indicate that Y52E8A.3 is affected by 1-methylnicotinamide, Mercuric Chloride, Rotenone, Tunicamycin, Sodium arsenite, Juglone, Lactoferrin, Quercetin, Copper sulfate, Arsenic trioxide, and Sirolimus\; tiling array studies indicate that Y52E8A.3 is enriched in the intestine and in neurons includi…	1.10771472084743	1.07333333333333	0.968961875411577	0
264	C14C6.5	C14C6.5	C14C6.5 is involved in innate immune response[HEP].	1.10632545209411	0.966666666666667	0.873763380239432	0
1692	K08B5.1	K08B5.1	RNA sequencing and microarray studies indicate that K08B5.1 is affected by D-glucose, 4-bromodiphenyl ether, Cadmium Chloride, Chlorpyrifos, Diazinon, single-walled carbon nanotubes, and Sirolimus\; tiling array and RNA sequencing studies indicate that K08B5.1 is enriched in the germline precursor cell, hypodermis, Z4, and Z1.	1.10541188619537	1.03	0.93177937822351	0
3971	gem-4	T12A7.1	gem-4 is an ortholog of members of the human CPNE (Copines) family including CPNE5\; gem-4 is expressed in the Z4, Z3, Z2, Z1, hmc, spermatheca, pharyngeal-intestinal valve, intestine, spermathecal-uterine junction, and the uterine toroidal epithelial cell.	1.10516561680198	0.926666666666667	0.838486696091904	0
4624	nlp-31	B0213.6	nlp-31 is involved in defense response to Gram-negative bacterium, defense response to fungus and killing of cells of other organism\; nlp-31 exhibits double-stranded DNA binding activity\; nlp-31 is expressed in the hypodermis.	1.10374755599514	1.09	0.987544655550562	0
2902	Y9C9A.8	Y9C9A.8	Microarray and RNA sequencing studies indicate that Y9C9A.8 is affected by Methylmercuric chloride, Mercuric Chloride, Zidovudine, Chlorpyrifos, Diazinon, and Humic substances\; tiling array and RNA sequencing studies indicate that Y9C9A.8 is enriched in the intestine and pharyngeal muscle cell and in the PVD and OLL neurons.	1.10237409711624	0.926666666666667	0.840609979035957	0
676	C54D10.10	C54D10.10	C54D10.10 is an ortholog of human TFPI2 (tissue factor pathway inhibitor 2) and TFPI (tissue factor pathway inhibitor)\; C54D10.10 is predicted to have serine-type endopeptidase inhibitor activity, based on protein domain information\; C54D10.10 is expressed in the pharynx, nervous system, reproductive system, and the seam cell.	1.1008046123532	1.05666666666667	0.959903923737946	0
236	C10G8.3	C10G8.3	C10G8.3 is predicted to have serine-type endopeptidase inhibitor activity, based on protein domain information.	1.1006561112344	1.00333333333333	0.911577488274775	0
5423	vamp-8	B0513.9	vamp-8 is an ortholog of human VAMP8 (vesicle associated membrane protein 8)\; vamp-8 is expressed in the pharynx and the nervous system.	1.0996154722759	1.02333333333333	0.930628350668181	0
3633	dct-5	F07F6.5	Microarray and RNA sequencing studies indicate that dct-5 is affected by Heme, 1-methylnicotinamide, Nicotinic acid, D-glucose, Neurotoxins, Zidovudine, Ethanol, Diazinon, Dafa#1, and adsorbable organic bromine compounds\; tiling array and RNA sequencing studies indicate that dct-5 is enriched in the hypodermis.	1.09735633858443	1.05	0.956845067623598	0
997	F21A3.4	F21A3.4	Microarray and RNA sequencing studies indicate that F21A3.4 is affected by Methylmercuric chloride, Manganese chloride, Atrazine, Paraquat, Tetrabromobisphenol A, Colistin, and Triclosan\; RNA sequencing studies indicate that F21A3.4 is enriched in the germ line and male.	1.09726441732318	0.953333333333333	0.868827347613285	0
2777	Y65B4A.7	Y65B4A.7	Y65B4A.7 is an ortholog of human Pxn (paxillin) and members of the LIM domain containing family including LMO1\; RNA sequencing and microarray studies indicate that Y65B4A.7 is affected by csr-1, pgl-1, pgl-3, glh-4, glh-1, jmjd-3.1, jmjd-1.2, mir-71, tdp-1, his-24, hpl-1, hpl-2, isp-1, and nuo-6\; microarray studies indicate that Y65B4A.7 is affected by Methylmercuric chloride, Diazinon, Chlorpy…	1.09726441732318	0.953333333333333	0.868827347613285	0
1486	F56D5.6	F56D5.6	Microarray studies indicate that F56D5.6 is affected by Cry5B, Chlorpyrifos, Diazinon, Hydrolyzable Tannins, Humic substances, single-walled carbon nanotubes, Paraquat, Colistin, adsorbable organic bromine compounds, and Sirolimus\; tiling array, RNA sequencing, and microarray studies indicate that F56D5.6 is enriched in the coelomocytes and intestine.	1.09590151769455	0.973333333333333	0.888157665280853	0
3495	col-61	C01H6.1	col-61 is an ortholog of human SFTPD (surfactant protein D)\; col-61 is a structural constituent of cuticle, based on protein domain information.	1.09586409677417	1	0.912521911196506	0
2970	ZK1290.5	Multiple entries : 2		1.09579870075507	1.01666666666667	0.927785975623186	0
376	C27D6.12	C27D6.12	Tiling array, microarray, and RNA sequencing studies indicate that C27D6.12 is affected by daf-12, nhr-114, rsr-2, ash-2, set-2, tdp-1, csr-1, mir-34, pgl-1, pgl-3, glh-4, glh-1, emb-4, adr-2, sma-2, and sma-4\; RNA sequencing and microarray studies indicate that C27D6.12 is affected by Methylmercury hydroxide and Allantoin\; microarray and RNA sequencing studies indicate that C27D6.12 is enriche…	1.09444045017996	1.08333333333333	0.989851328279392	0
2100	T12A7.6	T12A7.6	RNA sequencing and microarray studies indicate that T12A7.6 is affected by Cry5B, Levamisole, Atrazine, Humic substances, and Sirolimus\; tiling array and microarray studies indicate that T12A7.6 is enriched in the body wall muscle cell and muscle cell.	1.09443455563331	0.973333333333333	0.889348137194094	0
2678	Y53F4B.11	Y53F4B.11	RNA sequencing and microarray studies indicate that Y53F4B.11 is affected by Ethanol, Nicotinic acid, Methylmercuric chloride, Tunicamycin, Manganese chloride, D-glucose, Chlorpyrifos, Diazinon, Paraquat, Colistin, and Sirolimus\; RNA sequencing studies indicate that Y53F4B.11 is enriched in the male.	1.0935919929402	0.963333333333333	0.880889161179153	0
325	C23G10.1	C23G10.1	C23G10.1 is an ortholog of members of the human PPP (Protein phosphatase catalytic subunits) family including PPP3CB\; C23G10.1 is predicted to have hydrolase activity, based on protein domain information.	1.09327109212358	1.05666666666667	0.966518436533601	0
5317	ttr-27	R90.2	RNA sequencing and microarray studies indicate that ttr-27 is affected by Bisphenol A, Levamisole, Zidovudine, Hydrolyzable Tannins, Colistin, and Allantoin\; tiling array and microarray studies indicate that ttr-27 is enriched in the intestine and in the PVD and OLL neurons.	1.09254577332896	1.14666666666667	1.04953649966793	0
3879	fbxc-9	C44C8.10	Tiling array, RNA sequencing, and microarray studies indicate that fbxc-9 is affected by prg-1, daf-16, pgl-1, pgl-3, glh-4, glh-1, eri-1, mut-2, and ash-2\; RNA sequencing and microarray studies indicate that fbxc-9 is affected by Mianserin, Quercetin, Dafa#1, and Sirolimus\; RNA sequencing studies indicate that fbxc-9 is enriched in the germ line.	1.09140201187843	0.893333333333333	0.818519045787536	0
1000	F21C10.10	F21C10.10	RNA sequencing and microarray studies indicate that F21C10.10 is affected by 1-methylnicotinamide, Rotenone, Ethanol, Levamisole, Zidovudine, Progesterone, Deoxyglucose, Chlorpyrifos, Diazinon, Cry5B, Ivermectin, Quercetin, Humic substances, single-walled carbon nanotubes, Dafa#1, Sirolimus, and Cholesterol\; RNA sequencing and microarray studies indicate that F21C10.10 is enriched in the muscle …	1.08926395325088	0.913333333333333	0.838486696091904	0
1754	K11D12.9	K11D12.9	K11D12.9 is an ortholog of human CGRRF1 (cell growth regulator with ring finger domain 1)\; microarray, tiling array, and RNA sequencing studies indicate that K11D12.9 is affected by zfp-1, daf-16, lin-15B, daf-12, wdr-23, clk-1, daf-2, jmjd-3.1, hsf-1, dpy-21, mir-34, elli-1, sma-2, sma-4, smg-2, slr-2, and mir-35\; microarray studies indicate that K11D12.9 is affected by Sirolimus\; tiling arra…	1.0886919031935	0.96	0.881792173877655	0
732	D1086.5	D1086.5	RNA sequencing and microarray studies indicate that D1086.5 is affected by 1-methylnicotinamide, Methylmercuric chloride, Tunicamycin, Levamisole, Quercetin, and Humic substances\; microarray and tiling array studies indicate that D1086.5 is enriched in the body wall muscle cell and muscle cell and in the PVD, OLL, and dopaminergic neurons.	1.08815427544798	1.00666666666667	0.925113919395516	0
568	C45B2.1	C45B2.1	RNA sequencing and microarray studies indicate that C45B2.1 is affected by Ethanol, Rotenone, Rifampin, Manganese chloride, D-glucose, Bisphenol A, Juglone, Zidovudine, Deoxyglucose, Acrylamide, Quercetin, Hydrolyzable Tannins, Humic substances, Copper sulfate, Paraquat, Dafa#1, Sirolimus, Allantoin, and Ag nanoparticles\; tiling array and RNA sequencing studies indicate that C45B2.1 is enriched …	1.08781513412719	0.956666666666667	0.879438644172059	0
3468	col-159	F57B1.3	col-159 is an ortholog of human MARCO (macrophage receptor with collagenous structure)\; col-159 is a structural constituent of cuticle, based on protein domain information.	1.08694916461737	1.09666666666667	1.0089401623973	0
5307	ttm-2	F26G1.4	ttm-2 is an ortholog of human ARRDC1 (arrestin domain containing 1) and ARRDC5 (arrestin domain containing 5)\; microarray studies indicate that ttm-2 is affected by Tunicamycin, Cry5B, Hydrolyzable Tannins, Humic substances, single-walled carbon nanotubes, and Colistin\; tiling array and RNA sequencing studies indicate that ttm-2 is enriched in the hypodermis, intestine, and hermaphrodite-specif…	1.08403283824483	0.99	0.913256467030019	0
1471	F55H12.4	F55H12.4	F55H12.4 is expressed in the pharynx, anus, hypodermis, and the vulva.	1.08364448421648	0.926666666666667	0.855139005609096	0
5073	sqst-1	T12G3.1	sqst-1 is an ortholog of human SQSTM1 (sequestosome 1)\; sqst-1 is predicted to have zinc ion binding activity, based on protein domain information\; sqst-1 is expressed in the muscle cell, nervous system, reproductive system, intestine, and the hypodermal cell\; sqst-1 is localized to the cytoplasm.	1.08333833674545	0.95	0.876919026842509	0
3379	clec-265	M02F4.7	Microarray and RNA sequencing studies indicate that clec-265 is affected by Heme, Diallyl trisulfide, 1-methylnicotinamide, Tunicamycin, D-glucopyranose, D-glucose, Bisphenol A, Chlorpyrifos, Diazinon, Quercetin, Humic substances, Paraquat, Colistin, Multi-walled carbon nanotubes, Sirolimus, Ag nanoparticles, and Octopamine\; microarray, tiling array, and RNA sequencing studies indicate that clec…	1.08302384354705	0.86	0.794073006909419	0
3827	fbxa-31	ZC47.5	Microarray and RNA sequencing studies indicate that fbxa-31 is affected by cyc-1, lin-15B, nhr-114, wdr-23, eat-2, tatn-1, emr-1, lem-2, prg-1, mdt-15, npr-1, jmjd-3.1, jmjd-1.2, mir-34, pgl-1, pgl-3, glh-4, glh-1, and vit-2\; microarray and RNA sequencing studies indicate that fbxa-31 is affected by Methylmercuric chloride, D-glucopyranose, Zidovudine, and Colistin\; tiling array, RNA sequencing…	1.08260262602726	0.893333333333333	0.82517196232151	0
1469	F55G11.8	F55G11.8	F55G11.8 is involved in innate immune response[HEP].	1.08244548184645	0.94	0.868404012732847	0
2955	ZK1055.6	ZK1055.6	Microarray and RNA sequencing studies indicate that ZK1055.6 is affected by Aldicarb, Methylmercuric chloride, Zidovudine, Resveratrol, Cry5B, Humic substances, and Sirolimus\; microarray, tiling array, and RNA sequencing studies indicate that ZK1055.6 is enriched in the coelomocytes, Z4, Z1, and intestine and in the PVD, OLL, AVA, and AFD neurons.	1.08241714735334	0.96	0.886903909779452	0
3113	acs-17	C46F4.2	acs-17 is an ortholog of human ACSL3 (acyl-CoA synthetase long-chain family member 3) and ACSL4 (acyl-CoA synthetase long-chain family member 4)\; acs-17 is predicted to have catalytic activity, based on protein domain information.	1.08144188783887	0.896666666666667	0.829139944318736	0
1554	F59H6.5	F59H6.5	F59H6.5 is predicted to have DNA helicase activity, based on protein domain information.	1.07895724728408	1.13	1.0473074840031	0
944	F16C3.2	F16C3.2	RNA sequencing and microarray studies indicate that F16C3.2 is affected by Rotenone, D-glucose, Indole, Atrazine, Cry5B, Quercetin, Humic substances, Sirolimus, and Cholesterol\; tiling array and RNA sequencing studies indicate that F16C3.2 is enriched in the hypodermis and in the ASER neurons.	1.07853217222143	1.09	1.01063281010426	0
1452	F55B11.1	F55B11.1	xdh-1 is an ortholog of human XDH (xanthine dehydrogenase) and AOX1 (aldehyde oxidase 1)\; xdh-1 is predicted to have electron transfer activity, flavin adenine dinucleotide binding activity, iron ion binding activity, iron-sulfur cluster binding activity, oxidoreductase activity, acting on CH-OH group of donors, xanthine dehydrogenase activity, and xanthine oxidase activity, based on protein dom…	1.07741497505954	0.873333333333333	0.810582137384038	0
4711	oig-4	R07G3.9	oig-4 is expressed in the pm6, body wall musculature, ventral nerve cord, nerve ring, dorsal nerve cord, head neurons, and the cholinergic neurons\; oig-4 is localized to the extracellular space and the neuromuscular junction.	1.07665308272396	0.896666666666667	0.832827844971266	0
4147	hpo-6	Y41D4B.16	RNA sequencing and microarray studies indicate that hpo-6 is affected by 1-methylnicotinamide, Tunicamycin, Mianserin, D-glucopyranose, D-glucose, 4-bromodiphenyl ether, Deoxyglucose, Cadmium, Fluoranthene, Cry5B, Chlorpyrifos, Diazinon, Quercetin, Hydrolyzable Tannins, Humic substances, R24, Colistin, Dafa#1, and Ag nanoparticles\; microarray, tiling array, and RNA sequencing studies indicate th…	1.07664739688199	0.903333333333333	0.839024304474628	0
2084	T10C6.15	T10C6.15	Microarray and RNA sequencing studies indicate that T10C6.15 is affected by nhr-114, wdr-23, eat-2, swsn-2.2, dop-1, mir-60, mir-34, pgl-1, pgl-3, glh-4, glh-1, fog-2, emb-4, sma-2, and sma-4\; RNA sequencing studies indicate that T10C6.15 is affected by Sodium arsenite and Cadmium Chloride.	1.07493356626482	1.02	0.948895849949402	0
4056	gst-36	R07B1.4	gst-36 is an ortholog of members of the human GST (Soluble glutathione S-transferases) family including HPGDS\; RNA sequencing and microarray studies indicate that gst-36 is affected by Zidovudine, Cry5B, Quercetin, Benzene, and Sirolimus\; tiling array, RNA sequencing, and microarray studies indicate that gst-36 is enriched in the excretory cell and intestine.	1.07440913976085	0.96	0.893514364754644	0
1423	F54B8.4	F54B8.4	F54B8.4 is an ortholog of human DAPL1 (death associated protein like 1) and dap (death associated protein)\; F54B8.4 is involved in innate immune response[HEP].	1.07427535342688	0.986666666666667	0.918448574212612	0
1974	T02B11.4	T02B11.4	RNA sequencing and microarray studies indicate that T02B11.4 is affected by Nicotinic acid, Rotenone, D-glucose, Bisphenol A, Cadmium Chloride, Humic substances, Dafa#1, and Octopamine\; RNA sequencing studies indicate that T02B11.4 is enriched in the amphid sheath cell and in the PLM neurons.	1.07344675878159	0.84	0.782526001525627	0.00544555403425792
375	C27D6.11	C27D6.11	C27D6.11 is an ortholog of human TSSK2 (testis specific serine kinase 2), TSSK1B (testis specific serine kinase 1B) and TSSK6 (testis specific serine kinase 6)\; C27D6.11 is predicted to have ATP binding activity and protein kinase activity, based on protein domain information.	1.07320665790065	0.99	0.92246911879636	0.00544555403425792
2793	Y69H2.10	Y69H2.10	Microarray and RNA sequencing studies indicate that Y69H2.10 is affected by Hydrogen sulfide, Mercuric Chloride, Tunicamycin, D-glucose, and Allantoin\; RNA sequencing studies indicate that Y69H2.10 is enriched in the amphid sheath cell and intestine.	1.0726221613786	1.17333333333333	1.09389249596083	0.00544555403425792
1946	R13H4.5	R13H4.5	R13H4.5 is expressed in the pharynx, anal depressor muscle, hypodermis, nervous system, intestine, rectal muscle, excretory cell, and the vulva.	1.07205820048215	0.93	0.867490216092505	0.00544555403425792
2811	Y71G12B.17	Y71G12B.17	Y71G12B.17 is an ortholog of human PITPNB (phosphatidylinositol transfer protein beta) and PITPNA (phosphatidylinositol transfer protein alpha)\; Y71G12B.17 is predicted to have phospholipid transporter activity, based on protein domain information.	1.07204650693967	1.11	1.03540284196128	0.00544555403425792
3518	comt-3	Y40B10A.2	comt-3 is an ortholog of human COMTD1 (catechol-O-methyltransferase domain containing 1)\; comt-3 is predicted to have O-methyltransferase activity, based on protein domain information.	1.07188959687166	0.893333333333333	0.833419165500397	0.00544555403425792
109	C02D5.4	C02D5.4	C02D5.4 is an ortholog of human GstO2 (glutathione S-transferase omega 2) and GstO1 (glutathione S-transferase omega 1)\; C02D5.4 is predicted to have glutathione transferase activity, based on protein domain information.	1.07170886608977	1.06333333333333	0.992184880594484	0.00544555403425792
2505	Y38C1AB.3	Y38C1AB.3	Tiling array, RNA sequencing, and microarray studies indicate that Y38C1AB.3 is affected by rsr-2, daf-16, mir-34, and rrf-1\; microarray studies indicate that Y38C1AB.3 is affected by Resveratrol and Sirolimus.	1.07156513262541	1.14666666666667	1.07008583216706	0.00544555403425792
2036	T05F1.8	T05F1.8	T05F1.8 is an ortholog of human SLC25A3 (solute carrier family 25 member 3)\; RNA sequencing and microarray studies indicate that T05F1.8 is affected by Ethanol, Methylmercuric chloride, Rotenone, Manganese chloride, D-glucose, Diazinon, Hydrolyzable Tannins, Paraquat, Colistin, and Sirolimus\; tiling array and RNA sequencing studies indicate that T05F1.8 is enriched in the male and in neurons in…	1.07142106710265	0.973333333333333	0.908450807267986	0.00544555403425792
3284	cdr-4	K01D12.11	cdr-4 is an ortholog of human FAXC (failed axon connections)\; cdr-4 is involved in endoplasmic reticulum unfolded protein response[HEP], innate immune response[HEP] and stress response to cadmium ion\; cdr-4 is expressed in the pharynx and the intestine\; cdr-4 is localized to the lysosome.	1.07075191440865	0.913333333333333	0.852983143007259	0.00544555403425792
3824	fbxa-29	ZC47.3	RNA sequencing, tiling array, and microarray studies indicate that fbxa-29 is affected by wdr-23, rsr-2, eat-2, prg-1, clk-1, daf-2, ham-3, npr-1, mir-34, and sir-2.1\; microarray and RNA sequencing studies indicate that fbxa-29 is affected by Methylmercuric chloride, Rotenone, Tunicamycin, and Zidovudine\; RNA sequencing studies indicate that fbxa-29 is enriched in the intestine.	1.06997595061667	1.12	1.04675249883373	0.00544555403425792
451	C33H5.13	C33H5.13	C33H5.13 is involved in innate immune response[HEP].	1.0699324636893	0.89	0.831828204306591	0.00544555403425792
1065	F25H5.8	F25H5.8	RNA sequencing and microarray studies indicate that F25H5.8 is affected by Ethanol, Rotenone, Manganese chloride, Zidovudine, Chlorpyrifos, Diazinon, Paraquat, Dafa#1, Sirolimus, Cholesterol, and Triclosan\; tiling array and RNA sequencing studies indicate that F25H5.8 is enriched in the excretory cell, germline precursor cell, and amphid sheath cell and in the GABAergic neurons.	1.06753762786912	0.916666666666667	0.858673870350027	0.00544555403425792
4579	nhr-226	T27B7.3	nhr-226 is predicted to have DNA-binding transcription factor activity, sequence-specific DNA binding activity, and zinc ion binding activity, based on protein domain information\; nhr-226 is expressed in the intestine.	1.06719057974776	0.9	0.843335780018524	0.00544555403425792
3816	fbxa-208	Y119D3B.4	Microarray and RNA sequencing studies indicate that fbxa-208 is affected by cyc-1, hlh-30, daf-16, mir-34, emb-4, dcr-1, slr-2, dpy-10, tax-6, daf-19, tdp-1, and tbx-2\; microarray studies indicate that fbxa-208 is affected by Cry5B, Hydrolyzable Tannins, Humic substances, and adsorbable organic bromine compounds.	1.06679763311823	0.893333333333333	0.837397183495931	0.00544555403425792
666	C53B7.3	C53B7.3	Microarray and RNA sequencing studies indicate that C53B7.3 is affected by Hydrogen sulfide, Rotenone, Cry5B, Zidovudine, Resveratrol, Deoxyglucose, Acrylamide, Humic substances, single-walled carbon nanotubes, Dafa#1, Sirolimus, and Allantoin\; microarray studies indicate that C53B7.3 is enriched in the intestine and in the PVD and OLL neurons.	1.06618419095029	0.883333333333333	0.828499747821264	0.00544555403425792
283	C16E9.1	C16E9.1	C16E9.1 is an ortholog of human MATN2 (matrilin 2) and MATN1 (matrilin 1, cartilage matrix protein)\; microarray and RNA sequencing studies indicate that C16E9.1 is affected by Hydrogen sulfide, Methylmercury hydroxide, 1-methylnicotinamide, Nicotinic acid, Rotenone, D-glucose, Resveratrol, Quercetin, Hydrolyzable Tannins, Humic substances, Dafa#1, and adsorbable organic bromine compounds\; tilin…	1.06590377051583	1.14666666666667	1.07576940656824	0.00544555403425792
2616	Y47D7A.13	Y47D7A.13	RNA sequencing and microarray studies indicate that Y47D7A.13 is enriched in the intestine and in neurons including the DA neurons.	1.06586270878393	0.936666666666667	0.878787351267157	0.00544555403425792
491	C36B1.13	C36B1.13	Microarray and RNA sequencing studies indicate that C36B1.13 is affected by clk-1, daf-16, elt-2, hsf-1, mir-34, and emb-4\; RNA sequencing and microarray studies indicate that C36B1.13 is affected by Multi-walled carbon nanotubes and Colistin\; tiling array studies indicate that C36B1.13 is enriched in the intestine.	1.0656316408681	1	0.938410574206826	0.00544555403425792
162	C05E7.2	C05E7.2	Microarray and RNA sequencing studies indicate that C05E7.2 is affected by Heme, Aldicarb, 1-methylnicotinamide, Nicotinic acid, Methylmercuric chloride, Rotenone, Sodium arsenite, D-glucose, Neurotoxins, Sesamin, Zidovudine, Chlorpyrifos, single-walled carbon nanotubes, Colistin, adsorbable organic bromine compounds, Sirolimus, and Ag nanoparticles\; tiling array, RNA sequencing, and microarray …	1.06407020703525	0.976666666666667	0.917859235423842	0.00544555403425792
453	C34B2.4	C34B2.4	C34B2.4 is an ortholog of human Pxn (paxillin) and members of the LIM domain containing family including LMO4\; microarray, tiling array, and RNA sequencing studies indicate that C34B2.4 is affected by daf-16, rsr-2, daf-2, rsks-1, ubc-9, csr-1, pgl-1, pgl-3, glh-4, glh-1, jmjd-3.1, dpy-21, smg-2, mir-71, sir-2.1, aak-2, alg-1, isp-1, and nuo-6\; microarray and RNA sequencing studies indicate tha…	1.06296896440353	1.15	1.08187542488158	0.00544555403425792
4250	klp-11	F20C5.2	klp-11 is an ortholog of human Kif3C (kinesin family member 3C) and KIF3B (kinesin family member 3B)\; klp-11 is predicted to have ATP binding activity, microtubule binding activity, and microtubule motor activity, based on protein domain information\; klp-11 is expressed in all inner labial neurons, all amphid neurons, ventral nerve cord, dorsal nerve cord, and the phasmid neurons\; klp-11 is lo…	1.06095482343272	0.886666666666667	0.835725185543578	0.00544555403425792
2706	Y54G2A.15	Y54G2A.15	Microarray studies indicate that Y54G2A.15 is affected by Methylmercuric chloride, Fluoranthene, Diazinon, Hydrolyzable Tannins, Humic substances, Paraquat, Colistin, adsorbable organic bromine compounds, and Sirolimus\; RNA sequencing studies indicate that Y54G2A.15 is enriched in the amphid sheath cell, male, and seam cell.	1.0608649916222	1.08333333333333	1.02117926587131	0.00544555403425792
973	F19B2.5	F19B2.5	F19B2.5 is predicted to have ATP binding activity, based on protein domain information.	1.06053069295008	0.92	0.867490216092505	0.00544555403425792
4829	pqn-8	C05B5.3	pqn-8 is expressed in the g1.	1.05964792342578	0.943333333333333	0.890232795704058	0.00544555403425792
1092	F27E5.3	F27E5.3	Microarray and RNA sequencing studies indicate that F27E5.3 is affected by Methylmercuric chloride, D-glucose, Resveratrol, Diazinon, single-walled carbon nanotubes, Paraquat, Colistin, Allantoin, and Sirolimus\; proteomic, tiling array, and RNA sequencing studies indicate that F27E5.3 is enriched in the germ line, male, arcade cell, and pharyngeal-intestinal valve cell and in the NSM neurons.	1.05575404651981	0.9	0.852471276777734	0.00544555403425792
1817	M28.10	M28.10	RNA sequencing, proteomic, and microarray studies indicate that M28.10 is affected by Manganese chloride, Nicotine, Deoxyglucose, Cadmium, Fluoranthene, Chlorpyrifos, Quercetin, Humic substances, Colistin, and Sirolimus\; tiling array and RNA sequencing studies indicate that M28.10 is enriched in the intestine.	1.05559528570111	1.13333333333333	1.0736437995558	0.00544555403425792
4022	grd-15	Y87G2A.15	grd-15 is expressed in the AMsoR and the AMsoL.	1.05514454428409	0.906666666666667	0.859281954854663	0.00544555403425792
594	C47A4.3	C47A4.3	C47A4.3 is an ortholog of human PPP1CB (protein phosphatase 1 catalytic subunit beta)\; C47A4.3 is predicted to have hydrolase activity, based on protein domain information.	1.05356474045288	0.976666666666667	0.927011534428192	0.00544555403425792
1667	K06A9.2	K06A9.2	Microarray studies indicate that K06A9.2 is affected by Atrazine and Cholesterol\; RNA sequencing and microarray studies indicate that K06A9.2 is enriched in the muscle cell and body wall musculature and in the GABAergic neurons.	1.05167896921137	1.2	1.14103261083547	0.00544555403425792
2539	Y40C7B.3	Y40C7B.3	N.A.	1.05064575273561	0.88	0.837580124136713	0.00544555403425792
529	C40C9.3	C40C9.3	Microarray, tiling array, and RNA sequencing studies indicate that C40C9.3 is affected by cyc-1, rsr-2, eat-2, emr-1, lem-2, hsf-1, mir-34, mafr-1, sma-2, sma-4, cox-5B, dcr-1, aak-2, daf-2, tdp-1, and pmk-1\; RNA sequencing and microarray studies indicate that C40C9.3 is affected by Rotenone, Resveratrol, Chlorpyrifos, Diazinon, adsorbable organic bromine compounds, and Triclosan\; tiling array …	1.05017474335386	0.883333333333333	0.841129858553157	0.00544555403425792
4430	mlc-7	K08E3.10	mlc-7 is an ortholog of members of the human MYL (Myosin light chains) family including MYL1\; mlc-7 is predicted to have calcium ion binding activity, based on protein domain information.	1.04931140775244	0.903333333333333	0.860882028594557	0.00544555403425792
3264	catp-3	C09H5.2	catp-3 is an ortholog of members of the human ATPase H+\/K+ transporting family including ATP12A and ATP1 (ATPase Na+\/K+ transporting subunits) family including ATP1A1\; catp-3 is predicted to have nucleotide binding activity, based on protein domain information.	1.04840469318069	0.96	0.915676938728228	0.00544555403425792
323	C18H9.5	C18H9.5	Microarray and RNA sequencing studies indicate that C18H9.5 is affected by Mercuric Chloride, Juglone, Indole, 4-bromodiphenyl ether, Levamisole, Nanoparticle, Zidovudine, Cry5B, Quercetin, and Ag nanoparticles\; tiling array and RNA sequencing studies indicate that C18H9.5 is enriched in the excretory cell, ventral nerve cord, gon_male_dtc posterior, gon_male_dtc anterior, Z1.p, Z4.a, Z4, Z1, hy…	1.04806902401272	0.823333333333333	0.785571669870612	0.00544555403425792
5154	sth-1	ZC513.12	sth-1 is expressed in the spermatheca and the germ line\; sth-1 is localized to the plasma membrane.	1.04716977351202	0.976666666666667	0.932672706347417	0.00544555403425792
2921	ZC317.6	ZC317.6	Microarray and RNA sequencing studies indicate that ZC317.6 is affected by Methylmercuric chloride, Manganese chloride, D-glucose, Resveratrol, Acrylamide, Quercetin, Hydrolyzable Tannins, Humic substances, single-walled carbon nanotubes, Paraquat, Colistin, adsorbable organic bromine compounds, and Octopamine\; RNA sequencing studies indicate that ZC317.6 is enriched in the male.	1.04648833890236	0.9	0.860019138812376	0.00544555403425792
682	C54F6.12	C54F6.12	Microarray and RNA sequencing studies indicate that C54F6.12 is affected by age-1, nhr-114, hlh-30, clk-1, bar-1, npr-1, dpy-21, mir-34, daf-12, and daf-16\; microarray studies indicate that C54F6.12 is affected by single-walled carbon nanotubes, Tetrabromobisphenol A, Colistin, and Sirolimus\; tiling array and RNA sequencing studies indicate that C54F6.12 is enriched in the hypodermis and amphid…	1.04555039160544	0.983333333333333	0.940493486711266	0.00544555403425792
2104	T12D8.9	T12D8.9	T12D8.9 is expressed in the anal depressor muscle, pharyngeal muscle cell, intestinal muscle, anal sphincter muscle, body wall musculature, and the vulval muscle.	1.04536648934083	0.923333333333333	0.883262800891534	0.00544555403425792
2601	Y46G5A.20	Y46G5A.20	Microarray and RNA sequencing studies indicate that Y46G5A.20 is affected by Hydrogen sulfide, 1-methylnicotinamide, Cry5B, Quercetin, Humic substances, single-walled carbon nanotubes, Colistin, and Dafa#1\; tiling array, RNA sequencing, and microarray studies indicate that Y46G5A.20 is enriched in the intestine and muscle cell and in neurons including dopaminergic, PVD, OLL, I5, DA, SAB, and ret…	1.04500709060677	0.946666666666667	0.905894969685801	0.00544555403425792
112	C02F4.4	C02F4.4	RNA sequencing and microarray studies indicate that C02F4.4 is affected by Ethanol, Methylmercury hydroxide, D-glucose, Zidovudine, single-walled carbon nanotubes, Colistin, Dafa#1, Sirolimus, and Ag nanoparticles\; tiling array and RNA sequencing studies indicate that C02F4.4 is enriched in the germline precursor cell and hypodermis and in the ASER and PLM neurons.	1.04458309022055	0.883333333333333	0.845632426566303	0.00544555403425792
4275	lec-2	F52H3.7	lec-2 is an ortholog of human Clc (Charcot-Leyden crystal galectin) and members of the LGALS (Galectins) family including LGALS16\; lec-2 is predicted to have carbohydrate binding activity, based on protein domain information.	1.04429348133282	0.89	0.852250843186438	0.00544555403425792
2035	T05E7.4	T05E7.4	Microarray and RNA sequencing studies indicate that T05E7.4 is affected by sma-2, sma-4, glp-1, daf-16, mir-34, alg-2, emb-4, smg-1, mir-71, tax-6, octr-1, mir-35, and nhr-25\; microarray and RNA sequencing studies indicate that T05E7.4 is affected by Methylmercuric chloride, Mercuric Chloride, 4-bromodiphenyl ether, Cadmium Chloride, Sirolimus, and Allantoin\; tiling array, RNA sequencing, and m…	1.04295496596883	0.92	0.882109036362258	0.00544555403425792
1546	F59E11.2	F59E11.2	F59E11.2 is an ortholog of human DHRS1 (dehydrogenase\/reductase 1)\; microarray, tiling array, and RNA sequencing studies indicate that F59E11.2 is affected by cyc-1, sma-2, hpl-2, daf-2, mir-34, sma-4, sir-2.1, and nuo-6\; RNA sequencing and microarray studies indicate that F59E11.2 is affected by Rotenone and Resveratrol\; RNA sequencing studies indicate that F59E11.2 is enriched in the amphid…	1.04268662652512	0.906666666666667	0.869548571547564	0.00544555403425792
4181	ift-74	C18H9.8	ift-74 is an ortholog of human IFT74 (intraflagellar transport 74)\; ift-74 is predicted to have beta-tubulin binding activity, based on protein domain information.	1.04267519076261	0.84	0.805620012293212	0.00544555403425792
304	C17H12.8	C17H12.8	RNA sequencing and microarray studies indicate that C17H12.8 is affected by Ethanol, 1-methylnicotinamide, Methylmercuric chloride, Rotenone, Rifampin, D-glucopyranose, D-glucose, Bisphenol S, Zidovudine, Progesterone, Acrylamide, Cadmium, Fluoranthene, Hydrolyzable Tannins, Humic substances, Copper sulfate, adsorbable organic bromine compounds, Ag nanoparticles, and Octopamine\; tiling array and…	1.03965131939527	1.02333333333333	0.984304366514505	0.00544555403425792
5173	sulp-6	W01B11.2	sulp-6 is an ortholog of members of the human SLC (Solute carriers) family including SLC26A10\; sulp-6 is predicted to have secondary active sulfate transmembrane transporter activity, based on protein domain information\; sulp-6 is expressed in the intestine.	1.03868520930738	0.963333333333333	0.927454559573161	0.00544555403425792
351	C25F9.9	C25F9.9	Microarray and RNA sequencing studies indicate that C25F9.9 is affected by daf-12, ubc-9, wrn-1, blmp-1, mir-34, and emb-4\; microarray studies indicate that C25F9.9 is affected by Tryptophan and Cry5B\; tiling array, RNA sequencing, and microarray studies indicate that C25F9.9 is enriched in the intestine.	1.03863860316567	0.97	0.933914835288748	0.00544555403425792
5348	tyr-2	K08E3.1	tyr-2 is an ortholog of human TYR (tyrosinase), TYRP1 (tyrosinase related protein 1) and DCT (dopachrome tautomerase)\; tyr-2 is involved in cellular metabolic process\; tyr-2 exhibits dopachrome isomerase activity and is predicted to have oxidoreductase activity, based on protein domain information\; tyr-2 is expressed in the uterine muscle and the hypodermis.	1.03860780479796	0.986666666666667	0.949989651636214	0.00544555403425792
1930	R11F4.1	R11F4.1	R11F4.1 is an ortholog of human Gk (glycerol kinase) and GK2 (glycerol kinase 2)\; R11F4.1 is predicted to have glycerol kinase activity, based on protein domain information\; R11F4.1 is expressed in the pharynx, intestine, body wall musculature, and the gonadal sheath cell.	1.03860710220211	0.846666666666667	0.8151943741493	0.00544555403425792
4574	nhr-206	R07B7.13	nhr-206 is an ortholog of human HNF4A (hepatocyte nuclear factor 4 alpha) and HNF4G (hepatocyte nuclear factor 4 gamma)\; nhr-206 is involved in response to starvation\; nhr-206 is predicted to have DNA-binding transcription factor activity, sequence-specific DNA binding activity, and zinc ion binding activity, based on protein domain information\; nhr-206 is expressed in the pharynx, hyp12, hyp1…	1.03706294606998	0.973333333333333	0.938547980160552	0.00544555403425792
1865	R05A10.4	R05A10.4	Tiling array, RNA sequencing, and microarray studies indicate that R05A10.4 is affected by hpl-2, emr-1, lem-2, wrn-1, daf-16, daf-2, mir-34, elli-1, dpy-21, mir-35, emb-4, slr-2, daf-19, and tbx-2\; RNA sequencing and microarray studies indicate that R05A10.4 is affected by Ethanol, Nanoparticle, and Acrylamide\; RNA sequencing studies indicate that R05A10.4 is enriched in the amphid sheath cell…	1.03648159501238	1.06333333333333	1.02590662337872	0.00544555403425792
5062	spp-18	F27C8.4	spp-18 is involved in innate immune response[HEP].	1.03533627644903	0.886666666666667	0.856404519802721	0.00544555403425792
5268	tnc-2	ZK673.7	tnc-2 exhibits troponin I binding activity and is predicted to have calcium ion binding activity, based on protein domain information\; tnc-2 is expressed in the pharynx.	1.03501049149589	1.10666666666667	1.06923231770068	0.00544555403425792
3958	gcy-11	C30G4.3	gcy-11 is an ortholog of human NPR1 (natriuretic peptide receptor 1) and NPR2 (natriuretic peptide receptor 2)\; gcy-11 is predicted to have phosphorus-oxygen lyase activity and protein kinase activity, based on protein domain information\; gcy-11 is expressed in the pharyngeal muscle cell.	1.03481465890706	0.91	0.879384527622668	0.00544555403425792
648	C50F4.8	C50F4.8	Microarray and RNA sequencing studies indicate that C50F4.8 is affected by Methylmercuric chloride, Rotenone, Cry5B, Testosterone, Ethanol, Atrazine, Fluoranthene, Hydrolyzable Tannins, Humic substances, single-walled carbon nanotubes, Sirolimus, and Cholesterol\; tiling array studies indicate that C50F4.8 is enriched in the hypodermis.	1.03406948083694	0.946666666666667	0.915476845811629	0.00544555403425792
4761	pgp-14	F22E10.3	pgp-14 is an ortholog of human XXbac-BPG246D15.9 and ABCB9 (ATP binding cassette subfamily B member 9)\; pgp-14 is involved in response to nematicide\; pgp-14 is predicted to have ATP binding activity and ATPase activity, coupled to transmembrane movement of substances, based on protein domain information\; pgp-14 is expressed in the pharynx.	1.03330499653135	0.926666666666667	0.896798786202858	0.00544555403425792
1218	F36H2.3	F36H2.3	F36H2.3 is an ortholog of human CR2 (complement C3d receptor 2)\; F36H2.3 is expressed in the nervous system and the vulva.	1.03187468148589	0.926666666666667	0.898041868158132	0.00544555403425792
3883	fipr-1	F23H12.8	RNA sequencing and microarray studies indicate that fipr-1 is affected by Nicotinic acid, Rotenone, Cry5B, Resveratrol, Humic substances, and Allantoin\; RNA sequencing studies indicate that fipr-1 is enriched in the HOB and CEM and in the IL2 and ray type B neurons.	1.03171700880857	1.02666666666667	0.995104915302561	0.00544555403425792
5172	sulp-5	K12G11.2	sulp-5 is an ortholog of members of the human SLC (Solute carriers) family including SLC26A2\; sulp-5 is predicted to have secondary active sulfate transmembrane transporter activity, based on protein domain information\; sulp-5 is expressed in the seam cell and the excretory cell\; sulp-5 is localized to the apical plasma membrane.	1.02995141867952	0.886666666666667	0.860882028594557	0.00544555403425792
4498	myo-3	K12F2.1	myo-3 is an ortholog of members of the human MYH (Myosin heavy chains) family including MYH7B\; myo-3 is predicted to have ATP binding activity, actin filament binding activity, microtubule binding activity, and microtubule motor activity, based on protein domain information\; myo-3 is expressed in the muscle cell, gonad, body wall musculature, and in the male\; myo-3 is localized to the A band a…	1.02977688771035	1.01	0.980794978071102	0.00544555403425792
5384	ugt-56	T04H1.8	ugt-56 is predicted to have transferase activity, transferring hexosyl groups, based on protein domain information\; ugt-56 is expressed in the nervous system.	1.02843033963603	1.06333333333333	1.03393812137987	0.00544555403425792
477	C35B1.5	C35B1.5	RNA sequencing and microarray studies indicate that C35B1.5 is affected by Rotenone, D-glucose, Zidovudine, Acrylamide, Quercetin, Hydrolyzable Tannins, Humic substances, Paraquat, Sirolimus, and Allantoin\; tiling array and microarray studies indicate that C35B1.5 is enriched in the excretory cell and intestine and in the GABAergic neurons.	1.0281145944407	0.83	0.807303003466769	0.00544555403425792
78	B0513.5	B0513.5	prdh-1 is an ortholog of human PRODH (proline dehydrogenase 1)\; prdh-1 is predicted to have proline dehydrogenase activity, based on protein domain information.	1.02652089187053	0.963333333333333	0.938444936642196	0.00544555403425792
482	C35D10.3	C35D10.3	Microarray, tiling array, and RNA sequencing studies indicate that C35D10.3 is affected by spe-44, nhr-114, rsr-2, eat-2, prg-1, csr-1, npr-1, jmjd-3.1, mir-34, alg-2, mir-71, sir-2.1, tax-6, isp-1, and nuo-6\; microarray and RNA sequencing studies indicate that C35D10.3 is affected by Methylmercuric chloride, D-glucose, Paraquat, Colistin, Sirolimus, and Triclosan\; tiling array and RNA sequenci…	1.02642552997348	0.976666666666667	0.951522188552641	0.00544555403425792
3034	ZK813.2	ZK813.2	RNA sequencing and microarray studies indicate that ZK813.2 is affected by Ethanol, Methylmercuric chloride, Rotenone, Rifampin, D-glucose, Zidovudine, Progesterone, Humic substances, Sirolimus, and Triclosan.	1.02608734178336	0.83	0.808898001370374	0.00544555403425792
5126	srw-86	C25F9.7	RNA sequencing and microarray studies indicate that srw-86 is affected by Ethanol and Colistin\; tiling array, RNA sequencing, and microarray studies indicate that srw-86 is enriched in the intestine, HOB, and CEM and in the dopaminergic, PVD, OLL, IL2, and ray type B neurons.	1.02600424461328	1.21666666666667	1.18583005192659	0.00544555403425792
3896	fipr-5	C12D8.18	RNA sequencing and microarray studies indicate that fipr-5 is affected by Ethanol, Manganese chloride, D-glucose, and Sirolimus\; RNA sequencing studies indicate that fipr-5 is enriched in the germ line, arcade cell, and pharyngeal-intestinal valve cell.	1.02501451051895	1.11	1.0829114989192	0.00544555403425792
4860	pudl-2	Y54G2A.47	pudl-2 is expressed in the pm5 and the hyp7 syncytium.	1.02453318674408	0.966666666666667	0.943519135518384	0.00544555403425792
3201	atn-1	W04D2.1	atn-1 is an ortholog of human Actn3 (actinin alpha 3 (gene\/pseudogene)) and members of the ACTN (Actinins) family including ACTN2\; atn-1 is expressed in the pharynx, anal depressor muscle, tail, body wall, reproductive system, and the body wall musculature\; atn-1 is localized to the striated muscle dense body and the striated muscle thin filament.	1.02365955152667	0.876666666666667	0.856404519802721	0.00544555403425792
391	C28G1.5	C28G1.5	C28G1.5 is an ortholog of human FSD2 (fibronectin type III and SPRY domain containing 2), Mid1 (midline 1) and TRIML2 (tripartite motif family like 2) and members of the TRIM (Tripartite motif containing) family including TRIM38 and RNF (Ring finger proteins) family including TRIML1\; C28G1.5 is predicted to have zinc ion binding activity, based on protein domain information.	1.02323341351591	0.896666666666667	0.876307062320851	0.00544555403425792
4816	pqn-31	F21C10.8	RNA sequencing and microarray studies indicate that pqn-31 is affected by Ethanol, Methylmercuric chloride, Rotenone, Manganese chloride, Zidovudine, Resveratrol, Quercetin, Humic substances, single-walled carbon nanotubes, Colistin, and Allantoin\; RNA sequencing studies indicate that pqn-31 is enriched in the pharynx.	1.02257539045392	1.05	1.02681915661388	0.00544555403425792
1113	F30A10.11	F30A10.11	Tiling array and RNA sequencing studies indicate that F30A10.11 is affected by daf-16, rsr-2, emb-4, and cox-5B\; RNA sequencing studies indicate that F30A10.11 is affected by Multi-walled carbon nanotubes and Zidovudine\; tiling array and RNA sequencing studies indicate that F30A10.11 is enriched in the male and in the NSM neurons.	1.02160150593109	1.02666666666667	1.00495805919057	0.00544555403425792
562	C44F1.1	C44F1.1	RNA sequencing and microarray studies indicate that C44F1.1 is affected by Rotenone, Zidovudine, Sirolimus, and Triclosan\; microarray, tiling array, and RNA sequencing studies indicate that C44F1.1 is enriched in the intestine, pharyngeal muscle cell, HOB, and CEM and in the PVD, OLL, dopaminergic, IL2, and ray type B neurons.	1.02137614636323	1.11333333333333	1.09003263616204	0.00544555403425792
1563	H06A10.1	H06A10.1	H06A10.1 is an ortholog of human THBD (thrombomodulin)\; microarray and RNA sequencing studies indicate that H06A10.1 is affected by Methylmercuric chloride, Rotenone, Manganese chloride, D-glucose, Testosterone, Cadmium, Humic substances, single-walled carbon nanotubes, Dafa#1, and Ag nanoparticles\; tiling array studies indicate that H06A10.1 is enriched in the cephalic sheath cell and hypoderm…	1.01860048083748	0.88	0.863930477704544	0.00544555403425792
1705	K08F8.5	K08F8.5	Microarray and RNA sequencing studies indicate that K08F8.5 is affected by Methylmercuric chloride, Manganese chloride, D-glucose, Paraquat, Colistin, adsorbable organic bromine compounds, Allantoin, and Sirolimus\; tiling array and RNA sequencing studies indicate that K08F8.5 is enriched in the male and in the NSM neurons.	1.01789305402524	1.08333333333333	1.06428993600979	0.00544555403425792
2894	Y94H6A.10	Y94H6A.10	RNA sequencing and microarray studies indicate that Y94H6A.10 is affected by 1-methylnicotinamide, Tunicamycin, D-glucopyranose, D-glucose, Cry5B, Quercetin, Humic substances, R24, Colistin, adsorbable organic bromine compounds, and Sirolimus\; RNA sequencing, proteomic, and microarray studies indicate that Y94H6A.10 is enriched in the intestine and muscle cell and in the AFD and PLM neurons.	1.01414591538031	0.91	0.897306774300565	0.00544555403425792
2101	T12B5.14	T12B5.14	RNA sequencing and microarray studies indicate that T12B5.14 is affected by eat-2, ubc-9, glp-1, swsn-2.2, npr-1, hsf-1, mafr-1, sma-2, sma-4, mir-71, and cox-5B\; RNA sequencing and microarray studies indicate that T12B5.14 is affected by Rotenone, Tunicamycin, Mianserin, D-glucose, Cadmium Chloride, Colistin, and Triclosan.	1.01324981437324	0.933333333333333	0.921128551018448	0.00544555403425792
1916	R102.2	R102.2	R102.2 is expressed in the nervous system.	1.01313757363031	0.813333333333333	0.802786664420086	0.00544555403425792
3025	ZK686.5	ZK686.5	ZK686.5 is an ortholog of members of the human ZNF (Zinc fingers C2H2-type) family including IKZF3\; ZK686.5 is predicted to have nucleic acid binding activity, based on protein domain information.	1.01299477567141	0.966666666666667	0.954266191576322	0.00544555403425792
4019	grd-10	F09D12.1	grd-10 is expressed in the seam cell.	1.01084715111886	1.06666666666667	1.05522053011281	0.00544555403425792
4038	gsnl-1	K06A4.3	gsnl-1 is an ortholog of members of the human Gelsolin\/villins family including VILL\; gsnl-1 is involved in actin filament severing and barbed-end actin filament capping\; gsnl-1 exhibits actin monomer binding activity and phosphatidylinositol-4,5-bisphosphate binding activity and is predicted to have actin filament binding activity, based on protein domain information\; gsnl-1 is expressed in …	1.01031346268585	0.833333333333333	0.824826515839917	0.00544555403425792
1272	F41G4.8	F41G4.8	Microarray studies indicate that F41G4.8 is affected by Cry5B, Humic substances, and Sirolimus\; tiling array and RNA sequencing studies indicate that F41G4.8 is enriched in the body wall muscle cell, coelomocytes, and germ line and in the GABAergic neurons.	1.01026257193383	0.97	0.960146428213449	0.00544555403425792
5311	ttr-17	Y5F2A.2	Microarray and RNA sequencing studies indicate that ttr-17 is affected by Diallyl trisulfide, Rotenone, Manganese chloride, 4-bromodiphenyl ether, Levamisole, Zidovudine, Progesterone, Deoxyglucose, Atrazine, Chlorpyrifos, Diazinon, Cry5B, Humic substances, and Paraquat\; tiling array, RNA sequencing, and microarray studies indicate that ttr-17 is enriched in the body wall muscle cell and muscle …	1.01008756851428	0.806666666666667	0.79861062724807	0.00544555403425792
4428	mlc-1	C36E6.3	mlc-1 is an ortholog of members of the human MYL (Myosin light chains) family including MYLPF\; mlc-1 is involved in locomotion, muscle organ development, nematode larval development and regulation of muscle contraction\; mlc-1 is predicted to have calcium ion binding activity, based on protein domain information\; mlc-1 is expressed in the pharynx, anal depressor muscle, body wall musculature, a…	1.01006561807736	0.8	0.79202775115025	0.00544555403425792
4046	gst-2	K08F4.6	gst-2 is an ortholog of members of the human GST (Soluble glutathione S-transferases) family including HPGDS\; gst-2 is expressed in the head.	1.00933183045677	0.863333333333333	0.855351339650741	0.00544555403425792
5243	tba-9	F40F4.5	tba-9 is an ortholog of human TUBA3E (tubulin alpha 3e) and TUBA3C (tubulin alpha 3c)\; tba-9 is predicted to have GTP binding activity, GTPase activity, and is a structural constituent of cytoskeleton, based on protein domain information\; tba-9 is expressed in certain interneurons, all ventral cord neurons, certain amphid neurons, certain sensory neurons, vulval muscle, amphid sheath cell, and …	1.00855187527608	0.97	0.961775019985436	0.00544555403425792
5392	ugt-7	C13D9.9	ugt-7 is an ortholog of human UGT3A2 (UDP glycosyltransferase family 3 member A2) and UGT3A1 (UDP glycosyltransferase family 3 member A1)\; ugt-7 is predicted to have transferase activity, transferring hexosyl groups, based on protein domain information.	1.00854143341594	0.903333333333333	0.895682917333139	0.00544555403425792
1260	F41B4.2	F41B4.2	RNA sequencing, microarray, and tiling array studies indicate that F41B4.2 is affected by eat-2, daf-2, daf-16, jmjd-1.2, dpy-21, mir-34, elli-1, pgl-1, pgl-3, glh-4, glh-1, fog-2, emb-4, sma-2, sma-4, sir-2.1, dpy-9, dpy-10, tax-6, and ain-2\; RNA sequencing and microarray studies indicate that F41B4.2 is affected by Rotenone, D-glucose, Humic substances, Allantoin, and Sirolimus\; tiling array,…	1.00802456796774	0.826666666666667	0.820085832167064	0.00544555403425792
3487	col-39	C09G5.4	col-39 is an ortholog of human SFTPD (surfactant protein D)\; col-39 is a structural constituent of cuticle, based on protein domain information.	1.00756343139528	0.876666666666667	0.870085832167064	0.00544555403425792
4351	lys-2	Y22F5A.5	lys-2 is involved in defense response to Gram-negative bacterium, defense response to Gram-positive bacterium and innate immune response[HEP].	1.00720377632808	0.996666666666667	0.989538254413792	0.00544555403425792
470	C34H4.1	C34H4.1	C34H4.1 is involved in innate immune response[HEP].	1.00715241368743	0.926666666666667	0.920085832167064	0.00544555403425792
3419	cnc-10	VK10D6R.1	Tiling array, RNA sequencing, and microarray studies indicate that cnc-10 is affected by hpl-2, wdr-23, emr-1, lem-2, hlh-30, clk-1, ash-2, let-418, chd-3, dpy-21, sma-2, sma-4, lin-22, daf-2, and alg-1\; RNA sequencing studies indicate that cnc-10 is affected by Rotenone and Bisphenol S\; RNA sequencing studies indicate that cnc-10 is enriched in the PLM neurons.	1.00708881036908	0.843333333333333	0.837397183495931	0.00544555403425792
1467	F55G11.4	F55G11.4	F55G11.4 is involved in defense response to Gram-negative bacterium\; F55G11.4 is expressed in the intestine.	1.00664436383495	0.926666666666667	0.92055019623455	0.00544555403425792
2148	T19D2.1	T19D2.1	adt-3 is an ortholog of human ADAMTS2 (ADAM metallopeptidase with thrombospondin type 1 motif 2), ADAMTS14 (ADAM metallopeptidase with thrombospondin type 1 motif 14) and ADAMTS3 (ADAM metallopeptidase with thrombospondin type 1 motif 3)\; adt-3 is predicted to have metalloendopeptidase activity, based on protein domain information\; adt-3 is expressed in the rectal gland cell and the rectal epit…	1.00635958271287	0.963333333333333	0.957245650442809	0.00544555403425792
3469	col-160	F57B1.4	col-160 is an ortholog of human MARCO (macrophage receptor with collagenous structure)\; col-160 is a structural constituent of cuticle, based on protein domain information.	1.0061301834929	0.85	0.844821091689271	0.00544555403425792
479	C35B8.4	C35B8.4	crb-3 is expressed in the pharyngeal cell, coelomocyte, excretory canal, intestinal cell, rectal epithelium, ventral nerve cord, dorsal nerve cord, and the uterus.	1.00590636547101	0.896666666666667	0.891401722313196	0.00544555403425792
3191	asp-8	F59D6.3	asp-8 is an ortholog of human pgc (progastricsin), PGA4 (pepsinogen 4, group I (pepsinogen A)), PGA3 (pepsinogen 3, group I (pepsinogen A)), PGA5 (pepsinogen 5, group I (pepsinogen A)), REN (renin), NAPSA (napsin A aspartic peptidase) and RP11-295K3.1 and members of the CTS (Cathepsins) family including CTSE\; asp-8 is predicted to have aspartic-type endopeptidase activity, based on protein domai…	1.00429594355196	0.946666666666667	0.942617236228727	0.00544555403425792
782	F02C9.1	F02C9.1	Microarray and RNA sequencing studies indicate that F02C9.1 is affected by nhr-114, emr-1, lem-2, bar-1, ubc-9, csr-1, jmjd-3.1, hsf-1, mir-34, sir-2.1, rrf-3, mir-243, and isp-1\; microarray studies indicate that F02C9.1 is affected by Tryptophan, Methylmercuric chloride, Chlorpyrifos, Hydrolyzable Tannins, Paraquat, and Sirolimus\; tiling array and RNA sequencing studies indicate that F02C9.1 i…	1.00337439540783	0.933333333333333	0.930194489320182	0.00544555403425792
3072	abf-6	T22H6.7	RNA sequencing and microarray studies indicate that abf-6 is affected by wdr-23, eat-2, tatn-1, wrn-1, tdp-1, csr-1, daf-2, daf-16, jmjd-3.1, jmjd-1.2, dpy-21, hlh-30, mir-34, emb-4, sma-2, sma-4, and cox-5B\; RNA sequencing and microarray studies indicate that abf-6 is affected by Rotenone, Multi-walled carbon nanotubes, Cry5B, and Atrazine.	1.00241045284402	0.926666666666667	0.924438351612902	0.00544555403425792
4516	nas-38	F57C12.1	nas-38 is predicted to have metalloendopeptidase activity and zinc ion binding activity, based on protein domain information\; nas-38 is expressed in the hypodermis and the reproductive system.	1.00174255729853	0.886666666666667	0.885124286880456	0.00544555403425792
4833	pqn-94	ZC15.8	RNA sequencing and microarray studies indicate that pqn-94 is affected by Rotenone, Tunicamycin, D-glucose, Resveratrol, Hydrolyzable Tannins, Humic substances, adsorbable organic bromine compounds, Sirolimus, and Allantoin\; tiling array studies indicate that pqn-94 is enriched in the pharyngeal muscle cell.	1.00038148885123	0.87	0.869668231265506	0.00544555403425792
4742	pept-3	F56F4.5	pept-3 is an ortholog of human SLC15A1 (solute carrier family 15 member 1) and SLC15A2 (solute carrier family 15 member 2)\; pept-3 is predicted to have dipeptide transmembrane transporter activity and proton channel activity, based on protein domain information\; pept-3 is expressed in the pharynx, certain interneurons, and the touch receptor neurons.	0.999048767180834	0.923333333333333	0.924212474571028	0.00544555403425792
5048	sox-4	C12D12.5	sox-4 is an ortholog of human Sox14 (SRY-box 14) and Sox15 (SRY-box 15) and members of the SOX (SRY-boxes) family including SOX3\; sox-4 is involved in innate immune response[HEP]\; sox-4 is expressed in the nervous system.	0.998895265282426	0.963333333333333	0.964398738100898	0.00544555403425792
1391	F53A9.8	F53A9.8	F53A9.8 is involved in defense response to Gram-positive bacterium\; F53A9.8 is expressed in the intestine.	0.998525681580177	0.973333333333333	0.974770455370786	0.00544555403425792
1466	F55G11.2	F55G11.2	F55G11.2 is involved in innate immune response[HEP]\; F55G11.2 is expressed in the intestine.	0.997994227823461	0.89	0.89178872501198	0.00544555403425792
1831	PDB1.1	PDB1.1	PDB1.1 is involved in innate immune response[HEP]\; PDB1.1 is predicted to have cation transmembrane transporter activity, based on protein domain information.	0.997138132950992	0.9	0.90258307275491	0.00544555403425792
5117	srr-4	K11D12.3	srr-4 is involved in determination of adult lifespan.	0.996583696061295	0.92	0.923153773873715	0.00544555403425792
3364	clec-198	C49C3.13	clec-198 is an ortholog of human CD207 (CD207 molecule) and CLEC4F (C-type lectin domain family 4 member F)\; microarray and RNA sequencing studies indicate that clec-198 is affected by hcf-1, wdr-23, tatn-1, jmjd-1.2, dop-1, daf-2, mir-34, smg-2, isp-1, and nuo-6\; RNA sequencing and microarray studies indicate that clec-198 is affected by Multi-walled carbon nanotubes, D-glucose, Fluoranthene, …	0.99586612170079	0.866666666666667	0.870264233094434	0.00544555403425792
4601	nhr-73	C27C7.4	nhr-73 is predicted to have DNA-binding transcription factor activity, sequence-specific DNA binding activity, and zinc ion binding activity, based on protein domain information\; nhr-73 is expressed in the seam cell.	0.994099850164294	0.956666666666667	0.962344644261398	0.00544555403425792
2049	T06E4.8	T06E4.8	T06E4.8 is involved in endoplasmic reticulum unfolded protein response[HEP].	0.992804024434249	0.993333333333333	1.00053314540036	0.00544555403425792
305	C18A11.1	C18A11.1	RNA sequencing and microarray studies indicate that C18A11.1 is affected by 1-methylnicotinamide, Methylmercuric chloride, Bisphenol A, Bisphenol S, 4-bromodiphenyl ether, Levamisole, Fluoranthene, Chlorpyrifos, Diazinon, Cry5B, Quercetin, Humic substances, adsorbable organic bromine compounds, and Sirolimus\; microarray, tiling array, and RNA sequencing studies indicate that C18A11.1 is enriched…	0.992539010715785	1.07333333333333	1.081401659527	0.00544555403425792
2131	T16H12.9	T16H12.9	Microarray and RNA sequencing studies indicate that T16H12.9 is affected by spe-44, wdr-23, eat-2, prg-1, clk-1, daf-2, npr-1, mir-34, daf-16, emb-4, adr-2, sma-2, sma-4, tax-6, and lin-35\; RNA sequencing studies indicate that T16H12.9 is affected by Rotenone\; tiling array and RNA sequencing studies indicate that T16H12.9 is enriched in the excretory cell and amphid sheath cell and in the dopam…	0.992316451968224	0.89	0.896891307439998	0.00544555403425792
5223	tag-297	C38C6.6	tag-297 is expressed in the hypodermis and the head neurons.	0.990734454389266	1.01	1.01944572082396	0.00544555403425792
5142	ssp-37	W02D9.5	ssp-37 is involved in defense response to Gram-negative bacterium.	0.990390981331306	0.823333333333333	0.83132151731288	0.00544555403425792
3913	flp-18	Y48D7A.2	flp-18 is predicted to have neuropeptide Y receptor binding activity, based on protein domain information\; flp-18 is expressed in the nervous system, head, tail, and in the male\; flp-18 is localized to the extracellular space.	0.99032246211484	0.86	0.868404012732847	0.00544555403425792
175	C06E4.8	C06E4.8	Microarray and RNA sequencing studies indicate that C06E4.8 is affected by Tunicamycin, D-glucose, Cry5B, Humic substances, Colistin, and Sirolimus\; tiling array and RNA sequencing studies indicate that C06E4.8 is enriched in the body wall muscle cell, hypodermis, gon_male_dtc posterior, gon_male_dtc anterior, Z1.p, Z4.a, Z4, Z1, amphid sheath cell, muscle cell, and intestine.	0.990027247189803	0.863333333333333	0.872029871686773	0.00544555403425792
348	C25F9.12	C25F9.12	RNA sequencing and microarray studies indicate that C25F9.12 is affected by blmp-1, hlh-30, wrn-1, lin-35, ham-3, npr-1, jmjd-1.2, hsf-1, dpy-27, dpy-21, mir-34, hrp-2, emb-4, sma-2, sma-4, his-3, rrf-1, tax-6, and octr-1\; microarray studies indicate that C25F9.12 is affected by Atrazine, Cadmium, Colistin, Dafa#1, and Sirolimus.	0.98947163587809	0.78	0.788299504217523	0.00544555403425792
2968	ZK1290.14	ZK1290.14	Microarray and RNA sequencing studies indicate that ZK1290.14 is affected by nhr-114, wdr-23, eat-2, tatn-1, lin-35, daf-2, npr-1, cox-5B, jmjd-3.1, jmjd-1.2, hsf-1, chd-3, dpy-21, mir-34, alg-1, sta-1, sma-2, and sma-4\; RNA sequencing and microarray studies indicate that ZK1290.14 is affected by Bisphenol A, Zidovudine, and Colistin\; tiling array and RNA sequencing studies indicate that ZK1290…	0.98934531401879	0.883333333333333	0.892846330615517	0.00544555403425792
4187	ikb-1	C04F12.3	ikb-1 is an ortholog of human POTEB3 (POTE ankyrin domain family member B3) and members of the POTE (POTE ankyrin domain containing) family including POTEH\; ikb-1 is involved in defense response to Gram-negative bacterium.	0.988928644398702	0.856666666666667	0.866257309381048	0.00544555403425792
2794	Y69H2.14	Y69H2.14	col-42 is an ortholog of human MARCO (macrophage receptor with collagenous structure)\; col-42 is a structural constituent of cuticle, based on protein domain information.	0.986908026406136	0.926666666666667	0.938959499641683	0.00544555403425792
1670	K06G5.1	K06G5.1	RNA sequencing and microarray studies indicate that K06G5.1 is affected by Mianserin, D-glucopyranose, D-glucose, Cry5B, Deoxyglucose, Chlorpyrifos, Quercetin, Hydrolyzable Tannins, Humic substances, Paraquat, Colistin, Sirolimus, and Ag nanoparticles\; tiling array, RNA sequencing, and microarray studies indicate that K06G5.1 is enriched in the intestine and pharyngeal muscle cell.	0.985823459279263	0.88	0.892654756505155	0.00544555403425792
2392	Y106G6G.1	Y106G6G.1	Microarray and RNA sequencing studies indicate that Y106G6G.1 is affected by Methylmercuric chloride, Manganese chloride, D-glucose, Diazinon, Quercetin, Paraquat, Colistin, and Triclosan\; RNA sequencing studies indicate that Y106G6G.1 is enriched in the male.	0.985335596187079	0.816666666666667	0.828820830006441	0.00544555403425792
3547	crn-6	K04H4.6	crn-6 is an ortholog of human DNASE2B (deoxyribonuclease 2 beta) and DNASE2 (deoxyribonuclease 2, lysosomal)\; crn-6 is involved in apoptotic DNA fragmentation\; crn-6 is predicted to have deoxyribonuclease II activity, based on protein domain information\; crn-6 is expressed in the seam cell.	0.984837261817561	0.813333333333333	0.825855565042585	0.00544555403425792
658	C52D10.1	N.A.	N.A.	0.983867240764439	0.933333333333333	0.94863747329178	0.00544555403425792
3894	fipr-29	H06I04.7	Tiling array, RNA sequencing, and microarray studies indicate that fipr-29 is affected by rsr-2, tatn-1, mir-34, pgl-1, pgl-3, glh-4, and glh-1\; RNA sequencing studies indicate that fipr-29 is enriched in the germ line.	0.982977860248404	0.896666666666667	0.912194163193131	0.00544555403425792
3178	arrd-24	F48F7.7	arrd-24 is an ortholog of human ARRDC1 (arrestin domain containing 1)\; microarray and RNA sequencing studies indicate that arrd-24 is affected by cyc-1, swsn-2.2, npr-1, hyl-2, mir-34, daf-16, dpy-21, and octr-1\; microarray and RNA sequencing studies indicate that arrd-24 is affected by Tryptophan, Rotenone, Multi-walled carbon nanotubes, Cry5B, and Dafa#1\; tiling array studies indicate that a…	0.982640626909932	0.89	0.905722779648084	0.00544555403425792
3323	chil-19	R09D1.6	chil-19 is predicted to have chitin binding activity, based on protein domain information.	0.981615683155054	0.833333333333333	0.84894052492609	0.00544555403425792
2791	Y69E1A.5	Y69E1A.5	Y69E1A.5 is an ortholog of human PEBP4 (phosphatidylethanolamine binding protein 4) and Pebp1 (phosphatidylethanolamine binding protein 1)\; RNA sequencing, proteomic, and microarray studies indicate that Y69E1A.5 is affected by Manganese chloride, D-glucose, Nicotine, Levamisole, Chlorpyrifos, Diazinon, and Hydrolyzable Tannins\; tiling array, RNA sequencing, proteomic, and microarray studies in…	0.980672107832084	0.85	0.86675249883373	0.00544555403425792
2929	ZC412.10	ZC412.10	RNA sequencing studies indicate that ZC412.10 is affected by 1-methylnicotinamide\; tiling array and RNA sequencing studies indicate that ZC412.10 is enriched in the hypodermis and male and in the dopaminergic, PVD, and OLL neurons.	0.979818353494848	0.813333333333333	0.830085832167064	0.00544555403425792
2821	Y71H2AM.25	Y71H2AM.25	Y71H2AM.25 is an ortholog of human CTSO (cathepsin O)\; Y71H2AM.25 is predicted to have cysteine-type peptidase activity, based on protein domain information.	0.979115082432063	0.803333333333333	0.82046875566241	0.00544555403425792
3512	col-94	W05B2.1	col-94 is an ortholog of human SFTPD (surfactant protein D)\; col-94 is a structural constituent of cuticle, based on protein domain information.	0.976904714618465	0.89	0.911040746023622	0.00544555403425792
1984	T03D3.5	T03D3.5	RNA sequencing and microarray studies indicate that T03D3.5 is affected by pgrn-1, tatn-1, tdp-1, mir-34, hrde-1, morc-1, fog-2, sma-2, sma-4, lin-22, sir-2.1, lin-35, dpl-1, efl-1, ain-1, ain-2, deps-1, and dpy-10\; RNA sequencing and microarray studies indicate that T03D3.5 is affected by 1-methylnicotinamide, Zidovudine, and Colistin\; tiling array and RNA sequencing studies indicate that T03D…	0.975934718716296	0.766666666666667	0.785571669870612	0.00544555403425792
3242	btb-13	ZC204.11	Microarray and RNA sequencing studies indicate that btb-13 is affected by lin-15B, clk-1, csr-1, daf-16, jmjd-3.1, let-418, chd-3, dpy-21, mir-34, smg-2, tdp-1, and mir-35\; RNA sequencing and microarray studies indicate that btb-13 is affected by Rotenone, Chlorpyrifos, and adsorbable organic bromine compounds\; tiling array and RNA sequencing studies indicate that btb-13 is enriched in the inte…	0.975093038608907	0.87	0.892222552671656	0.00544555403425792
630	C50B6.7	C50B6.7	C50B6.7 is an ortholog of human AMY1C (amylase, alpha 1C (salivary)), AMY2A (amylase, alpha 2A (pancreatic)), AMY1A (amylase, alpha 1A (salivary)) and AMY2B (amylase, alpha 2B (pancreatic))\; C50B6.7 is predicted to have catalytic activity and cation binding activity, based on protein domain information\; C50B6.7 is expressed in the intestine.	0.973835058864545	0.876666666666667	0.900220893350078	0.00544555403425792
4569	nhr-182	F41B5.9	nhr-182 is predicted to have DNA-binding transcription factor activity, sequence-specific DNA binding activity, and zinc ion binding activity, based on protein domain information.	0.972734605547515	1.01666666666667	1.0451634606897	0.00544555403425792
1775	M01G12.14	M01G12.14	Microarray and RNA sequencing studies indicate that M01G12.14 is affected by lin-15B, bar-1, hsf-1, mir-60, dpy-21, mir-34, pgl-1, pgl-3, glh-4, glh-1, sma-2, sma-4, and sir-2.1\; RNA sequencing and microarray studies indicate that M01G12.14 is affected by Cadmium Chloride, Resveratrol, Hydrolyzable Tannins, Colistin, and Sirolimus\; tiling array, microarray, and RNA sequencing studies indicate t…	0.972378893691816	0.953333333333333	0.980413437105599	0.00544555403425792
2881	Y82E9BR.13	Y82E9BR.13	Microarray and RNA sequencing studies indicate that pals-17 is affected by lin-15B, lin-35, wrn-1, csr-1, tcer-1, cox-5B, jmjd-3.1, jmjd-1.2, hsf-1, set-25, met-2, mir-34, pgl-1, pgl-3, glh-4, glh-1, vit-2, sma-4, and let-60\; microarray studies indicate that pals-17 is affected by Methylmercuric chloride and Diazinon\; tiling array, RNA sequencing, and microarray studies indicate that pals-17 is…	0.972188157399461	0.77	0.79202775115025	0.00544555403425792
2781	Y66D12A.3	Y66D12A.3	Microarray and RNA sequencing studies indicate that Y66D12A.3 is affected by Methylmercuric chloride, Manganese chloride, D-glucose, Paraquat, Colistin, Dafa#1, adsorbable organic bromine compounds, and Sirolimus\; RNA sequencing studies indicate that Y66D12A.3 is enriched in the amphid sheath cell and male.	0.971078326136224	1.07	1.10186786297391	0.00544555403425792
3678	dml-1	Y54G2A.5	Microarray and RNA sequencing studies indicate that dml-1 is affected by isp-1, spe-44, tatn-1, cox-5B, jmjd-3.1, jmjd-1.2, unc-75, set-25, met-2, mir-34, pgl-1, pgl-3, glh-4, glh-1, emb-4, sma-2, sma-4, aak-2, tdp-1, and nuo-6\; RNA sequencing and microarray studies indicate that dml-1 is affected by Rotenone, Paraquat, Dibromoacetic acid, Colistin, and Dafa#1\; microarray studies indicate that …	0.970668253126888	0.9	0.927196286785687	0.00544555403425792
1739	K09H9.5	K09H9.5	Microarray and RNA sequencing studies indicate that K09H9.5 is affected by cyc-1, sma-2, age-1, clk-1, daf-2, csr-1, daf-16, dop-1, dpy-21, daf-12, emb-4, cox-5B, his-3, and mir-243\; RNA sequencing studies indicate that K09H9.5 is affected by Nicotinic acid, Rotenone, D-glucose, and Zidovudine\; tiling array and RNA sequencing studies indicate that K09H9.5 is enriched in the hypodermis and in th…	0.967999453646165	0.833333333333333	0.860882028594557	0.00544555403425792
4070	gsto-2	C02D5.3	gsto-2 is an ortholog of human GstO2 (glutathione S-transferase omega 2) and GstO1 (glutathione S-transferase omega 1)\; gsto-2 is predicted to have glutathione transferase activity, based on protein domain information\; gsto-2 is expressed in the head, tail, and the intestine.	0.96712218251373	0.85	0.878896188474028	0.00544555403425792
839	F09F9.1	F09F9.1	Tiling array, RNA sequencing, and microarray studies indicate that F09F9.1 is affected by hpl-2, eat-2, emr-1, lem-2, wrn-1, mdt-15, jmjd-3.1, mir-60, dpy-21, mir-34, alg-1, alg-2, emb-4, sma-2, and sma-4\; RNA sequencing and microarray studies indicate that F09F9.1 is affected by Rotenone, D-glucopyranose, and 4-bromodiphenyl ether\; microarray and RNA sequencing studies indicate that F09F9.1 is…	0.966675485714684	0.836666666666667	0.865509345205026	0.00544555403425792
2695	Y53H1B.2	Y53H1B.2	Microarray and RNA sequencing studies indicate that Y53H1B.2 is affected by Aldicarb, Diallyl trisulfide, Rotenone, D-glucose, Bisphenol A, Juglone, Levamisole, Deoxyglucose, Chlorpyrifos, Cry5B, Hydrolyzable Tannins, Humic substances, Allantoin, and Octopamine\; tiling array, RNA sequencing, and microarray studies indicate that Y53H1B.2 is enriched in the body wall muscle cell, muscle cell, body…	0.966477785359903	0.87	0.900175889377555	0.00544555403425792
1263	F41C3.2	F41C3.2	F41C3.2 is expressed in the uterine muscle and the body wall musculature.	0.966301576740011	0.816666666666667	0.845146780596008	0.00544555403425792
3348	clec-12	T27F6.2	clec-12 is an ortholog of human CLEC3B (C-type lectin domain family 3 member B) and CLEC3A (C-type lectin domain family 3 member A)\; tiling array, microarray, and RNA sequencing studies indicate that clec-12 is affected by hpl-2, nhr-114, prg-1, ubc-9, clk-1, rsd-2, daf-2, swsn-2.2, npr-1, jmjd-3.1, mir-34, lin-22, smg-2, cox-5B, alg-1, and tdp-1\; RNA sequencing and microarray studies indicate …	0.966277132715424	1.03	1.06594678185698	0.00544555403425792
3831	fbxa-54	T12B5.2	Microarray studies indicate that fbxa-54 is affected by Ethanol, Cry5B, Humic substances, and Sirolimus\; tiling array and RNA sequencing studies indicate that fbxa-54 is enriched in the intestine and in the PVD and OLL neurons.	0.966218733044929	1.01666666666667	1.05221171138212	0.00544555403425792
617	C49C8.5	C49C8.5	C49C8.5 is an ortholog of members of the human Fibrinogen C domain containing family including ANGPT2\; C49C8.5 is involved in innate immune response[HEP]\; C49C8.5 is expressed in the intestine.	0.965482171412323	0.813333333333333	0.842411550845704	0.00544555403425792
2507	Y38E10A.14	Y38E10A.14	Microarray and RNA sequencing studies indicate that Y38E10A.14 is affected by Hydrogen sulfide, Rifampin, D-glucose, Bisphenol A, Linolenic Acids, Procyanidin, Quercetin, R24, Paraquat, Colistin, Dafa#1, Sirolimus, and Octopamine\; tiling array, RNA sequencing, and microarray studies indicate that Y38E10A.14 is enriched in the hypodermis, germ line, and male-specific tissues and in the PLM neuron…	0.965229576205711	0.806666666666667	0.835725185543578	0.00544555403425792
4382	math-46	Y8G1A.1	Microarray, tiling array, and RNA sequencing studies indicate that math-46 is affected by atx-3, cyc-1, age-1, daf-12, nhr-8, bar-1, let-418, chd-3, set-25, met-2, dpy-21, hrp-2, pgl-1, pgl-3, glh-4, glh-1, and smg-2\; microarray and RNA sequencing studies indicate that math-46 is affected by Methylmercuric chloride, Multi-walled carbon nanotubes, Resveratrol, and Colistin\; tiling array studies …	0.964411282382574	0.886666666666667	0.919386451469295	0.00544555403425792
123	C03G6.17	C03G6.17	Microarray and RNA sequencing studies indicate that C03G6.17 is affected by Tunicamycin, D-glucose, Resveratrol, and Quercetin\; microarray, tiling array, and RNA sequencing studies indicate that C03G6.17 is enriched in the excretory cell, hypodermis, and amphid sheath cell and in the PVD, OLL, and GABAergic neurons.	0.963956115588237	0.896666666666667	0.930194489320182	0.00544555403425792
1297	F43G9.8	F43G9.8	Microarray and RNA sequencing studies indicate that F43G9.8 is affected by Methylmercuric chloride, D-glucose, Paraquat, Microcystin-LR, and Dafa#1\; RNA sequencing studies indicate that F43G9.8 is enriched in the germ line and male.	0.962587323654577	0.886666666666667	0.921128551018448	0.00544555403425792
3001	ZK593.2	ZK593.2	Microarray, tiling array, and RNA sequencing studies indicate that ZK593.2 is affected by lin-35, daf-12, wdr-23, nhr-8, tatn-1, prg-1, clk-1, wrn-1, htz-1, daf-2, mir-34, pgl-1, pgl-3, glh-4, glh-1, emb-4, sma-2, sma-4, and tdp-1\; RNA sequencing and microarray studies indicate that ZK593.2 is affected by Rotenone, Tunicamycin, Resveratrol, Cadmium, Fluoranthene, Humic substances, and Sirolimus\…	0.962579410470776	0.936666666666667	0.973079889802093	0.00544555403425792
185	C07A9.13	C07A9.13	Microarray and RNA sequencing studies indicate that C07A9.13 is affected by nhr-114, eat-2, emr-1, lem-2, ubc-9, clk-1, pgl-1, pgl-3, glh-4, glh-1, jmjd-3.1, mir-34, and mir-71\; RNA sequencing and microarray studies indicate that C07A9.13 is affected by D-glucose, Zidovudine, and Triclosan\; RNA sequencing studies indicate that C07A9.13 is enriched in the germ line and male and in the PLM neuron…	0.962247450268953	0.966666666666667	1.00459259870886	0.00544555403425792
389	C28G1.2	C28G1.2	Microarray studies indicate that C28G1.2 is affected by Mercuric Chloride, 4-bromodiphenyl ether, and Sirolimus\; RNA sequencing studies indicate that C28G1.2 is enriched in the AFD neurons.	0.961537441726717	1.03	1.07120113612044	0.00544555403425792
4653	npr-8	C56G3.1	npr-8 is predicted to have neuropeptide Y receptor activity, based on protein domain information.	0.960874946862677	0.85	0.88461043008282	0.00544555403425792
4041	gst-1	R107.7	gst-1 is an ortholog of human GSTP1 (glutathione S-transferase pi 1)\; gst-1 is involved in defense response to Gram-negative bacterium and innate immune response\; gst-1 is predicted to have glutathione transferase activity, based on protein domain information\; gst-1 is expressed in certain ventral cord neurons.	0.960732389710403	0.843333333333333	0.877802541441891	0.00544555403425792
739	D2045.5	D2045.5	D2045.5 is an ortholog of human TTBK2 (tau tubulin kinase 2) and TTBK1 (tau tubulin kinase 1)\; D2045.5 is predicted to have ATP binding activity and protein kinase activity, based on protein domain information.	0.960287800585459	0.91	0.947632573740081	0.00544555403425792
4966	sdz-8	C55A6.5	Tiling array studies indicate that sdz-8 is enriched in the body wall muscle cell.	0.960105594899971	0.92	0.95822793335128	0.00544555403425792
2433	Y15E3A.5	Y15E3A.5	RNA sequencing and microarray studies indicate that Y15E3A.5 is affected by Rotenone, 4-bromodiphenyl ether, Cadmium Chloride, Chlorpyrifos, and Colistin\; tiling array, RNA sequencing, and microarray studies indicate that Y15E3A.5 is enriched in the muscle cell, intestine, and body wall musculature and in neurons including the dopaminergic neurons.	0.959659843102683	0.996666666666667	1.03856243837852	0.00544555403425792
2627	Y47H10A.4	Y47H10A.4	Microarray, RNA sequencing, and tiling array studies indicate that Y47H10A.4 is affected by cyc-1, lin-39, hpl-2, tdp-1, htz-1, cox-5B, jmjd-1.2, hsf-1, dpy-21, mir-34, pgl-1, pgl-3, glh-4, glh-1, emb-4, smg-2, and spr-5\; RNA sequencing and microarray studies indicate that Y47H10A.4 is affected by Zidovudine and Atrazine\; tiling array, RNA sequencing, and microarray studies indicate that Y47H10…	0.959107025536358	0.813333333333333	0.848011026588504	0.00544555403425792
1484	F56D5.3	F56D5.3	F56D5.3 is predicted to have FMN binding activity and oxidoreductase activity, based on protein domain information.	0.959023879262043	0.863333333333333	0.900220893350078	0.00544555403425792
5194	syx-2	F48F7.2	syx-2 is an ortholog of human STX11 (syntaxin 11) and STX19 (syntaxin 19)\; syx-2 is involved in short-term memory\; syx-2 is expressed in all ventral cord neurons and the head neurons.	0.958725466854208	0.79	0.824010655096256	0.00544555403425792
159	C05D9.9	C05D9.9	RNA sequencing and microarray studies indicate that C05D9.9 is affected by Rotenone, Tunicamycin, Cadmium Chloride, Procyanidin, Ag nanoparticles, Atrazine, Chlorpyrifos, Diazinon, Quercetin, and Humic substances\; tiling array studies indicate that C05D9.9 is enriched in the hypodermis and in the dopaminergic, PVD, and OLL neurons.	0.958507190299535	0.826666666666667	0.86245223304828	0.00544555403425792
2262	T28B4.4	T28B4.4	Microarray and RNA sequencing studies indicate that hic-1 is affected by Methylmercuric chloride, Rotenone, Zidovudine, Cry5B, Diazinon, and Hydrolyzable Tannins\; microarray, tiling array, and RNA sequencing studies indicate that hic-1 is enriched in the pharynx, arcade cell, pharyngeal-intestinal valve cell, and intestine and in the dopaminergic and ASER neurons.	0.958419664182628	0.926666666666667	0.96686942192172	0.00544555403425792
4429	mlc-3	F09F7.2	mlc-3 is an ortholog of members of the human MYL (Myosin light chains) family including MYL4\; mlc-3 is predicted to have calcium ion binding activity, based on protein domain information\; mlc-3 is expressed in the pharynx, anal depressor muscle, nervous system, body wall musculature, and the vulval muscle.	0.957388501775405	0.766666666666667	0.800789507336824	0.00544555403425792
1348	F48C1.11	F48C1.11	Microarray and RNA sequencing studies indicate that F48C1.11 is affected by nhr-114, daf-16, swsn-2.2, mir-34, smg-1, mir-71, dpy-9, dpy-10, osm-8, crh-1, tdp-1, his-24, hpl-1, hpl-2, acs-3, and nhr-25\; microarray and RNA sequencing studies indicate that F48C1.11 is affected by Tryptophan, Multi-walled carbon nanotubes, single-walled carbon nanotubes, Allantoin, and Ag nanoparticles.	0.955596393024659	1.02666666666667	1.07437268930773	0.00544555403425792
3054	ZK896.5	ZK896.5	Microarray and RNA sequencing studies indicate that ZK896.5 is affected by Methylmercuric chloride, Tunicamycin, D-glucopyranose, Resveratrol, Diazinon, Cry5B, Hydrolyzable Tannins, Humic substances, Paraquat, Dafa#1, Sirolimus, and Ag nanoparticles\; tiling array and RNA sequencing studies indicate that ZK896.5 is enriched in the intestine and pharyngeal muscle cell and in the AFD neurons.	0.955579386525253	0.806666666666667	0.844164993554253	0.00544555403425792
3715	dur-1	F25H8.5	RNA sequencing and microarray studies indicate that dur-1 is affected by Methylmercury hydroxide, 1-methylnicotinamide, Rotenone, D-glucose, Zidovudine, Resveratrol, Cry5B, Chlorpyrifos, Diazinon, Quercetin, Hydrolyzable Tannins, single-walled carbon nanotubes, and Sirolimus\; proteomic, tiling array, RNA sequencing, and microarray studies indicate that dur-1 is enriched in the germ line, body wa…	0.955121595447178	0.826666666666667	0.865509345205026	0.00544555403425792
3600	cyp-33C8	R08F11.3	cyp-33C8 is an ortholog of human CYP2R1 (cytochrome P450 family 2 subfamily R member 1), CYP2J2 (cytochrome P450 family 2 subfamily J member 2) and CYP2U1 (cytochrome P450 family 2 subfamily U member 1)\; cyp-33C8 is predicted to have heme binding activity, iron ion binding activity, and oxidoreductase activity, acting on paired donors, with incorporation or reduction of molecular oxygen, based o…	0.954773353134783	0.816666666666667	0.855351339650741	0.00544555403425792
769	F01D5.1	F01D5.1	F01D5.1 is involved in innate immune response[HEP].	0.953748593607311	0.95	0.996069620828343	0.00544555403425792
3917	flp-5	C03G5.7	flp-5 is expressed in the pharyngeal muscle cell, nervous system, head, and the intestine.	0.953293645744442	0.84	0.881155563922836	0.00544555403425792
5063	spp-2	T08A9.12	spp-2 is involved in defense response to Gram-positive bacterium.	0.951985726499971	0.816666666666667	0.857855999237707	0.00544555403425792
2473	Y32G9A.3	Y32G9A.3	Microarray, tiling array, and RNA sequencing studies indicate that Y32G9A.3 is affected by clk-1, hpl-2, nhr-114, rsr-2, mir-34, and smg-2\; microarray studies indicate that Y32G9A.3 is affected by Methylmercuric chloride and Colistin\; RNA sequencing studies indicate that Y32G9A.3 is enriched in the male.	0.950335809519135	0.863333333333333	0.908450807267987	0.00544555403425792
2710	Y54G2A.48	Y54G2A.48	Tiling array, microarray, and RNA sequencing studies indicate that Y54G2A.48 is affected by rsr-2, clk-1, jmjd-3.1, daf-2, daf-12, dpy-21, emb-4, lin-22, and mir-71\; RNA sequencing and microarray studies indicate that Y54G2A.48 is affected by Multi-walled carbon nanotubes and Colistin\; tiling array studies indicate that Y54G2A.48 is enriched in the body wall muscle cell and in the DA and VA neu…	0.94916880958663	0.803333333333333	0.846354542226467	0.00544555403425792
2554	Y41G9A.10	Y41G9A.10	RNA sequencing and microarray studies indicate that Y41G9A.10 is affected by Rotenone, Tunicamycin, Juglone, Indole, D-glucose, and Cadmium Chloride\; tiling array studies indicate that Y41G9A.10 is enriched in the excretory cell and hypodermis and in the dopaminergic neurons.	0.948984661301036	0.77	0.811393514985108	0.00544555403425792
689	C55A6.3	C55A6.3	Tiling array, microarray, proteomic, and RNA sequencing studies indicate that C55A6.3 is affected by daf-12, spe-44, gld-1, let-7, csr-1, daf-2, glp-1, fog-3, daf-16, jmjd-3.1, pgl-1, pgl-3, glh-4, glh-1, alg-1, alg-2, sma-4, dpy-9, dpy-10, and hcf-1\; RNA sequencing and microarray studies indicate that C55A6.3 is affected by Rotenone, Acrylamide, Hydrolyzable Tannins, Humic substances, and Paraq…	0.948736648249399	0.846666666666667	0.892414842653047	0.00544555403425792
5025	snb-7	ZK795.4	Microarray, RNA sequencing, and tiling array studies indicate that snb-7 is affected by clk-1, wdr-5.1, hsf-1, and elli-1\; RNA sequencing studies indicate that snb-7 is enriched in the male.	0.948057732759588	0.853333333333333	0.900085832167064	0.00544555403425792
396	C29F5.1	C29F5.1	C29F5.1 is expressed in the anal depressor muscle, anal sphincter muscle, body wall musculature, and the vulval muscle.	0.947507766546186	0.96	1.01318430718447	0.00544555403425792
3357	clec-163	Y39A1B.1	Microarray, RNA sequencing, and tiling array studies indicate that clec-163 is affected by cyc-1, lin-15B, wdr-23, rsr-2, npr-1, mir-34, and mir-243\; microarray studies indicate that clec-163 is affected by Mercuric Chloride, Tunicamycin, and Arsenic trioxide.	0.94706587649697	0.846666666666667	0.893989201467524	0.00544555403425792
1006	F21C3.6	F21C3.6	Tiling array, microarray, and RNA sequencing studies indicate that F21C3.6 is affected by daf-12, spe-44, rsr-2, eat-2, prg-1, set-2, csr-1, hsf-1, mir-71, isp-1, and nuo-6\; microarray studies indicate that F21C3.6 is affected by Methylmercuric chloride, Paraquat, Colistin, Dafa#1, and adsorbable organic bromine compounds\; RNA sequencing studies indicate that F21C3.6 is enriched in the germ lin…	0.945726873315984	0.773333333333333	0.817713184591879	0.00544555403425792
2760	Y59E9AR.2	Y59E9AR.2	Y59E9AR.2 is an ortholog of human N4BP1 (NEDD4 binding protein 1), NYNRIN (NYN domain and retroviral integrase containing) and KHNYN (KH and NYN domain containing) and members of the ZC3H (Zinc fingers CCCH-type) family including ZC3H12D\; microarray, tiling array, and RNA sequencing studies indicate that Y59E9AR.2 is affected by age-1, rsr-2, daf-16, pgl-1, pgl-3, glh-4, glh-1, dpy-10, tax-6, an…	0.945067291295736	0.92	0.973475654562791	0.00544555403425792
5332	ttr-7	T19C3.9	RNA sequencing studies indicate that ttr-7 is affected by Manganese chloride\; tiling array and RNA sequencing studies indicate that ttr-7 is enriched in the germline precursor cell and hypodermis and in the dopaminergic, AVG, RIM, PVC, AVA, AVD, and AVE neurons.	0.944825457569418	0.886666666666667	0.938444936642196	0.00544555403425792
4702	oac-32	F52F10.4	oac-32 is predicted to have transferase activity, transferring acyl groups other than amino-acyl groups, based on protein domain information.	0.944730179138133	1.02333333333333	1.0832016970887	0.00544555403425792
3810	fbxa-182	F42G2.4	RNA sequencing and microarray studies indicate that fbxa-182 is affected by 1-methylnicotinamide, Methylmercuric chloride, D-glucopyranose, Bisphenol A, Resveratrol, Colistin, adsorbable organic bromine compounds, and Sirolimus\; tiling array, RNA sequencing, and microarray studies indicate that fbxa-182 is enriched in the intestine.	0.944591242946379	0.866666666666667	0.91750444770518	0.00544555403425792
4068	gstk-2	D2024.7	gstk-2 is an ortholog of human GSTK1 (glutathione S-transferase kappa 1)\; gstk-2 is predicted to have protein disulfide oxidoreductase activity, based on protein domain information\; gstk-2 is expressed in the pharynx, intestine, and the body wall musculature\; gstk-2 is localized to the mitochondrion.	0.944429572671773	0.88	0.93177937822351	0.00544555403425792
4323	lips-15	Y38E10A.7	lips-15 is predicted to have hydrolase activity, based on protein domain information.	0.943533145385967	0.826666666666667	0.876139508939568	0.00544555403425792
2450	Y19D10B.6	Y19D10B.6	Microarray, tiling array, and RNA sequencing studies indicate that Y19D10B.6 is affected by cyc-1, hpl-2, pgrn-1, clk-1, tdp-1, daf-2, glp-1, jmjd-3.1, jmjd-1.2, hsf-1, dpy-21, mir-34, daf-12, emb-4, sma-2, sma-4, and lin-22\; RNA sequencing and microarray studies indicate that Y19D10B.6 is affected by Rotenone, Tunicamycin, Sesamin, Diazinon, and Sirolimus.	0.942261168485763	0.786666666666667	0.834871151414273	0.00544555403425792
511	C38C10.6	C38C10.6	Microarray and RNA sequencing studies indicate that nlp-48 is affected by clk-1, daf-2, dpy-21, pgl-1, pgl-3, glh-4, glh-1, and alg-1\; microarray studies indicate that nlp-48 is affected by Indole\; RNA sequencing studies indicate that nlp-48 is enriched in the HOB, CEM, and muscle cell and in neurons including the IL2 and ray type B neurons.	0.941291890004998	0.796666666666667	0.846354542226467	0.00544555403425792
433	C33A12.4	C33A12.4	C33A12.4 is expressed in certain interneurons, all inner labial neurons, certain amphid neurons, and certain sensory neurons.	0.941160772739007	0.833333333333333	0.885431434746405	0.00544555403425792
1620	K02F6.5	K02F6.5	K02F6.5 is an ortholog of human KCTD10 (potassium channel tetramerization domain containing 10), TNFAIP1 (TNF alpha induced protein 1) and KCTD13 (potassium channel tetramerization domain containing 13)\; tiling array, RNA sequencing, and microarray studies indicate that K02F6.5 is affected by rsr-2, daf-16, daf-2, mir-34, pgl-1, pgl-3, glh-4, and glh-1.	0.940254294263061	0.83	0.882739919470961	0.00544555403425792
4853	ptr-23	ZK270.1	ptr-23 is an ortholog of human PTCHD4 (patched domain containing 4) and PTCHD1 (patched domain containing 1)\; ptr-23 is involved in endocytosis, the molting cycle and nematode male tail tip morphogenesis\; ptr-23 is expressed in the hypodermis.	0.940184030029778	0.79	0.840261028444589	0.00544555403425792
1384	F52H2.3	F52H2.3	RNA sequencing and microarray studies indicate that F52H2.3 is affected by Rotenone, Zidovudine, Cry5B, Chlorpyrifos, Diazinon, Humic substances, Paraquat, Colistin, Sirolimus, and Allantoin\; tiling array and RNA sequencing studies indicate that F52H2.3 is enriched in the intestine and in the GABAergic and PLM neurons.	0.939527480664877	0.846666666666667	0.901162216210541	0.00544555403425792
5400	unc-22	ZK617.1	unc-22 is involved in peptidyl-serine phosphorylation and peptidyl-threonine phosphorylation\; unc-22 exhibits protein serine\/threonine kinase activity and is predicted to have ATP binding activity, based on protein domain information\; unc-22 is expressed in the pharyngeal muscle cell, body wall musculature, and the vulval muscle\; unc-22 is localized to the A band.	0.938913861699925	0.84	0.894650760059246	0.00544555403425792
1296	F43G6.8	F43G6.8	Microarray and RNA sequencing studies indicate that F43G6.8 is affected by Tunicamycin, Cry5B, Levamisole, Humic substances, and Sirolimus\; tiling array, RNA sequencing, and microarray studies indicate that F43G6.8 is enriched in the ventral nerve cord and in neurons including the AFD and PLM neurons.	0.938591732373094	0.783333333333333	0.834583670743389	0.00544555403425792
2278	W01F3.2	W01F3.2	W01F3.2 is an ortholog of human Mmp2 (matrix metallopeptidase 2) and Mmp1 (matrix metallopeptidase 1) and members of the MMP (M10 matrix metallopeptidases) family including MMP16\; RNA sequencing and microarray studies indicate that W01F3.2 is affected by 1-methylnicotinamide, Manganese chloride, Sodium arsenite, D-glucose, Cry5B, Humic substances, R24, single-walled carbon nanotubes, Dafa#1, and…	0.936127684709285	0.813333333333333	0.868827347613285	0.00544555403425792
262	C14C11.1	C14C11.1	Microarray, RNA sequencing, and tiling array studies indicate that C14C11.1 is affected by cyc-1, age-1, spe-44, nhr-114, gld-2, clk-1, csr-1, bar-1, fog-3, cox-5B, jmjd-3.1, elli-1, pgl-1, pgl-3, glh-4, glh-1, sma-2, sma-4, mir-71, and alg-1\; RNA sequencing and microarray studies indicate that C14C11.1 is affected by Ethanol, Methylmercuric chloride, Mianserin, D-glucose, Acrylamide, Chlorpyrif…	0.935831227663637	0.8	0.854854995592797	0.00544555403425792
3065	aakg-4	T01B6.3	aakg-4 is an ortholog of human PRKAG2 (protein kinase AMP-activated non-catalytic subunit gamma 2)\; aakg-4 is expressed in the anal depressor muscle, all ventral cord neurons, uterine muscle, all amphid neurons, all pharyngeal neurons, preanal ganglion, intestine, rectal epithelium, body wall musculature, vulval muscle, dorsal nerve cord, phasmid neurons, amphid sheath cell, phasmid sheath cell,…	0.93531180265129	0.85	0.908787847635986	0.00544555403425792
136	C04F1.1	C04F1.1	Microarray, RNA sequencing, and tiling array studies indicate that C04F1.1 is affected by lin-15B, bar-1, blmp-1, ubc-9, clk-1, swsn-2.2, hsf-1, dpy-21, mir-34, elli-1, daf-12, daf-16, emb-4, cox-5B, mir-243, crh-1, tdp-1, and let-60\; RNA sequencing and microarray studies indicate that C04F1.1 is affected by Ethanol, Methylmercury hydroxide, 1-methylnicotinamide, Tunicamycin, single-walled carbo…	0.935030153694998	0.76	0.81280801158837	0.00544555403425792
954	F17C8.7	F17C8.7	Microarray and RNA sequencing studies indicate that F17C8.7 is affected by nhr-114, wdr-23, eat-2, prg-1, gld-2, csr-1, pgl-1, pgl-3, glh-4, glh-1, tcer-1, jmjd-3.1, sma-2, sma-4, mir-71, hcf-1, and sir-2.1\; microarray and RNA sequencing studies indicate that F17C8.7 is affected by Heme, D-glucose, Resveratrol, and Colistin\; RNA sequencing studies indicate that F17C8.7 is enriched in the germ l…	0.933145914569543	0.97	1.03949445081958	0.00544555403425792
1881	R07B1.8	Multiple entries : 2		0.932771458085937	0.846666666666667	0.907689294443079	0.00544555403425792
161	C05E7.1	C05E7.1	RNA sequencing and microarray studies indicate that C05E7.1 is affected by 1-methylnicotinamide, D-glucose, Neurotoxins, Sesamin, Zidovudine, Fluoranthene, single-walled carbon nanotubes, Colistin, adsorbable organic bromine compounds, and Sirolimus\; microarray, tiling array, and RNA sequencing studies indicate that C05E7.1 is enriched in the germline precursor cell and hypodermis and in the GAB…	0.932693375385193	0.773333333333333	0.829139944318736	0.00544555403425792
1755	K11D9.3	K11D9.3	K11D9.3 is an ortholog of members of the human SLC (Solute carriers) family including SLC22A23\; K11D9.3 is predicted to have transmembrane transporter activity, based on protein domain information.	0.932623867139271	0.94	1.00790901146821	0.00544555403425792
871	F11E6.3	F11E6.3	Microarray and RNA sequencing studies indicate that F11E6.3 is affected by Diallyl trisulfide, Nicotinic acid, Rotenone, Manganese chloride, D-glucose, Bisphenol A, Cry5B, Zidovudine, Cholestanol, Deoxyglucose, Quercetin, Humic substances, and Sirolimus\; tiling array, RNA sequencing, and microarray studies indicate that F11E6.3 is enriched in the cephalic sheath cell, germ line, and intestine an…	0.931708482304457	0.753333333333333	0.808550472214295	0.00544555403425792
2279	W02A2.9	W02A2.9	Microarray and RNA sequencing studies indicate that W02A2.9 is affected by Tunicamycin, D-glucose, 4-bromodiphenyl ether, Cadmium Chloride, Cry5B, Chlorpyrifos, Diazinon, Colistin, and Sirolimus\; tiling array and RNA sequencing studies indicate that W02A2.9 is enriched in the intestine and in the dopaminergic, PVD, OLL, and NSM neurons.	0.930409429663006	0.803333333333333	0.863419165500397	0.00544555403425792
2803	Y71F9AL.2	Y71F9AL.2	Y71F9AL.2 is an ortholog of human TTBK1 (tau tubulin kinase 1), CTD-2116N17.1 and TTBK2 (tau tubulin kinase 2)\; Y71F9AL.2 is predicted to have ATP binding activity and protein kinase activity, based on protein domain information.	0.930362464219678	0.763333333333333	0.82046875566241	0.00544555403425792
1517	F58E10.7	F58E10.7	RNA sequencing and microarray studies indicate that droe-4 is affected by Rotenone, Neurotoxins, Resveratrol, Quercetin, Hydrolyzable Tannins, and Humic substances\; RNA sequencing and microarray studies indicate that droe-4 is enriched in the muscle cell and in neurons including the ASER neurons.	0.928430699397182	0.836666666666667	0.901162216210541	0.00544555403425792
2832	Y73B6A.3	Y73B6A.3	Microarray, RNA sequencing, and tiling array studies indicate that Y73B6A.3 is affected by cyc-1, emr-1, lem-2, clk-1, tdp-1, dop-1, mir-34, elli-1, mir-71, sir-2.1, slr-2, and nuo-6\; RNA sequencing and microarray studies indicate that Y73B6A.3 is affected by Rotenone, Fluoranthene, Paraquat, Colistin, and Sirolimus\; RNA sequencing studies indicate that Y73B6A.3 is enriched in the amphid sheath…	0.928002225669623	0.81	0.872842734203061	0.00544555403425792
2561	Y43C5A.3	Y43C5A.3	Y43C5A.3 is involved in defense response to Gram-negative bacterium and killing of cells of other organism\; Y43C5A.3 exhibits double-stranded DNA binding activity\; Y43C5A.3 is expressed in the hypodermis and the ventral cord blast cell.	0.927811383571998	0.96	1.03469306046244	0.00544555403425792
3910	flp-14	Y37D8A.15	flp-14 is expressed in the nerve ring.	0.92743609730825	0.84	0.905722779648084	0.00544555403425792
2270	T28F4.5	T28F4.5	T28F4.5 is an ortholog of human DAPL1 (death associated protein like 1) and dap (death associated protein)\; RNA sequencing and microarray studies indicate that T28F4.5 is affected by 1-methylnicotinamide, Rotenone, Mianserin, D-glucopyranose, Levamisole, Chlorpyrifos, Cry5B, Humic substances, single-walled carbon nanotubes, Paraquat, and Sirolimus\; tiling array, RNA sequencing, and microarray s…	0.926525325526231	0.843333333333333	0.910210773628181	0.00544555403425792
4929	rpl-25.1	F55D10.2	rpl-25.1 is an ortholog of human RpL23A (ribosomal protein L23a)\; rpl-25.1 is a structural constituent of ribosome, based on protein domain information.	0.92579579127522	0.8	0.864121448314271	0.00544555403425792
844	F10A3.4	F10A3.4	F10A3.4 is expressed in the intestine and the tail neurons.	0.924152285613594	0.813333333333333	0.880085832167064	0.00544555403425792
1883	R07B7.4	R07B7.4	kmo-2 is an ortholog of human KMO (kynurenine 3-monooxygenase)\; kmo-2 is predicted to have FAD binding activity, based on protein domain information.	0.922752478224996	0.86	0.931994245796331	0.00544555403425792
4274	lec-11	F38A5.3	lec-11 is an ortholog of human GRIFIN (galectin-related inter-fiber protein) and LGALSL (galectin like) and members of the LGALS (Galectins) family including LGALS3\; lec-11 is involved in innate immune response[HEP]\; lec-11 is predicted to have carbohydrate binding activity, based on protein domain information\; lec-11 is expressed in the intestine and the rectal gland cell\; lec-11 is localize…	0.921943181234153	0.873333333333333	0.947274572999446	0.00544555403425792
290	C17D12.5	C17D12.5	Microarray and RNA sequencing studies indicate that C17D12.5 is affected by spe-44, alg-3, alg-4, rsd-2, csr-1, pgl-1, pgl-3, glh-4, glh-1, jmjd-3.1, hsf-1, dpy-21, mir-71, aak-2, isp-1, and nuo-6\; microarray and RNA sequencing studies indicate that C17D12.5 is affected by Methylmercuric chloride, Manganese chloride, Multi-walled carbon nanotubes, D-glucose, Chlorpyrifos, Paraquat, Colistin, ads…	0.92187049665465	0.796666666666667	0.86418501249109	0.00544555403425792
4523	ncx-1	Y113G7A.4	ncx-1 is an ortholog of human SLC8A3 (solute carrier family 8 member A3), SLC8A2 (solute carrier family 8 member A2) and SLC8A1 (solute carrier family 8 member A1)\; ncx-1 is predicted to have calcium:sodium antiporter activity, based on protein domain information\; ncx-1 is expressed in certain interneurons.	0.920954452280062	0.833333333333333	0.904858357837568	0.00544555403425792
3895	fipr-4	C12D8.14	RNA sequencing and microarray studies indicate that fipr-4 is affected by Manganese chloride, D-glucose, Zidovudine, and Sirolimus\; RNA sequencing studies indicate that fipr-4 is enriched in the germ line.	0.920607912649491	0.89	0.96675249883373	0.00544555403425792
4531	nep-13	F39E9.4	nep-13 is an ortholog of members of the human M13 metallopeptidases family including MMEL1\; nep-13 is predicted to have metalloendopeptidase activity, based on protein domain information.	0.920410813371435	0.876666666666667	0.952473236875026	0.00544555403425792
127	C04A11.5	C04A11.5	Microarray and RNA sequencing studies indicate that C04A11.5 is affected by nhr-114, wdr-23, blmp-1, hlh-30, clk-1, lin-35, daf-16, dpy-21, mir-34, daf-12, pgl-1, pgl-3, glh-4, and glh-1\; RNA sequencing studies indicate that C04A11.5 is affected by D-glucose\; tiling array and RNA sequencing studies indicate that C04A11.5 is enriched in the excretory cell and in the PLM neurons.	0.91987528526759	0.92	1.00013557787062	0.00544555403425792
464	C34E7.3	C34E7.3	Microarray and RNA sequencing studies indicate that C34E7.3 is affected by cyc-1, daf-2, mir-34, pgl-1, pgl-3, glh-4, and glh-1\; RNA sequencing and microarray studies indicate that C34E7.3 is affected by D-glucose and Sirolimus.	0.919532655978905	0.783333333333333	0.851882016630961	0.00544555403425792
358	C26B2.2	C26B2.2	Microarray and RNA sequencing studies indicate that C26B2.2 is affected by Methylmercuric chloride, Tunicamycin, Manganese chloride, D-glucose, Zidovudine, Atrazine, Quercetin, Paraquat, and Colistin\; tiling array and RNA sequencing studies indicate that C26B2.2 is enriched in the coelomocytes, germ line, and male and in the AVE neurons.	0.919202003974508	0.82	0.892078124780438	0.00544555403425792
4074	gyg-1	F56B6.4	gyg-1 is an ortholog of human GYG1 (glycogenin 1) and GYG2 (glycogenin 2)\; gyg-1 is predicted to have transferase activity, transferring glycosyl groups, based on protein domain information\; gyg-1 is expressed in the pharynx, hypodermis, reproductive system, intestine, and the body wall musculature.	0.918444754797693	0.776666666666667	0.845632426566303	0.00544555403425792
5453	wht-1	C05D10.3	wht-1 is an ortholog of human ABCG1 (ATP binding cassette subfamily G member 1) and ABCG4 (ATP binding cassette subfamily G member 4)\; wht-1 is predicted to have ATP binding activity and ATPase activity, based on protein domain information\; wht-1 is expressed in the intestine.	0.917824975080614	0.833333333333333	0.90794362319476	0.00544555403425792
3315	cex-2	T09A5.1	cex-2 is an ortholog of human SDF4 (stromal cell derived factor 4)\; cex-2 is expressed in the pharynx, hypodermis, nervous system, head, tail, intestine, and the body wall musculature.	0.916622163760682	0.81	0.883679265049367	0.00544555403425792
643	C50E3.6	C50E3.6	Tiling array, RNA sequencing, and microarray studies indicate that C50E3.6 is affected by daf-16, tatn-1, bar-1, wdr-5.1, daf-2, mir-34, pgl-1, pgl-3, glh-4, glh-1, alg-2, sma-2, sma-4, lin-22, octr-1, and isp-1\; microarray studies indicate that C50E3.6 is affected by Dafa#1 and Sirolimus\; microarray and RNA sequencing studies indicate that C50E3.6 is enriched in neurons including the GABAergic…	0.915924639622747	0.786666666666667	0.85887706546543	0.00544555403425792
796	F07C6.6	F07C6.6	Tiling array, RNA sequencing, and microarray studies indicate that F07C6.6 is affected by hpl-2, emr-1, lem-2, bar-1, clk-1, hyl-2, hsf-1, mir-60, emb-4, sma-2, and sma-4\; microarray and RNA sequencing studies indicate that F07C6.6 is affected by Tunicamycin, Multi-walled carbon nanotubes, D-glucose, and Bisphenol S\; tiling array studies indicate that F07C6.6 is enriched in the body wall muscle…	0.915743972805169	1.08	1.17936894161768	0.00544555403425792
5214	tag-243	T04A8.4	tag-243 is an ortholog of human ABRA (actin binding Rho activating protein)\; tag-243 is expressed in the pharynx, anal depressor muscle, reproductive system, and the body wall musculature.	0.915699276155396	0.78	0.851808033828382	0.00544555403425792
5313	ttr-20	F36A4.8	RNA sequencing and microarray studies indicate that ttr-20 is affected by Rotenone, Cry5B, Zidovudine, Paraquat, and Allantoin\; RNA sequencing and microarray studies indicate that ttr-20 is enriched in the hypodermis and intestine.	0.915414853087129	0.91	0.994084809669771	0.00544555403425792
980	F19F10.3	F19F10.3	Microarray, tiling array, and RNA sequencing studies indicate that F19F10.3 is affected by daf-16, zfp-1, cyc-1, hpl-2, tatn-1, prg-1, wrn-1, daf-2, jmjd-1.2, dpy-21, mir-34, daf-12, lin-22, cdk-4, cyd-1, alg-1, isp-1, and dnj-14\; RNA sequencing and microarray studies indicate that F19F10.3 is affected by D-glucose, Cadmium, Cry5B, and Quercetin\; tiling array, RNA sequencing, and microarray stu…	0.914434007361237	0.863333333333333	0.944117701642173	0.00544555403425792
1531	F59A1.11	F59A1.11	RNA sequencing and microarray studies indicate that F59A1.11 is affected by daf-2, mir-34, pgl-1, pgl-3, glh-4, glh-1, lin-22, and smg-2\; microarray studies indicate that F59A1.11 is affected by Atrazine\; microarray studies indicate that F59A1.11 is enriched in neurons.	0.913854937062881	0.9	0.984839019300578	0.00544555403425792
3396	clec-68	F56D6.1	clec-68 is involved in innate immune response[HEP].	0.912323021902885	0.833333333333333	0.913419165500397	0.00544555403425792
2364	Y102A11A.3	Y102A11A.3	RNA sequencing and microarray studies indicate that Y102A11A.3 is affected by D-glucose, Zidovudine, Atrazine, Fluoranthene, Cry5B, Humic substances, single-walled carbon nanotubes, Paraquat, adsorbable organic bromine compounds, and Allantoin\; microarray, tiling array, and RNA sequencing studies indicate that Y102A11A.3 is enriched in the coelomocytes and intestine and in the PVD, OLL, and AFD …	0.911879294242319	0.916666666666667	1.00525000672192	0.00544555403425792
1521	F58F9.4	F58F9.4	Microarray and RNA sequencing studies indicate that F58F9.4 is affected by lin-15B, clk-1, htz-1, glp-1, swsn-2.2, jmjd-1.2, dop-1, mir-34, hrp-2, mir-35, alg-1, emb-4, sma-4, mir-243, hcf-1, and sir-2.1\; microarray studies indicate that F58F9.4 is affected by 4-bromodiphenyl ether, Resveratrol, Fluoranthene, Chlorpyrifos, Diazinon, and Sirolimus\; tiling array and RNA sequencing studies indicat…	0.910723391945701	0.836666666666667	0.918683624540689	0.00544555403425792
2139	T19A6.4	T19A6.4	T19A6.4 is an ortholog of human TMEM144 (transmembrane protein 144)\; T19A6.4 is predicted to have carbohydrate transmembrane transporter activity, based on protein domain information.	0.910673095033222	0.79	0.867490216092505	0.00544555403425792
1350	F48C1.9	F48C1.9	RNA sequencing and microarray studies indicate that F48C1.9 is affected by 1-methylnicotinamide, Methylmercuric chloride, Rotenone, Tunicamycin, D-glucose, Bisphenol A, Bisphenol S, 4-bromodiphenyl ether, Cadmium Chloride, and Zidovudine\; tiling array studies indicate that F48C1.9 is enriched in the hypodermis.	0.909238109112811	0.87	0.956845067623598	0.00981733685049315
1588	H43E16.1	H43E16.1	Microarray and RNA sequencing studies indicate that H43E16.1 is affected by Hydrogen sulfide, Rotenone, D-glucopyranose, Bisphenol S, Cry5B, Quercetin, Hydrolyzable Tannins, Humic substances, single-walled carbon nanotubes, Colistin, Dafa#1, adsorbable organic bromine compounds, Sirolimus, and Ag nanoparticles\; microarray and RNA sequencing studies indicate that H43E16.1 is enriched in the intes…	0.908364429201161	0.84	0.924738984703218	0.00981733685049315
440	C33D9.3	C33D9.3	Microarray studies indicate that C33D9.3 is affected by Diazinon, Quercetin, Hydrolyzable Tannins, and Sirolimus\; RNA sequencing and microarray studies indicate that C33D9.3 is enriched in the muscle cell and intestine and in neurons including the AFD and PLM neurons.	0.908085775138974	0.96	1.05716885594104	0.00981733685049315
[truncated: 530 more rows]

## Sheet: GO_motifs_ up-regulated genes 
#	signf	p-value	T	Q	Q&T	Q&T/Q	Q&T/T	term ID	t type	t group	t name	t depth	Q&T list
#
[truncated: 71 more rows]

## Sheet: down-regulated genes
Supplementary Data 2. Significantly down-regulated genes in a pqm-1(lf) mutant versus WT exposed to CoCl2 for 6 hours.
Gene list was generated by one-class SAM (pqm-1(lf) +CoCl2 versus WT +CoCl2).
[truncated: 631 more rows]

## Sheet: GO_motifs_ down-regul. genes 
#	signf	p-value	T	Q	Q&T	Q&T/Q	Q&T/T	term ID	t type	t group	t name	t depth	Q&T list
[truncated: 709 more rows]
