# Supplementary material for: PQM-1 controls hypoxic survival via regulation of lipid metabolism
Source: Nat Commun. 2020 Oct 2;11:4627. doi: 10.1038/s41467-020-18369-w (PMC7532158; doi:10.1038/s41467-020-18369-w)
Supplement: Supplementary file 5 — Supplementary Data 3 [file 41467_2020_18369_MOESM5_ESM.xlsx]

## Sheet: SAM_up-regulated genes
Supplementary Data 3. Significantly up-regulated genes in pqm-1(lf) mutants versus WT animals exposed to CoCl2 for 6 hours compared to control pqm-1(lf) mutants versus control WT animals.
Gene list was generated by two-class SAM (pqm-1(lf) +CoCl2 versus WT +CoCl2 compared to pqm-1(lf) -CoCl2 versus WT -CoCl2).
Significant Pos	152
Row	Gene Name	Sequence Name	Gene Description	Score(d)	Numerator(r)	Denominator(s+s0)	Fold Change	q-value(%)
4119	F46C5.1	F46C5.1	F46C5.1 is predicted to encode a protein with the following domain: Uncharacterised protein family F46C5.1.	6.23207935549033	5.39666666666667	0.865949606676995	42.1268070221963	0
2557	tts-1	F09E10.11	N.A.	4.18611144725868	3.43	0.819376178397298	10.7778686149255	0
5566	sodh-1	K12G11.3	sodh-1 is predicted to have alcohol dehydrogenase (NAD) activity and metal ion binding activity\; is involved in defense response to Gram-positive bacterium\; is expressed in the hypodermis, the intestine, the muscle cell, and the nervous system.	4.09649441773049	4.16333333333333	1.01631612515168	17.9179456647482	0
273	best-1	B0564.3	best-1 is an ortholog of human BEST2 (bestrophin 2) and BEST4 (bestrophin 4)\; is predicted to have chloride channel activity\; human orthologs of this gene are implicated in bestrophinopathy, retinitis pigmentosa 50, and vitelliform macular dystrophy.	3.62821697784506	2.45333333333333	0.676181537188679	5.47680051580477	0
4070	F45D3.4	F45D3.4	F45D3.4 is enriched in the AFD, the OLL, the PLM, and the PVD based on microarray, tiling, array, and RNA-seq studies.	3.55532385157967	2.95333333333333	0.830679132653735	7.74536556786306	0
7511	W08E12.2	W08E12.2	W08E12.2 is enriched in the NSM and the male based on tiling, array, and microarray studies.	3.48025487978329	2.87	0.824652245061635	7.3106516018352	0
5334	fmo-2	K08C7.5	fmo-2 is an ortholog of human FMO5\; is predicted to have N,N-dimethylaniline monooxygenase activity, NADP binding activity, and flavin adenine dinucleotide binding activity\; localizes to the cytoplasm\; is expressed in the excretory gland cell, the intestine, and the nervous system.	3.30537046309813	3.09666666666667	0.936859181516421	8.55439998865391	0
4465	fbxa-24	F54D10.2	fbxa-24 is enriched in the AFD, the OLL, and the PVD based on microarray, tiling, array, and RNA-seq studies\; is predicted to encode a protein with the following domain: Domain of unknown function DUF38, Caenorhabditis species.	3.15935011527838	2.16333333333333	0.684739979552001	4.47948641618704	0
1542	C35C5.8	C35C5.8	N.A.	3.07216191877921	2.39333333333333	0.779038799583967	5.25369822351361	0
3832	pqm-1	F40F8.7	pqm-1 is predicted to have nucleic acid binding activity\; is involved in defense response to Gram-negative bacterium, determination of adult lifespan, and innate immune response\; localizes to the cytoplasm and nucleus\; is expressed in head neurons, the head muscle, the intestine, and the pseudocoelom.	2.90759144432988	2.39666666666667	0.824279033885737	5.26585087777454	0
9284	ZC443.3	ZC443.3	ZC443.3 is expressed in several tissues including the pharynx.	2.88155464266751	2.79	0.968227344603551	6.91629785046292	0
4251	scl-2	F49E11.10	scl-2 is an ortholog of human GLIPR1 (GLI pathogenesis related 1) and members of the human CRISP (Cysteine rich secretory protein family) gene family including CRISP1, CRISP3, and CRISP2\; is expressed in the intestinal cell\; is predicted to encode a protein with the following domains: Cysteine-rich secretory protein, allergen V5\/Tpx-1-related, CAP domain, and CAP superfamily.	2.75151278957052	2.08666666666667	0.758370695050403	4.24765521584943	0
475	C04G6.5	C04G6.5	C04G6.5 is involved in innate immune response.	2.74657411561174	2.41	0.877456751049015	5.31474325638605	0
7172	T26H5.9	T26H5.9	T26H5.9 is enriched in the AVE based on tiling, array, and RNA-seq studies.	2.69053143517282	2.47333333333333	0.919273159569854	5.55325380191917	0
8867	grd-16	Y69A2AL.1	grd-16 is expressed in the hypodermis, the intestine, and the nervous system.	2.66253398746056	2.89	1.08543215358403	7.41270449512297	0
6996	T22F3.11	T22F3.11	T22F3.11 is predicted to encode a protein with the following domains: Major facilitator superfamily and MFS transporter superfamily.	2.61266917757345	2.15	0.822913217813836	4.43827788827138	0
1095	dod-3	C24B9.9	dod-3 is enriched in the OLL and the PVD based on microarray, tiling, array, RNA-seq, and proteomic studies.	2.59771680367121	1.99	0.766057330494087	3.97236998174814	0
7011	abf-5	T22H6.5	abf-5 is enriched in the FLP based on microarray studies.	2.54647827268394	1.55333333333333	0.609992769227968	2.93494472622232	0
2006	C50F7.5	C50F7.5	C50F7.5 is expressed in several tissues, including the ABalapap, the ABalpaaa, the ABalpaapa, the ABalpaapp, and the DR muscle.	2.53343949777538	3.15	1.24336894674849	8.87655577654276	0
5888	R05H10.1	R05H10.1	R05H10.1 is predicted to encode a protein with the following domain: Acyl-CoA N-acyltransferase.	2.53233901591035	1.92	0.75819232256696	3.78423058690238	0
6268	T02B5.1	T02B5.1	cest-1 is predicted to have hydrolase activity.	2.49148700292365	3.20666666666667	1.28704932552479	9.23215001410845	0
8784	cyp-32B1	Y5H2B.5	cyp-32B1 is predicted to have heme binding activity, iron ion binding activity, and oxidoreductase activity.	2.4685877221895	2.15	0.870943325478858	4.43827788827138	0
918	nnt-1	C15H9.1	nnt-1 is an ortholog of human NNT\; is predicted to have NAD(P)+ transhydrogenase activity\; localizes to the mitochondrion\; is expressed in several tissues, including the alimentary system, the coelomocyte, the hypodermis, and the nervous system.	2.4173801596155	2.30333333333333	0.952822138533515	4.93596899849628	0
8545	Y53C12B.7	Y53C12B.7	N.A.	2.40325907273357	1.8	0.74898292091023	3.4822022531845	0
6700	T12A7.6	T12A7.6	N.A.	2.37658671736903	1.82666666666667	0.768609305655322	3.54716555665276	0
7089	T24C2.5	T24C2.5	N.A.	2.36796533830555	1.88666666666667	0.796745896634075	3.69779864084544	0
6802	T16G1.4	T16G1.4	T16G1.4 is enriched in the OLL and the PVD based on proteomic, microarray, tiling, array, and RNA-seq studies\; is predicted to encode a protein with the following domains: Protein kinase-like domain superfamily, Uncharacterised oxidoreductase Dhs-27, and CHK kinase-like.	2.36390993802734	1.97	0.833365082277181	3.91768119034771	0
7980	nspe-4	Y38E10A.11	nspe-4 is predicted to encode a protein with the following domain: Protein of unknown function DUF1412.	2.34770553474651	1.65666666666667	0.705653516656016	3.15287214391695	0
8901	Y6E2A.4	Y6E2A.4	Y6E2A.4 is predicted to encode a protein with the following domain: Protein of unknown function DUF713.	2.34740716325419	2.10833333333333	0.898154085212287	4.31192873217142	0
6721	T12D8.5	T12D8.5	T12D8.5 is enriched in the OLL and the PVD based on microarray, tiling, array, and RNA-seq studies.	2.33489913514636	1.66666666666667	0.713806708640626	3.1748021039364	0
9389	col-74	ZK1248.2	col-74 is predicted to be a structural constituent of cuticle.	2.33271755803814	1.56333333333333	0.670176862152195	2.95535888117926	0
1327	C30F2.4	C30F2.4	C30F2.4 is enriched in the NSM based on tiling, array, and RNA-seq studies.	2.31787655976754	2.0552380952381	0.886690055420474	4.15612226241077	0
5027	far-7	K01A2.2	far-7 exhibits oleic acid binding activity\; localizes to the cytoplasm\; is expressed in the excretory cell, the hypodermis, and the male.	2.3068383953897	2.25666666666667	0.978250869751732	4.77886054062408	0
2350	clec-17	E03H4.10	clec-17 is predicted to have carbohydrate binding activity.	2.27278158446171	2.79041666666667	1.22775399349584	6.91829564408965	0
555	C06B3.6	C06B3.6	C06B3.6 is enriched in the PLM based on tiling, array, RNA-seq, and microarray studies.	2.24392545730602	1.58666666666667	0.707094195798985	3.00354580726954	0
7382	W03F8.6	W03F8.6	W03F8.6 is expressed in the pharynx.	2.23359281205946	1.58	0.707380499914475	2.98969849726988	0
2061	odr-10	C53B7.5	odr-10 exhibits G-protein alpha-subunit binding activity and G-protein coupled olfactory receptor activity\; is involved in several processes, including G-protein coupled receptor signaling pathway, detection of chemical stimulus involved in sensory perception, and olfactory behavior\; localizes to several cellular components, including the dendrite, neuronal cell body, and plasma membrane part\;…	2.22497606489618	1.87	0.840458479308295	3.6553258009176	0
2022	coel-1	C52B9.3	coel-1 is an ortholog of human TBCEL\; is expressed in the head, the nervous system, and the sensillum\; is predicted to encode a protein with the following domains: Ubiquitin-like domain superfamily and Leucine-rich repeat domain superfamily.	2.21451165246052	1.75	0.790241947047599	3.36358566101486	0
7296	pqn-73	W01C9.3	pqn-73 is expressed in the arcade cell.	2.16124492536799	1.63333333333333	0.755737267054647	3.10228952366747	0
2524	F08G2.5	F08G2.5	F08G2.5 is involved in innate immune response.	2.1262626752065	1.56333333333333	0.735249389251261	2.95535888117926	0
6545	T07G12.5	T07G12.5	T07G12.5 is an ortholog of human SLC23A1 (solute carrier family 23 member 1), SLC23A2 (solute carrier family 23 member 2), and SLC23A3 (solute carrier family 23 member 3)\; is predicted to have transmembrane transporter activity.	2.1244702695226	2.58	1.21442038375984	5.97939699453975	0
4177	F47B8.2	F47B8.2	F47B8.2 is enriched in the NSM, the OLL, and the PVD based on tiling, array, RNA-seq, and microarray studies\; is predicted to encode a protein with the following domain: Protein of unknown function DUF2700.	2.07241930861292	1.52	0.733442307588489	2.86791049603165	0
8105	Y39H10A.1	Y39H10A.1	N.A.	2.06179886441831	2.0675	1.00276512693846	4.19159695350028	0
5082	K02D7.1	K02D7.1	K02D7.1 is an ortholog of human PNP\; is predicted to have purine-nucleoside phosphorylase activity\; is involved in innate immune response\; is expressed in the intestine\; human orthologs of this gene are implicated in purine nucleoside phosphorylase deficiency.	2.05254895537054	1.47666666666667	0.719430668293164	2.78304968835683	0
2884	F16C3.2	F16C3.2	N.A.	2.04139715750766	1.74	0.852357412961407	3.34035167771348	0
6698	gem-4	T12A7.1	gem-4 is an ortholog of human CPNE5 (copine 5), CPNE8 (copine 8), and CPNE9 (copine 9)\; is expressed in several tissues, including the alimentary system, the hmc, the reproductive system, and the somatic gonad precursor\; is predicted to encode a protein with the following domains: C2 domain, von Willebrand factor, type A, Copine, C2 domain superfamily, and von Willebrand factor A-like domain su…	2.03454234277496	1.32	0.648794557993627	2.49666109780322	0
2663	glc-1	F11A5.10	glc-1 is an ortholog of human GLRB (glycine receptor beta), GLRA1 (glycine receptor alpha 1), and GLRA3 (glycine receptor alpha 3)\; exhibits extracellularly glutamate-gated chloride channel activity, glutamate binding activity, and identical protein binding activity\; is involved in chloride transmembrane transport, locomotion involved in locomotory behavior, and protein complex oligomerization\…	2.01725431611903	1.69666666666667	0.841077227154413	3.24151144483977	0
2578	F09F7.6	F09F7.6	N.A.	2.01634870492442	1.60666666666667	0.796819847054624	3.04547374426455	0
1767	C44C1.6	C44C1.6	N.A.	1.99945596969436	1.52333333333333	0.761873907914156	2.87454443715784	0
8538	glt-5	Y53C12A.2	glt-5 is predicted to have symporter activity\; is expressed in the pharynx.	1.9969983810132	1.68	0.841262574858789	3.20427951035849	0
7254	T28H10.3	T28H10.3	T28H10.3 is an ortholog of human LGMN\; is predicted to have peptidase activity\; is expressed in several tissues, including the Eala, the Ealp, the Eara, the Earp, and the Epla.	1.98924149626393	1.56	0.784218508878832	2.9485384345822	0
3046	nhr-21	F21D12.1	nhr-21 is predicted to have DNA-binding activity transcription factor activity, sequence-specific DNA binding activity, and zinc ion binding activity\; is expressed in the spermatheca.	1.97836796178121	1.61	0.813802099054639	3.05251841792112	0
6912	T20F5.4	T20F5.4	N.A.	1.93456442669351	1.53	0.790875702503755	2.88785839104499	0
5503	K10H10.10	K10H10.10	N.A.	1.92277520255387	1.67416666666667	0.870703275371457	3.19134961710609	0
1253	C28C12.4	C28C12.4	C28C12.4 is expressed in tail neurons and the pharyngeal muscle cell\; is predicted to encode a protein with the following domain: Domain of unknown function DUF148.	1.91663632764715	1.58233333333333	0.825578285514287	2.99453777880132	0
1640	fbxa-174	C38D9.7	fbxa-174 is enriched in the DA neuron, the VA neuron, and the body wall muscle cell based on tiling, array, and RNA-seq studies\; is predicted to encode a protein with the following domains: F-box domain and Domain of unknown function DUF38, Caenorhabditis species.	1.90743316928013	1.44444444444444	0.757271325521503	2.72158000034875	0
1841	acs-17	C46F4.2	acs-17 is an ortholog of human ACSL3 (acyl-CoA synthetase long chain 3) and ACSL4 (acyl-CoA synthetase long chain 4)\; is predicted to have catalytic activity.	1.89505372025338	1.66	0.875964613698679	3.16016524745351	0
8212	Y43F8B.9	Y43F8B.9	N.A.	1.8875351017751	1.54	0.815878866862786	2.90794503464062	0
6893	T20B3.1	T20B3.1	T20B3.1 is an ortholog of human CROT\; is predicted to have transferase activity, transferring acyl groups.	1.87963997322193	1.77333333333333	0.943443084099571	3.4184286970596	0
6172	R160.10	R160.10	N.A.	1.87518477122258	1.88	1.00256786896487	3.6807506024995	0
8807	Y62F5A.10	Y62F5A.10	Y62F5A.10 is predicted to have protein tyrosine phosphatase activity.	1.86935947538479	1.65333333333333	0.884438415994339	3.14559587157592	0
2751	F13E9.15	F13E9.15	N.A.	1.86532810127819	1.59	0.852396958428102	3.01049349482213	0
6638	cyp-13A5	T10B9.2	cyp-13A5 is predicted to have heme binding activity, iron ion binding activity, and oxidoreductase activity.	1.86289305810225	1.61	0.8642471412933	3.05251841792112	0
6387	phat-5	T05B4.11	phat-5 is involved in pharyngeal gland morphogenesis\; is expressed in the g1AL and the g1AR.	1.8615489379197	1.42333333333333	0.764596247963229	2.68204479550687	0
9691	ZK863.8	ZK863.8	N.A.	1.85309496799463	1.28666666666667	0.694333905649239	2.43963727952041	0
5536	mtl-1	K11G9.6	mtl-1 is predicted to have cadmium ion binding activity, copper ion binding activity, and zinc ion binding activity\; is involved in several processes, including response to cadmium ion, response to heat, and response to lead ion\; is expressed in the intestine and the pharynx.	1.85123579424218	1.46666666666667	0.792263563198367	2.76382575993555	0
2002	C50F4.8	C50F4.8	C50F4.8 is involved in defense response to Gram-positive bacterium.	1.8465682809446	1.36333333333333	0.738306483113602	2.57278933875281	0
1480	C34C6.7	C34C6.7	cup-16 is involved in endocytosis and lysosomal protein catabolic process.	1.83924283323148	1.43333333333333	0.77930619461217	2.70069989233638	0
1164	C25H3.10	C25H3.10	C25H3.10 is enriched in the OLL, the PVD, and the male based on tiling, array, proteomic, RNA-seq, and microarray studies\; is predicted to encode a protein with the following domain: F-box domain.	1.83593379373221	1.66333333333333	0.90598764455008	3.16747522111888	0
1674	C40H1.7	C40H1.7	C40H1.7 is enriched in the OLL and the PVD based on microarray, tiling, array, and RNA-seq studies\; is predicted to encode a protein with the following domains: Fungal lipase-like domain and Alpha\/Beta hydrolase fold.	1.8357144351738	1.37	0.746303441183266	2.58470566127498	0
7171	T26H5.10	T26H5.10	T26H5.10 is enriched in the OLL and the PVD based on tiling and array studies.	1.83480348414068	1.53666666666667	0.837510218368895	2.90123401083155	0
4364	F53B2.8	F53B2.8	N.A.	1.83393129614987	1.47666666666667	0.805191922819987	2.78304968835683	0
1617	nex-4	C37H5.1	nex-4 is predicted to have calcium ion binding activity and calcium-dependent phospholipid binding activity\; is expressed in the intestine, the nervous system, and the sensillum.	1.83005849042452	1.302	0.711452670399609	2.46570465092761	0
9409	ZK1307.2	ZK1307.2	N.A.	1.80038339650999	1.51333333333333	0.840561702727819	2.85468850834173	0
5245	K06A9.2	K06A9.2	K06A9.2 is predicted to encode a protein with the following domains: F-box domain and F-box-like domain superfamily.	1.78280086673807	1.68666666666667	0.946076871587295	3.21912068974364	0
7110	T24F1.5	T24F1.5	nlp-51 is enriched in the CEM based on microarray, tiling, array, and RNA-seq studies.	1.78256911978144	1.37666666666667	0.772293568529593	2.59667717632316	0
3099	F22B7.9	F22B7.9	F22B7.9 is expressed in several tissues, including anterior hypodermis, the Ea, the Eal, the Eala, and the Ealp\; is predicted to encode a protein with the following domain: S-adenosyl-L-methionine-dependent methyltransferase.	1.78071419294149	1.40333333333333	0.788073312885334	2.64512029224508	0
7505	W08A12.4	W08A12.4	pals-33 is enriched in the SAB based on tiling, array, and microarray studies\; is predicted to encode a protein with the following domain: Amyotrophic lateral sclerosis 2 chromosomal region candidate gene 12 protein.	1.76613526988891	1.484	0.840252740150163	2.79723216547692	0
5367	pgp-1	K08E7.9	pgp-1 is an ortholog of human ABCB1 (ATP binding cassette subfamily B member 1), ABCB11 (ATP binding cassette subfamily B member 11), and ABCB4 (ATP binding cassette subfamily B member 4)\; is predicted to have efflux transmembrane transporter activity\; is involved in several processes, including defense response to Gram-negative bacterium, innate immune response, and response to metal ion\; loc…	1.76602662224815	2.06	1.16646033193861	4.16986304336449	0
7548	clec-125	W09G10.6	clec-125 is predicted to have carbohydrate binding activity.	1.76493259038253	1.25333333333333	0.710130993196566	2.38391588704717	0
3034	F21C10.10	F21C10.10	F21C10.10 localizes to the mitochondrion.	1.75527709643076	1.28333333333333	0.731128626894814	2.43400702734118	0
526	icl-1	C05E4.9	icl-1 is predicted to have isocitrate lyase activity and malate synthase activity\; is involved in determination of adult lifespan\; localizes to the mitochondrion\; is expressed in the hypodermal cell, the intestine, and the pharynx.	1.75425120721415	1.41	0.80376173845658	2.65737162819302	0
2687	F11E6.11	F11E6.11	N.A.	1.75176132075394	1.68	0.959034761240728	3.20427951035849	0
2332	nhr-19	E02H1.7	nhr-19 is predicted to have several functions, including regulation of cellular process, sequence-specific DNA binding activity, and zinc ion binding activity.	1.75020984771235	1.59666666666667	0.912271559181103	3.02443712047965	0
1073	C23H4.6	C23H4.6	C23H4.6 is an ortholog of human SMC6 (structural maintenance of chromosomes 6)\; is expressed in several tissues, including the alimentary system, the muscular system, the nervous system, the reproductive system, and the tail\; human SMC6 exhibits ubiquitin protein ligase binding activity.	1.75000472563452	1.78666666666667	1.02094962401822	3.45016812796876	0
6357	T04F8.7	T04F8.7	T04F8.7 is predicted to encode a protein with the following domain: SH3-like domain superfamily.	1.74300365928846	1.19333333333333	0.684641897895088	2.28680497393381	0
347	lys-7	C02A12.4	lys-7 is involved in several processes, including defense response to bacterium, defense response to other organism, and innate immune response\; is expressed in head neurons, the intestine, and the rectal gland cell.	1.74165845123268	1.34333333333333	0.7712955042262	2.53736898764986	0
8050	Y39B6A.1	Y39B6A.1	Y39B6A.1 is enriched in the OLL and the PVD based on SAGE, microarray, tiling, array, and RNA-seq studies.	1.73708411087016	1.65333333333333	0.951786573250693	3.14559587157592	0
2328	E02C12.6	E02C12.6	E02C12.6 is enriched in the OLL and the PVD based on tiling, array, RNA-seq, and proteomic studies\; is predicted to encode a protein with the following domains: Protein kinase-like domain superfamily, Uncharacterised oxidoreductase Dhs-27, and CHK kinase-like.	1.73309964557892	1.58633333333333	0.9153157104267	3.00285192099752	0
3581	clec-64	F35C5.7	clec-64 is predicted to have carbohydrate binding activity\; is expressed in head neurons and the male.	1.73140618284546	1.30233333333333	0.752182443517114	2.46627441548916	0
2542	F09A5.2	F09A5.2	F09A5.2 is predicted to have ATP binding activity and transmembrane receptor protein tyrosine kinase activity.	1.70434921119219	1.43	0.839029930374255	2.69446715373138	0
2670	F11A5.9	F11A5.9	F11A5.9 is predicted to encode a protein with the following domains: Major facilitator superfamily and MFS transporter superfamily.	1.70165849396182	1.28	0.752207334516276	2.42838976879009	0
3080	F21H7.12	F21H7.12	N.A.	1.69746312655252	1.59	0.936691922863283	3.01049349482213	0
7892	dhs-9	Y32H12A.3	dhs-9 is an ortholog of human DHRS1 (dehydrogenase\/reductase 1)\; is expressed in several tissues, including the alimentary system, the head, and the nervous system\; is predicted to encode a protein with the following domains: Short-chain dehydrogenase\/reductase SDR and NAD(P)-binding domain superfamily.	1.69591624782957	1.27	0.748857734941416	2.41161565538152	0
1002	C17H1.7	C17H1.7	pals-6 is enriched in the OLL and the PVD based on microarray, tiling, array, and RNA-seq studies\; is predicted to encode a protein with the following domain: Amyotrophic lateral sclerosis 2 chromosomal region candidate gene 12 protein.	1.66766978880738	1.79814814814815	1.07823992508378	3.47773534535032	0
1371	sel-8	C32A3.1	sel-8 exhibits transcriptional activator activity, RNA polymerase II transcription factor binding activity\; is involved in Notch signaling pathway, positive regulation of stem cell proliferation, and positive regulation of transcription by RNA polymerase II\; localizes to the RNA polymerase II transcription factor complex\; is expressed in several tissues, including the Z1.ppx\/Z4.aax, the nervo…	1.66556881724871	1.08333333333333	0.650428443492866	2.11892618871859	0
5937	nhr-206	R07B7.13	nhr-206 is predicted to have DNA-binding activity transcription factor activity, sequence-specific DNA binding activity, and zinc ion binding activity\; is involved in response to starvation\; is expressed in several tissues, including ray neurons, the alimentary system, the anal sphincter muscle, the hypodermis, and the reproductive system.	1.66202594284579	1.55333333333333	0.934602338802034	2.93494472622232	0
1691	ptr-3	C41D7.2	ptr-3 is involved in molting cycle.	1.65650373559615	1.66666666666667	1.00613516942469	3.1748021039364	0
7481	W06H8.2	W06H8.2	W06H8.2 is predicted to have FMN binding activity and oxidoreductase activity.	1.65370022186336	1.31	0.792162922082647	2.47941539987797	0
4864	F59E11.7	F59E11.7	F59E11.7 is expressed in the AVG\; is predicted to encode a protein with the following domain: Domain of unknown function DUF19.	1.65115317948209	1.86666666666667	1.13052301256034	3.64688995423287	0
6707	fbxa-23	T12B5.13	fbxa-23 is predicted to encode a protein with the following domain: Domain of unknown function DUF38, Caenorhabditis species.	1.64517214399465	1.41333333333333	0.859079299690553	2.66351855884383	0
958	lec-9	C16H3.2	lec-9 is an ortholog of human LGALS3 (galectin 3)\; exhibits glycolipid binding activity\; localizes to the cytoplasm.	1.64500850555762	1.19333333333333	0.725426846913973	2.28680497393381	0
3134	F22G12.1	F22G12.1	pals-14 is predicted to encode a protein with the following domain: Amyotrophic lateral sclerosis 2 chromosomal region candidate gene 12 protein.	1.64490652809019	1.79666666666667	1.09226064580866	3.47416594508695	0
8483	Y51A2D.13	Y51A2D.13	Y51A2D.13 is an ortholog of human PLD3 (phospholipase D 3), PLD4 (phospholipase D 4), and PLD5 (phospholipase D 5)\; is predicted to have catalytic activity\; human orthologs of this gene are implicated in Alzheimer's disease 19.	1.63524162195432	1.27	0.776643636603496	2.41161565538152	0.267119283562262
3803	nep-14	F40B5.1	N.A.	1.6328360226439	1.54	0.943144307599498	2.90794503464062	0.267119283562262
1405	dod-24	C32H11.12	dod-24 is involved in defense response to Gram-negative bacterium.	1.63139523935829	1.45666666666667	0.892896234783454	2.74473462088756	0.267119283562262
4486	dpy-17	F54D8.1	dpy-17 is predicted to be a structural constituent of cuticle\; is involved in cuticle development involved in collagen and cuticulin-based cuticle molting cycle\; is used to study Marfan syndrome.	1.6310955699761	1.59666666666667	0.978892160616964	3.02443712047965	0.267119283562262
5841	R04B5.5	R04B5.5	R04B5.5 is an ortholog of human SORD\; is predicted to have metal ion binding activity and oxidoreductase activity\; is expressed in the body wall musculature and the intestine.	1.62925520942548	1.2	0.736532860572012	2.29739670999407	0.267119283562262
6727	sqst-1	T12G3.1	sqst-1 is predicted to have zinc ion binding activity\; localizes to the cytoplasm\; is expressed in several tissues, including the hypodermal cell, the intestine, the muscular system, the nervous system, and the reproductive system.	1.6211917585587	1.12	0.69084979866646	2.17346972505212	0.267119283562262
2624	F10D7.3	F10D7.3	F10D7.3 is predicted to have several functions, including 2 iron, 2 sulfur cluster binding activity, metal ion binding activity, and oxidoreductase activity.	1.61554971916275	1.76666666666667	1.09353902619737	3.40266864380342	0.267119283562262
5929	lec-7	R07B1.2	lec-7 is an ortholog of human LGALS3 (galectin 3)\; is predicted to have carbohydrate binding activity.	1.60787830129154	1.3	0.808518902802384	2.46228882668983	0.267119283562262
284	hil-7	C01B10.5	hil-7 is predicted to have DNA binding activity\; is expressed widely.	1.6077815991761	1.8	1.11955504461701	3.4822022531845	0.267119283562262
9298	fbxa-29	ZC47.3	fbxa-29 is predicted to encode a protein with the following domains: F-box domain, Domain of unknown function DUF38, Caenorhabditis species, and F-box-like domain superfamily.	1.60681709173136	1.41	0.877511203518947	2.65737162819302	0.267119283562262
3924	F42C5.4	F42C5.4	F42C5.4 is predicted to encode a protein with the following domains: Zinc finger, RING-type and Zinc finger, RING\/FYVE\/PHD-type.	1.60404356599657	1.37666666666667	0.85824767846088	2.59667717632316	0.267119283562262
31	che-12	B0024.8	che-12 is an ortholog of human TOGARAM1 (TOG array regulator of axonemal microtubules 1)\; is involved in several processes, including chemotaxis, cilium assembly, and hyperosmotic response\; localizes to the cilium, dendrite, and neuronal cell body\; is expressed in amphid neurons and phasmid neurons.	1.59353804826199	1.09333333333333	0.686104316445903	2.13366448589071	0.267119283562262
7911	Y34F4.4	Y34F4.4	Y34F4.4 is predicted to encode a protein with the following domain: Tight junction protein, claudin-like.	1.58694031353391	1.17333333333333	0.739368282049923	2.25532185409161	0.267119283562262
7056	T23F4.2	T23F4.2	T23F4.2 is enriched in the OLL and the PVD based on tiling, array, proteomic, and microarray studies.	1.57807468777931	1.43666666666667	0.910392060523046	2.70694704827449	0.267119283562262
8944	Y71G12B.2	Y71G12B.2	N.A.	1.57766768998652	1.38266666666667	0.876399178003373	2.60749894073314	0.267119283562262
2554	F09C8.1	F09C8.1	F09C8.1 is an ortholog of human PLB1 (phospholipase B1)\; is predicted to have phospholipase activity\; is expressed in the intestine.	1.57638928552788	1.53	0.970572443016606	2.88785839104499	0.267119283562262
6549	math-38	T07H3.3	math-38 is involved in defense response to Gram-positive bacterium.	1.57616353319951	1.57	0.996089534448881	2.9690471412581	0.267119283562262
1149	C25F9.11	C25F9.11	C25F9.11 is enriched in the OLL and the PVD based on tiling and array studies.	1.57446869414734	1.39666666666667	0.887071728932047	2.63292543888727	0.267119283562262
3359	acs-2	F28F8.2	acs-2 is an ortholog of human ACSF2 (acyl-CoA synthetase 2)\; is predicted to have catalytic activity\; is involved in fatty acid metabolic process\; localizes to the mitochondrion\; is expressed in the alimentary system, the digestive tract, the hypodermis, the muscular system, and the nervous system.	1.57419932357975	1.61666666666667	1.02697710667944	3.0666566893392	0.267119283562262
9031	Y73F4A.2	Y73F4A.2	Y73F4A.2 is expressed in the pharynx\; is predicted to encode a protein with the following domain: DOMON domain.	1.56892811341997	1.17666666666667	0.749981249365053	2.26053877854631	0.267119283562262
8168	Y42G9A.3	Y42G9A.3	Y42G9A.3 is an ortholog of human LRRC58\; is expressed in the hypodermis and the intestine\; is predicted to encode a protein with the following domains: Leucine-rich repeat, Leucine-rich repeat, typical subtype, and Leucine-rich repeat domain superfamily.	1.56514711022713	1.1	0.702809335181514	2.14354692507259	0.267119283562262
2547	oac-14	F09B9.1	oac-14 is predicted to have transferase activity, transferring acyl groups other than amino-acyl groups.	1.56439854771667	1.15666666666667	0.739368282049923	2.22941727317784	0.267119283562262
2232	D1086.2	D1086.2	D1086.2 is enriched in the OLL and the PVD based on tiling, array, RNA-seq, and microarray studies\; is predicted to encode a protein with the following domain: Domain of unknown function DUF19.	1.55716519360543	1.14	0.73209959012792	2.20381023175322	0.267119283562262
3363	cyp-37B1	F28G4.1	cyp-37B1 is predicted to have heme binding activity, iron ion binding activity, and oxidoreductase activity\; is involved in defense response to Gram-positive bacterium\; is expressed in the intestinal cell.	1.54288156770333	1.74666666666667	1.13208084355216	3.355823099073	0.267119283562262
3818	F40F12.8	F40F12.8	N.A.	1.54096923620964	1.45333333333333	0.943129362470685	2.73840025790238	0.267119283562262
7001	T22F3.8	T22F3.8	T22F3.8 is predicted to encode a protein with the following domains: Major facilitator superfamily and MFS transporter superfamily.	1.54035930469781	1.45333333333333	0.943502810611094	2.73840025790238	0.267119283562262
8639	Y54G2A.11	Y54G2A.11	N.A.	1.53325458424181	1.39	0.906568298758652	2.62078680771673	0.410534471429023
2159	npr-8	C56G3.1	npr-8 is predicted to have neuropeptide Y receptor activity.	1.53109040346657	1.36333333333333	0.890432942592145	2.57278933875281	0.410534471429023
4175	F47B8.1	F47B8.1	F47B8.1 is predicted to encode a protein with the following domain: Protein of unknown function DUF2700.	1.53016349523698	1.04266666666667	0.681408666402137	2.06003188381917	0.410534471429023
3965	F43C11.7	F43C11.7	F43C11.7 is predicted to have zinc ion binding activity\; is involved in defense response to Gram-positive bacterium and determination of adult lifespan.	1.52971005512185	1.08333333333333	0.708195209743222	2.11892618871859	0.410534471429023
8265	clec-174	Y46C8AL.2	clec-174 is predicted to have carbohydrate binding activity.	1.52633146792914	1.31	0.858267045871337	2.47941539987797	0.410534471429023
9668	ZK836.3	ZK836.3	N.A.	1.51571715763874	1.06	0.699338919967971	2.08493152168224	0.410534471429023
1058	C18H9.5	C18H9.5	C18H9.5 is enriched in the AFD, the Z1.p, the Z4.a, and the male based on tiling, array, and RNA-seq studies\; is predicted to encode a protein with the following domains: Major facilitator superfamily and MFS transporter superfamily.	1.51468447708786	1.06	0.699815714780389	2.08493152168224	0.410534471429023
6206	aakg-4	T01B6.3	aakg-4 is predicted to have kinase activity\; is expressed in several tissues, including the alimentary system, the muscular system, and the nervous system.	1.51359651322357	1.14333333333333	0.755375242572623	2.2089080014887	0.410534471429023
6416	T05E7.4	T05E7.4	N.A.	1.51333806209353	1.15	0.759909519759984	2.21913894413569	0.410534471429023
1337	hil-1	C30G7.1	hil-1 is an ortholog of human H1F0 (H1 histone 0)\; is predicted to have DNA binding activity\; is involved in several processes, including body morphogenesis, growth, and locomotion\; localizes to the intermediate filament cytoskeleton and nucleolus\; is expressed in several tissues, including the excretory secretory system and the muscular system.	1.51298234896023	1.42666666666667	0.942949974034475	2.68824879918683	0.410534471429023
2594	F10A3.1	F10A3.1	F10A3.1 is enriched in the AVA based on tiling, array, and microarray studies\; is predicted to encode a protein with the following domain: Tight junction protein, claudin-like.	1.51093428099882	1.03333333333333	0.683903559756576	2.04674778399355	0.410534471429023
3179	pef-1	F23H11.8	pef-1 is an ortholog of human PPEF1 (protein phosphatase with EF-hand domain 1)\; is predicted to have metal ion binding activity and phosphoprotein phosphatase activity\; localizes to the neuronal cell body\; is expressed in several tissues, including the amphid sensillum, the hypodermis, the intestinal cell, the muscle cell, and the nervous system.	1.50654368140377	1.17333333333333	0.778824635366722	2.25532185409161	0.410534471429023
3133	F22F7.4	F22F7.4	F22F7.4 is predicted to encode a protein with the following domain: Glycosyltransferase family 92.	1.50488799231882	1.11666666666667	0.742026431446264	2.16845374060284	0.410534471429023
6941	ttr-23	T21C9.8	ttr-23 is enriched in the FLP, the OLL, and the PVD based on microarray, tiling, array, and RNA-seq studies\; is predicted to encode a protein with the following domains: Transthyretin-like and Transthyretin-like superfamily.	1.50376001907873	1.10333333333333	0.733716363871199	2.14850529602657	0.410534471429023
4835	F59A7.7	F59A7.7	F59A7.7 is predicted to encode a protein with the following domains: Pyridoxal-phosphate dependent enzyme and Tryptophan synthase beta subunit-like PLP-dependent enzyme.	1.50287662818355	1.15	0.765199204268649	2.21913894413569	0.410534471429023
89	tag-38	B0222.4	spl-2 is an ortholog of human SGPL1\; is predicted to have carboxy-lyase activity and pyridoxal phosphate binding activity\; is involved in defense response to Gram-positive bacterium.	1.49625378375419	1.13333333333333	0.757447263050345	2.19364995938925	0.410534471429023
9285	ZC443.4	ZC443.4	ZC443.4 is enriched in the AFD, the OLL, and the PVD based on microarray, tiling, array, and RNA-seq studies.	1.49566459641614	1.13333333333333	0.75774564434365	2.19364995938925	0.410534471429023
4987	dpy-14	H27M09.4	dpy-14 is predicted to be a structural constituent of cuticle\; is expressed in the epithelial system, the head, the nervous system, and the sensillum.	1.49145659630163	1.78	1.19346416410231	3.43426174575101	0.410534471429023
3272	F26F12.3	F26F12.3	F26F12.3 is enriched in the OLL and the PVD based on microarray, tiling, array, and RNA-seq studies.	1.48877023985025	1.18333333333333	0.794839459883586	2.27100885814175	0.410534471429023
151	B0310.3	B0310.3	B0310.3 is enriched in the AFD based on tiling, array, and RNA-seq studies.	1.48803508968909	1.26074074074074	0.847252023474903	2.39618739754953	0.410534471429023
2916	col-89	F17C8.2	col-89 is predicted to be a structural constituent of cuticle\; is expressed in several tissues, including the head, the intestine, the nervous system, the reproductive system, and the tail.	1.48631235068587	1.04333333333333	0.701961019735775	2.0609840406586	0.410534471429023
1703	clec-3	C41H7.7	clec-3 is predicted to have carbohydrate binding activity.	1.48418255291858	1.31	0.882640748891666	2.47941539987797	0.410534471429023
7252	T28F4.5	T28F4.5	T28F4.5 is enriched in the BAG and the PLM based on tiling, array, RNA-seq, and microarray studies\; is predicted to encode a protein with the following domain: DAP1\/DAPL1.	1.48253161628973	1.14666666666667	0.773451745694558	2.21401756319062	0.410534471429023

## Sheet: GO_motifs_ up-regulated genes 
#	signf	p-value	T	Q	Q&T	Q&T/Q	Q&T/T	term ID	t type	t group	t name	t depth	Q&T list
#
1	!	0.00284	441	151	14	0.093	0.032	GO:0009605	BP	4	response to external stimulus	1	CHE-12,LYS-7,ODR-10,PGP-1,PQM-1,TAG-38,DOD-24,C50F4.8,CYP-37B1,SODH-1,NHR-206,T28F4.5,F43C11.7,MATH-38
1	!	0.000278	174	144	10	0.069	0.057	GO:0009607	BP	4	response to biotic stimulus	1	LYS-7,PGP-1,PQM-1,TAG-38,DOD-24,C50F4.8,CYP-37B1,SODH-1,F43C11.7,MATH-38
1	!	0.000278	174	144	10	0.069	0.057	GO:0043207	BP	4	response to external biotic stimulus	2	LYS-7,PGP-1,PQM-1,TAG-38,DOD-24,C50F4.8,CYP-37B1,SODH-1,F43C11.7,MATH-38
1	!	0.000278	174	144	10	0.069	0.057	GO:0051707	BP	4	response to other organism	1	LYS-7,PGP-1,PQM-1,TAG-38,DOD-24,C50F4.8,CYP-37B1,SODH-1,F43C11.7,MATH-38
1	!	8.85e-05	154	144	10	0.069	0.065	GO:0009617	BP	4	response to bacterium	2	LYS-7,PGP-1,PQM-1,TAG-38,DOD-24,C50F4.8,CYP-37B1,SODH-1,F43C11.7,MATH-38
1	!	0.000138	419	144	15	0.104	0.036	GO:0006952	BP	4	defense response	1	LYS-7,PGP-1,PQM-1,TAG-38,DOD-24,C50F4.8,F08G2.5,F10A3.1,CYP-37B1,SODH-1,C04G6.5,F43C11.7,K02D7.1,MATH-38,CLEC-174
1	!	0.000249	172	144	10	0.069	0.058	GO:0098542	BP	4	defense response to other organism	2	LYS-7,PGP-1,PQM-1,TAG-38,DOD-24,C50F4.8,CYP-37B1,SODH-1,F43C11.7,MATH-38
1	!	8.32e-05	153	144	10	0.069	0.065	GO:0042742	BP	4	defense response to bacterium	3	LYS-7,PGP-1,PQM-1,TAG-38,DOD-24,C50F4.8,CYP-37B1,SODH-1,F43C11.7,MATH-38
1	!	0.000135	59	144	7	0.049	0.119	GO:0050830	BP	4	defense response to Gram-positive bacterium	4	LYS-7,TAG-38,C50F4.8,CYP-37B1,SODH-1,F43C11.7,MATH-38
1	!	0.0437	78	121	3	0.025	0.038	KEGG:04146	keg	7	Peroxisome	1	ACS-2,T20B3.1,ACS-17
1	!	0.0176	13	121	2	0.017	0.154	KEGG:00061	keg	2	Fatty acid biosynthesis	1	ACS-2,ACS-17
1	!	0.00163	13	44	2	0.045	0.154	KEGG:00760	keg	9	Nicotinate and nicotinamide metabolism	1	NNT-1,K02D7.1
1	!	0.0134	52	121	3	0.025	0.058	KEGG:00071	keg	1	Fatty acid degradation	1	ACS-2,SODH-1,ACS-17
1	!	0.00362	46	7	2	0.286	0.043	KEGG:00982	keg	8	Drug metabolism - cytochrome P450	1	FMO-2,SODH-1
1	!	0.0376	880	118	13	0.11	0.015	TF:M08057	tf	3	Factor: unc-86; motif: NTATGCAT	1	NEX-4,PQN-73,SEL-8,C17H1.7,F09C8.1,K10H10.10,COEL-1,F10D7.3,T20F5.4,W06H8.2,CYP-32B1,T26H5.9,T26H5.10
1	!	0.0376	880	118	13	0.11	0.015	TF:M08057_0	tf	3	Factor: unc-86; motif: NTATGCAT; match class: 0	2	NEX-4,PQN-73,SEL-8,C17H1.7,F09C8.1,K10H10.10,COEL-1,F10D7.3,T20F5.4,W06H8.2,CYP-32B1,T26H5.9,T26H5.10
1	!	0.00106	2342	26	11	0.423	0.005	TF:M07154	tf	10	Factor: elt-3; motif: TCTTATCA	1	F45D3.4,SCL-2,SODH-1,T02B5.1,T24C2.5,Y53C12B.7,DOD-3,C50F7.5,FBXA-24,W08E12.2,T26H5.9
1	!	0.00106	2342	26	11	0.423	0.005	TF:M07154_0	tf	10	Factor: elt-3; motif: TCTTATCA; match class: 0	2	F45D3.4,SCL-2,SODH-1,T02B5.1,T24C2.5,Y53C12B.7,DOD-3,C50F7.5,FBXA-24,W08E12.2,T26H5.9
1	!	0.0313	8	3	1	0.333	0.125	TF:M08056	tf	5	Factor: sma-4; motif: NNTGTCTGGNN	1	SODH-1
1	!	0.0313	8	3	1	0.333	0.125	TF:M08056_0	tf	5	Factor: sma-4; motif: NNTGTCTGGNN; match class: 0	2	SODH-1
1	!	0.0319	440	98	8	0.082	0.018	TF:M03119	tf	6	Factor: hlh-11; motif: NNNNATCAGCTGANNN	1	PTR-3,F45D3.4,T28H10.3,Y39B6A.1,F21C10.10,F22B7.9,T26H5.9,T26H5.10
1	!	0.0319	440	98	8	0.082	0.018	TF:M03119_0	tf	6	Factor: hlh-11; motif: NNNNATCAGCTGANNN; match class: 0	2	PTR-3,F45D3.4,T28H10.3,Y39B6A.1,F21C10.10,F22B7.9,T26H5.9,T26H5.10

## Sheet: down-regulated genes
Supplementary Data 3. Significantly down-regulated genes in pqm-1(lf) mutants versus WT animals exposed to CoCl2 for 6 hours compared to control pqm-1(lf) mutants versus control WT animals.
Gene list was generated by two-class SAM (pqm-1(lf) +CoCl2 versus WT +CoCl2 compared to pqm-1(lf) -CoCl2 versus WT -CoCl2).
Significant Neg	243
Row	Gene Name	Sequence Name	Gene Description	Score(d)	Numerator(r)	Denominator(s+s0)	Fold Change	q-value(%)
6183	R193.2	R193.2	R193.2 is predicted to encode a protein with the following domains: SEA domain, von Willebrand factor, type A, and von Willebrand factor A-like domain superfamily.	-4.78745969625064	-3.08666666666667	0.644739979552001	0.117712002173418	0
522	amt-1	C05E11.4	amt-1 is predicted to have ammonium transmembrane transporter activity.	-4.21268065137845	-3.964	0.940968549017103	0.0640792023680371	0
3675	hrg-4	F36H1.5	hrg-4 exhibits heme binding activity and heme transporter activity\; is involved in heme transport\; localizes to the plasma membrane\; is expressed in the intestine.	-4.10933452734895	-4.76	1.15833840450824	0.0369060206696728	0
2406	ech-9	F01G10.3	ech-9 is an ortholog of human EHHADH\; is predicted to have 3-hydroxyacyl-CoA dehydrogenase activity and metal ion binding activity\; human orthologs of this gene are implicated in Fanconi syndrome.	-4.06025748032665	-3.87666666666667	0.954783455347464	0.0680780410089133	0
904	asp-10	C15C8.3	hrg-7 is predicted to have aspartic-type endopeptidase activity.	-3.945662393591	-3.54	0.897187758828551	0.085971363633734	0
9231	ZC266.1	ZC266.1	ZC266.1 is predicted to have G-protein coupled receptor activity.	-3.6262133067688	-2.73	0.752851464888759	0.150725978461345	0
2947	F18E3.12	F18E3.12	F18E3.12 is enriched in the AFD and the PLM based on tiling, array, and RNA-seq studies.	-3.53657894128882	-4.17333333333333	1.1800481206882	0.0554244618226994	0
650	ugt-17	C08B6.1	ugt-17 is predicted to have transferase activity, transferring hexosyl groups.	-3.44984445140446	-3.58	1.03772794699267	0.083620472174132	0
4779	hrg-3	F58E6.7	hrg-3 exhibits heme binding activity and heme transporter activity\; is involved in defense response to Gram-negative bacterium and heme transport\; localizes to the extracellular space\; is expressed in the intestinal cell.	-3.22693458908798	-4.90666666666667	1.52053490122135	0.0333385075920424	0
4730	F57G8.7	F57G8.7	F57G8.7 is enriched in the OLL and the PVD based on tiling and array studies.	-3.18834512275788	-2.81	0.881334953340743	0.142595464483553	0
4137	F46F2.3	F46F2.3	F46F2.3 is expressed in the hypodermis.	-3.16239167512259	-2.74066666666667	0.866643650824948	0.149615684974032	0
5798	hrg-1	R02E12.6	hrg-1 exhibits heme binding activity and heme transporter activity\; is involved in heme transport\; localizes to the endosome membrane and lysosomal membrane\; is expressed in the intestine.	-3.16114502840708	-3.03666666666667	0.960622381883207	0.12186310696528	0
3909	F42A10.7	F42A10.7	N.A.	-3.14801716316456	-2.26666666666667	0.720029958282721	0.207809474035697	0
967	acdh-2	C17C3.12	acdh-2 is an ortholog of human ACADSB (acyl-CoA dehydrogenase short\/branched chain)\; is predicted to have flavin adenine dinucleotide binding activity and oxidoreductase activity, acting on the CH-CH group of donors\; is expressed in the body wall musculature and the intestine.	-3.11831396324629	-2.81333333333333	0.902196945686808	0.142266379323478	0
693	C09B8.4	C09B8.4	C09B8.4 is an ortholog of human TMEM53\; is predicted to encode a protein with the following domains: Protein of unknown function DUF829, TMEM53 and Alpha\/Beta hydrolase fold.	-3.06184640486274	-3.31	1.0810470423151	0.100830219902766	0
3711	folt-2	F37B4.7	folt-2 is an ortholog of human SLC19A1 (solute carrier family 19 member 1), SLC19A2 (solute carrier family 19 member 2), and SLC19A3 (solute carrier family 19 member 3)\; is predicted to have folic acid binding activity and vitamin transmembrane transporter activity\; human orthologs of this gene are implicated in biotin-responsive basal ganglia disease and thiamine-responsive megaloblastic anemi…	-3.0004027483192	-2.33	0.776562413597722	0.19888412093873	0
2948	F18E3.13	F18E3.13	F18E3.13 is enriched in the AFD and the BAG based on tiling, array, and RNA-seq studies.	-2.97357914682143	-2.38333333333333	0.801503244290965	0.1916660430837	0
5997	cnc-2	R09B5.3	cnc-2 is involved in defense response to Gram-negative bacterium, defense response to fungus, and innate immune response\; is expressed in the hypodermis.	-2.96495759878539	-3.54	1.19394624781487	0.085971363633734	0
6411	T05E12.3	T05E12.3	T05E12.3 is an ortholog of human KCTD10 (potassium channel tetramerization domain containing 10), KCTD13, and TNFAIP1 (TNF alpha induced protein 1)\; human KCTD13 exhibits GTP-Rho binding activity and identical protein binding activity.	-2.93213494876735	-2.50333333333333	0.853757885320291	0.176368725889756	0
1715	C42D4.2	C42D4.2	C42D4.2 is predicted to encode a protein with the following domains: Carboxylesterase, type B and Alpha\/Beta hydrolase fold.	-2.91331368256971	-2.3	0.789479009335949	0.203063099089059	0
4139	F46F2.5	F46F2.5	F46F2.5 is enriched in the AFD based on RNA-seq studies.	-2.83440787825758	-2.35666666666667	0.831449377749895	0.195241728358736	0
4851	F59C6.18	F59C6.18	F59C6.18 is enriched in the AFD based on RNA-seq studies.	-2.79345709255797	-2.57333333333333	0.921200236147865	0.168015549949177	0
2672	scav-4	F11C1.3	scav-4 is enriched in the OLL and the PVD based on microarray, tiling, array, and RNA-seq studies\; is predicted to encode a protein with the following domain: CD36 family.	-2.78849865607905	-2.24666666666667	0.805690424762742	0.210710386188675	0
2690	elo-2	F11E6.5	elo-2 is predicted to have transferase activity, transferring acyl groups other than amino-acyl groups\; is involved in several processes, including determination of adult lifespan, growth, and lipid metabolic process\; is expressed in the intestine, the pharyngeal muscle cell, the tail, the ventral nerve cord, and uterus.	-2.78376711273372	-2.28666666666667	0.821428867453323	0.204948499597568	0
5045	hrg-2	K01D12.14	hrg-2 is an ortholog of human FAXC\; exhibits heme binding activity\; is expressed in the hypodermis.	-2.71759167161804	-3.14	1.15543480383514	0.113439894414645	0
1527	C35A5.3	C35A5.3	C35A5.3 is enriched in the AFD and the cephalic sheath cell based on tiling, array, and RNA-seq studies\; is predicted to encode a protein with the following domains: Major facilitator superfamily and MFS transporter superfamily.	-2.68550996527427	-2.14	0.796869133859812	0.22687978882929	0
8528	Y52E8A.4	Y52E8A.4	plep-1 is an ortholog of human MFSD11\; is expressed in the excretory cell\; is predicted to encode a protein with the following domains: Ion channel regulatory protein, UNC-93 and MFS transporter superfamily.	-2.67191019480878	-2.94	1.10033638320333	0.13030822010514	0
8445	Y49G5A.1	Y49G5A.1	Y49G5A.1 is predicted to have serine-type endopeptidase inhibitor activity.	-2.64049066906899	-3.25666666666667	1.23335662754488	0.104627451617306	0
2946	F18E3.11	F18E3.11	F18E3.11 is enriched in the AFD and the PLM based on tiling, array, and RNA-seq studies.	-2.60913155682913	-2.82666666666667	1.08337452715566	0.140957615880726	0
7573	W10G11.3	W10G11.3	W10G11.3 is predicted to encode a protein with the following domains: Domain of unknown function DUF19 and Uncharacterised protein family UPF0376.	-2.6017753641976	-2.51666666666667	0.967288222226218	0.174746241772377	0
8273	tig-3	Y46E12BL.1	tig-3 is predicted to have growth factor activity.	-2.5993476701529	-1.84	0.707869909488392	0.279321784518055	0
5958	R07E5.4	R07E5.4	R07E5.4 is expressed in the excretory cell, the hypodermis, and the pharynx\; is predicted to encode a protein with the following domain: Gamma interferon inducible lysosomal thiol reductase GILT.	-2.57093432381794	-3.03333333333333	1.17985640676683	0.122144996054281	0
2826	cyp-35D1	F14H3.10	cyp-35D1 is predicted to have heme binding activity, iron ion binding activity, and oxidoreductase activity\; human orthologs of this gene are implicated in congenital adrenal hyperplasia.	-2.56685665188307	-1.81966666666667	0.708908565397193	0.283286416823469	0
8057	Y39B6A.21	Y39B6A.21	N.A.	-2.55644057696749	-2.10333333333333	0.822758546505452	0.232719929024469	0
5724	M199.9	M199.9	N.A.	-2.51082316219923	-2.03333333333333	0.809827376115303	0.244289992108562	0
1523	C35A11.4	C35A11.4	C35A11.4 is predicted to have transmembrane transporter activity.	-2.4847334910384	-2.10333333333333	0.846502589078205	0.232719929024469	0
9558	ZK6.6	ZK6.6	ZK6.6 is an ortholog of human MFSD11\; is predicted to encode a protein with the following domains: Ion channel regulatory protein, UNC-93 and MFS transporter superfamily.	-2.47614068616687	-2.72666666666667	1.10117598806053	0.151074632043346	0
943	math-10	C16C4.15	math-10 is predicted to encode a protein with the following domains: MATH\/TRAF domain and TRAF-like.	-2.45326298256908	-1.58666666666667	0.646757676588383	0.332939819855479	0
944	math-14	C16C4.4	math-14 is predicted to encode a protein with the following domains: MATH\/TRAF domain and TRAF-like.	-2.45298663433915	-1.75	0.713416035579606	0.29730177875068	0
9667	lon-3	ZK836.1	lon-3 is predicted to be a structural constituent of collagen and cuticulin-based cuticle\; is involved in body morphogenesis and negative regulation of growth\; localizes to the annuli extracellular matrix\; is expressed in several tissues, including the H1L.a, the H1L.ap, the H1L.app, the epithelial system, and the hyp7 precursor cell.	-2.43467575162266	-2.01	0.825571946761444	0.248273123859259	0
608	ncx-7	C07A9.11	ncx-7 is an ortholog of human SLC8B1 (solute carrier family 8 member B1)\; is predicted to have antiporter activity\; is expressed in amphid neurons, tail neurons, and the intestine.	-2.40969036037873	-2.5	1.03747769468899	0.176776695296637	0
6413	srh-237	T05E12.7	srh-237 is predicted to encode a protein with the following domain: 7TM GPCR, serpentine receptor class h (Srh).	-2.39447077084207	-1.94	0.810199908732965	0.26061644021028	0
2191	gcsh-1	D1025.2	gcsh-1 is an ortholog of human GCSH\; human orthologs of this gene are implicated in glycine encephalopathy\; is predicted to encode a protein with the following domains: Glycine cleavage system H-protein, Single hybrid motif, Glycine cleavage system H-protein, subgroup, and Glycine cleavage system H-protein\/Simiate.	-2.38729654258273	-2.64	1.10585340066043	0.160428237195363	0
8664	Y54G9A.4	Y54G9A.4	zipt-2.3 is an ortholog of human SLC39A2 (solute carrier family 39 member 2)\; is predicted to have metal ion transmembrane transporter activity\; is expressed in the intestinal cell.	-2.3868474781902	-1.74666666666667	0.73178813586826	0.297989485880896	0
7441	grd-13	W05E7.3	grd-13 is expressed in the alimentary system, the digestive tract, and the hypodermis.	-2.35519749339055	-2.25333333333333	0.956749206661826	0.209738943692063	0
4652	dct-8	F56D6.10	N.A.	-2.3319679446546	-1.60666666666667	0.688974593475657	0.328356138969601	0
1331	C30G12.2	C30G12.2	C30G12.2 is predicted to encode a protein with the following domains: Short-chain dehydrogenase\/reductase SDR and NAD(P)-binding domain superfamily.	-2.31137986213446	-1.82666666666667	0.790292715010428	0.281915231761451	0
4196	gpdh-1	F47G4.3	gpdh-1 is an ortholog of human GPD1 and GPD1L\; is predicted to have glycerol-3-phosphate dehydrogenase (quinone) activity\; is expressed in the hypodermis and the intestine\; human orthologs of this gene are implicated in Brugada syndrome 2.	-2.30998509073504	-1.95666666666667	0.847047314077708	0.257623005082324	0
2558	dhs-25	F09E10.3	dhs-25 is predicted to encode a protein with the following domains: Short-chain dehydrogenase\/reductase SDR and NAD(P)-binding domain superfamily.	-2.30122676837454	-2.30333333333333	1.00091540954926	0.202594465302486	0
2863	F15E6.4	F15E6.4	N.A.	-2.29934459938491	-2.41333333333333	1.04957444568288	0.187721612954346	0
2897	clec-246	F16H6.2	clec-246 is predicted to have carbohydrate binding activity.	-2.29875353828991	-1.70333333333333	0.740981277445026	0.307075787342294	0
3447	fbxa-72	F31F4.15	fbxa-72 is predicted to encode a protein with the following domain: Domain of unknown function DUF38, Caenorhabditis species.	-2.29498769224716	-2.06666666666667	0.9005131808106	0.238710400977604	0
7486	W07A12.8	W07A12.8	W07A12.8 is enriched in the AVA based on tiling, array, and RNA-seq studies\; is predicted to encode a protein with the following domain: CoA-transferase family III domain superfamily.	-2.2896178646883	-2.54	1.10935542527564	0.171942727267468	0
758	C10C5.3	C10C5.3	C10C5.3 is an ortholog of human ACY1\; is predicted to have aminoacylase activity.	-2.27173315707233	-1.94666666666667	0.856908154290186	0.259414914789937	0
1278	gsto-1	C29E4.7	gsto-1 is an ortholog of human GSTO1 (glutathione S-transferase omega 1) and GSTO2 (glutathione S-transferase omega 2)\; exhibits glutathione dehydrogenase (ascorbate) activity and glutathione transferase activity\; is involved in several processes, including cellular response to extracellular stimulus, oxidation-reduction process, and protein glutathionylation\; is expressed in the intestine.	-2.26378331989919	-2.35	1.0380852174954	0.196146024474188	0
523	amt-4	C05E11.5	amt-4 is predicted to have ammonium transmembrane transporter activity.	-2.26091466543659	-1.72666666666667	0.763702714243414	0.302149264086692	0
2233	D1086.3	D1086.3	D1086.3 is enriched in the Z1.p, the Z4.a, the cephalic sheath cell, the gon_male_dtc anterior, and the gon_male_dtc posterior based on tiling, array, RNA-seq, and microarray studies\; is predicted to encode a protein with the following domains: Domain of unknown function DUF19 and Uncharacterised protein family UPF0376.	-2.25660491896838	-2.28666666666667	1.01332167073004	0.204948499597568	0
6750	T13F3.6	T13F3.6	T13F3.6 is enriched in the AFD based on tiling, array, and RNA-seq studies\; is predicted to encode a protein with the following domain: Domain of unknown function DUF19.	-2.23828461584073	-1.90666666666667	0.851842814436044	0.266708060736339	0
4805	F58G6.9	F58G6.9	F58G6.9 is predicted to have copper ion transmembrane transporter activity.	-2.22933924984564	-2.38	1.06758089876397	0.192109397661002	0
3870	F41E6.12	F41E6.12	F41E6.12 is enriched in the OLL and the PVD based on microarray, tiling, and array studies.	-2.19662465681522	-2.26	1.02885123909911	0.208771979857092	0
4073	F45E1.4	F45E1.4	F45E1.4 is predicted to have hydrolase activity.	-2.19418797799205	-2.17666666666667	0.992014671714035	0.221186207794911	0
3905	elo-6	F41H10.8	elo-6 is predicted to have transferase activity, transferring acyl groups other than amino-acyl groups\; is expressed in amphid neurons, the intestine, the nerve ring, and the vulva.	-2.17919230804075	-1.95666666666667	0.897886184457879	0.257623005082324	0
1766	C44C1.5	C44C1.5	abhd-3.2 is an ortholog of human ABHD1 (abhydrolase domain containing 1) and ABHD3 (abhydrolase domain containing 3)\; is predicted to have carboxylic ester hydrolase activity.	-2.17738081377767	-1.63333333333333	0.750136734464728	0.322342577109895	0
3750	F38B6.4	F38B6.4	F38B6.4 is predicted to have several functions, including ATP binding activity, ligase activity, forming carbon-nitrogen bonds, and metal ion binding activity\; is expressed in the intestinal cell.	-2.17380668468745	-1.80666666666667	0.8311073286291	0.285850621741726	0
3118	F22E5.1	F22E5.1	F22E5.1 is enriched in the OLL and the PVD based on tiling, array, RNA-seq, and microarray studies\; is predicted to encode a protein with the following domain: Protein of unknown function DUF1647.	-2.17144778128752	-2.15333333333333	0.991657893820755	0.224792633909546	0
5660	M04C9.4	M04C9.4	N.A.	-2.17011859144094	-2.25	1.03680969734747	0.210224103813429	0
4804	F58G6.7	F58G6.7	F58G6.7 is predicted to have copper ion transmembrane transporter activity.	-2.15771127553674	-1.89	0.875928128766834	0.269807059126107	0
4149	sir-2.3	F46G10.3	sir-2.3 is an ortholog of human SIRT4 (sirtuin 4)\; is predicted to have NAD+ binding activity, hydrolase activity, and metal ion binding activity\; localizes to the mitochondrion\; is expressed in the body wall musculature, the head, the pharynx, and the somatic gonad.	-2.14056568909511	-1.54666666666667	0.722550433535396	0.342300032237798	0
611	ncx-6	C07A9.4	ncx-6 is an ortholog of human SLC8B1 (solute carrier family 8 member B1)\; is predicted to have antiporter activity\; is expressed in the ADLL, the ADLR, and the intestine.	-2.11687117457397	-1.97	0.93061874697995	0.255253031426798	0
2320	E01G4.6	E01G4.6	N.A.	-2.10280083616941	-1.69	0.803689998087792	0.309926924984747	0
2130	acdh-1	C55B7.4	acdh-1 is an ortholog of human ACADSB (acyl-CoA dehydrogenase short\/branched chain)\; is predicted to have flavin adenine dinucleotide binding activity and oxidoreductase activity, acting on the CH-CH group of donors\; is involved in defense response to Gram-negative bacterium and innate immune response\; is expressed in the E lineage cell and the intestine.	-2.07959641385816	-1.52333333333333	0.732513925866595	0.347881211044604	0
58	B0205.13	B0205.13	B0205.13 is enriched in the AFD, the OLL, and the PVD based on tiling, array, RNA-seq, and proteomic studies.	-2.07425249736234	-2.31333333333333	1.11526120193902	0.201195043108978	0
8488	hmit-1.1	Y51A2D.4	hmit-1.1 is an ortholog of human SLC2A13 (solute carrier family 2 member 13)\; is predicted to have transmembrane transporter activity\; localizes to the apical plasma membrane\; is expressed in the intestine.	-2.07239501080621	-2.08333333333333	1.00527810695842	0.235968578170423	0
6229	T01D1.3	T01D1.3	N.A.	-2.07189569659371	-2.04	0.984605549089105	0.243163736853071	0
3508	F32H5.1	F32H5.1	F32H5.1 is an ortholog of human CTSB (cathepsin B)\; is predicted to have cysteine-type peptidase activity.	-2.06889186595409	-1.48	0.715358798763262	0.358488812003957	0
6200	T01B11.2	T01B11.2	eppl-1 is an ortholog of human ETNPPL and PHYKPL\; is predicted to have lyase activity, pyridoxal phosphate binding activity, and transaminase activity.	-2.06812753250312	-1.60333333333333	0.77525844423761	0.329115679860909	0
2365	dhs-7	E04F6.7	dhs-7 is an ortholog of human WWOX (WW domain containing oxidoreductase)\; is predicted to encode a protein with the following domains: Short-chain dehydrogenase\/reductase SDR and NAD(P)-binding domain superfamily.	-2.04979278102071	-1.79666666666667	0.876511364125305	0.287838870049995	0
7374	W03D8.8	W03D8.8	W03D8.8 is an ortholog of human BAAT, ACOT1 (acyl-CoA thioesterase 1), and ACOT2 (acyl-CoA thioesterase 2)\; is predicted to have thiolester hydrolase activity.	-2.04645180432842	-1.63666666666667	0.799758226998054	0.321598667344101	0
5187	K04G11.3	K04G11.3	K04G11.3 is predicted to encode a protein with the following domain: RSD-2, N-terminal.	-2.03145734145257	-1.50666666666667	0.741667883406963	0.351923396008497	0
8880	smf-3	Y69A2AR.4	smf-3 is an ortholog of human SLC11A1 (solute carrier family 11 member 1) and SLC11A2 (solute carrier family 11 member 2)\; is predicted to have transition metal ion transmembrane transporter activity\; is involved in response to manganese ion, response to oxidative stress, and transition metal ion homeostasis\; localizes to the apical plasma membrane and intracellular\; is expressed in several t…	-2.02702400654432	-1.59	0.784401168839947	0.332171453524128	0
2621	fat-7	F10D2.9	fat-7 is an ortholog of human SCD (stearoyl-CoA desaturase) and SCD5 (stearoyl-CoA desaturase 5)\; exhibits stearoyl-CoA 9-desaturase activity\; is involved in fatty acid biosynthetic process and multicellular organism development\; is expressed in the intestine.	-2.02129469957658	-2.13333333333333	1.05542914340013	0.227930622139554	0
8255	nhr-114	Y45G5AM.1	nhr-114 is predicted to have several functions, including regulation of cellular process, sequence-specific DNA binding activity, and zinc ion binding activity\; localizes to the nucleus\; is expressed in the germ line, the hypodermis, and the intestine.	-2.00561430090398	-1.64666666666667	0.821028582576655	0.319377223081978	0
8637	Y54G11A.7	Y54G11A.7	Y54G11A.7 is an ortholog of human TTC38 (tetratricopeptide repeat domain 38)\; is expressed in several tissues, including the alimentary system, the epithelial system, and the nervous system\; is predicted to encode a protein with the following domains: Tetratricopeptide-like helical domain superfamily and Tetratricopeptide repeat protein 38.	-2.00072532099125	-1.48	0.739731728524702	0.358488812003957	0
5288	cyp-35A5	K07C6.5	cyp-35A5 is predicted to have heme binding activity, iron ion binding activity, and oxidoreductase activity\; is involved in response to xenobiotic stimulus\; is expressed in the intestine\; human orthologs of this gene are implicated in congenital adrenal hyperplasia.	-1.99907910463369	-1.68666666666667	0.843721823092002	0.310643836121483	0
785	ugt-26	C10H11.6	ugt-26 is predicted to have glucuronosyltransferase activity.	-1.99004591223056	-1.47666666666667	0.742026431446264	0.35931805464473	0
3904	elo-5	F41H10.7	elo-5 is predicted to have transferase activity, transferring acyl groups other than amino-acyl groups\; is expressed in amphid neurons and the intestine.	-1.98731757317843	-2.05666666666667	1.03489582864068	0.240370763120663	0
7986	nspe-2	Y38E10A.26	nspe-2 is enriched in the pharyngeal-intestinal valve cell based on tiling, array, and RNA-seq studies\; is predicted to encode a protein with the following domain: Protein of unknown function DUF1412.	-1.9599790497419	-1.81333333333333	0.92517995718991	0.284532758646956	0
4595	dod-22	F55G11.5	dod-22 is involved in defense response to Gram-negative bacterium and innate immune response\; is expressed in head neurons, the intestine, and the rectal gland cell.	-1.92747120682881	-1.69333333333333	0.878525877499	0.309211668352359	0
5120	sur-5	K03A1.5	sur-5 is an ortholog of human AACS (acetoacetyl-CoA synthetase)\; is predicted to have ATP binding activity and acetoacetate-CoA ligase activity\; is expressed in several tissues, including the body wall musculature, the excretory cell, the hypodermis, the reproductive system, and the vulval precursor cell.	-1.92197590320294	-1.48	0.770040871757862	0.358488812003957	0
7085	T24B8.5	T24B8.5	T24B8.5 is involved in innate immune response\; is expressed in the intestine.	-1.92110535413357	-1.50666666666667	0.784270713433196	0.351923396008497	0
8704	Y57A10A.23	Y57A10A.23	txdc-12.1 is an ortholog of human AGR2 (anterior gradient 2, protein disulphide isomerase family member), AGR3 (anterior gradient 3, protein disulphide isomerase family member), and TXNDC12 (thioredoxin domain containing 12)\; human AGR2 exhibits dystroglycan binding activity, epidermal growth factor receptor binding activity, and protein homodimerization activity.	-1.91286866102306	-2.15	1.12396634636176	0.225312615652708	0
4956	col-70	H17B01.2	N.A.	-1.9065260473536	-2.22	1.16442154204057	0.214641359109438	0
1892	C48B4.12	C48B4.12	N.A.	-1.90470281859133	-1.47416666666667	0.773961508471397	0.359941245183495	0
5722	clec-190	M199.4	clec-190 is predicted to have carbohydrate binding activity.	-1.90009463694855	-1.91666666666667	1.00872168648649	0.264865773589824	0
5349	K08D8.4	K08D8.4	K08D8.4 is involved in innate immune response.	-1.90000182775818	-1.59	0.836841300240247	0.332171453524128	0
8272	Y46D2A.2	Y46D2A.2	Y46D2A.2 is enriched in the AFD, the OLL, and the PVD based on microarray, tiling, array, and RNA-seq studies\; is predicted to encode a protein with the following domain: Transmembrane glycoprotein.	-1.89431108455811	-1.64666666666667	0.869269403578869	0.319377223081978	0
4159	lact-1	F46H5.8	lact-1 is predicted to encode a protein with the following domains: Beta-lactamase-related and Beta-lactamase\/transpeptidase-like.	-1.89135222288446	-1.19333333333333	0.630941883216974	0.437291335027918	0
676	ugt-22	C08F11.8	ugt-22 is predicted to have glucuronosyltransferase activity.	-1.88716116612186	-1.60666666666667	0.851366960866615	0.328356138969601	0
7180	cgr-1	T27A10.7	cgr-1 localizes to the cytoplasm\; is expressed in the intestine.	-1.87490333752626	-1.36333333333333	0.727148598034983	0.388683202677124	0
4801	F58G6.3	F58G6.3	F58G6.3 is predicted to have copper ion transmembrane transporter activity.	-1.86527278147311	-2.23666666666667	1.19910968995122	0.212175992827281	0
3915	F42A8.1	F42A8.1	F42A8.1 is expressed in the head, the intestine, and the vulva.	-1.86309332932521	-1.35666666666667	0.728179659769399	0.390483456717472	0
7477	W06G6.20	W06G6.20	N.A.	-1.86220884683586	-2.18333333333333	1.17244278859652	0.220166468399037	0
2082	clec-86	C54D1.2	clec-86 is predicted to have carbohydrate binding activity\; is involved in innate immune response.	-1.85293160971021	-1.45666666666667	0.78614162499742	0.364333947766736	0
1224	nhr-74	C27C7.3	nhr-74 is predicted to have DNA-binding activity transcription factor activity, sequence-specific DNA binding activity, and zinc ion binding activity\; is expressed in the seam cell.	-1.84663622785234	-1.85666666666667	1.00543173509923	0.276113500186088	0
6197	grd-4	T01B10.1	grd-4 is predicted to encode a protein with the following domain: Ground-like domain.	-1.84160477435511	-1.95333333333333	1.06066912973623	0.258218928787347	0
4800	srm-3	F58G6.2	srm-3 is predicted to encode a protein with the following domain: 7TM GPCR, serpentine receptor class r (Str).	-1.83653099834105	-1.70185185185185	0.926666554166057	0.307391280733669	0
1539	C35C5.10	C35C5.10	C35C5.10 is an ortholog of human TMEM164\; is predicted to encode a protein with the following domain: Transmembrane protein 164.	-1.83549230995857	-1.41	0.76818627479394	0.376311686852767	0
3710	ifc-1	F37B4.2	ifc-1 is predicted to have structural molecule activity\; is expressed in the hypodermis, the intestine, and the pharynx\; human orthologs of this gene are implicated in several diseases, including Charcot-Marie-Tooth disease (multiple), eye disease (multiple), and hypotrichosis (multiple).	-1.83355467586293	-1.71666666666667	0.936250600685658	0.304250878417648	0
1345	oac-6	C31A11.5	oac-6 is predicted to have transferase activity, transferring acyl groups other than amino-acyl groups.	-1.83252451503572	-1.59333333333333	0.86947449830011	0.331404860446632	0
7336	clec-218	W02D7.2	clec-218 is predicted to have carbohydrate binding activity\; is involved in defense response to Gram-positive bacterium.	-1.81657322061835	-1.86	1.02390587887609	0.275476278969153	0
7958	Y37H2A.13	Y37H2A.13	Y37H2A.13 is enriched in the AVA based on tiling and array studies.	-1.8145009724349	-2.24666666666667	1.23817330538646	0.210710386188675	0
6916	T20F7.3	T20F7.3	T20F7.3 is an ortholog of human IP6K1 and IP6K3\; is predicted to have kinase activity.	-1.81399056602083	-1.6	0.882033253077914	0.329876977693224	0
3330	asp-13	F28A12.4	asp-13 is predicted to have aspartic-type endopeptidase activity.	-1.78959226310917	-1.52	0.849355482437774	0.348685916587601	0
5326	ugt-19	K08B4.3	ugt-19 is predicted to have transferase activity, transferring hexosyl groups.	-1.78725793987506	-1.55666666666667	0.870980417507885	0.339935593203213	0
6226	T01C8.3	T01C8.3	N.A.	-1.78433294926739	-1.55	0.868671959813555	0.341510064188599	0
2136	C55F2.1	C55F2.1	atic-1 is an ortholog of human ATIC (5-aminoimidazole-4-carboxamide ribonucleotide formyltransferase\/IMP cyclohydrolase)\; is predicted to have IMP cyclohydrolase activity and phosphoribosylaminoimidazolecarboxamide formyltransferase activity.	-1.7840837851463	-1.36333333333333	0.764164410149347	0.388683202677124	0
1948	C49G9.1	C49G9.1	mec-19 is expressed in the nervous system.	-1.77905209242138	-1.61333333333333	0.9068499681409	0.326842311800526	0
3671	hrg-6	F36H1.10	hrg-6 is predicted to have heme transporter activity.	-1.77779107265412	-1.75333333333333	0.986242624514776	0.296615658727122	0
8290	Y46G5A.29	Y46G5A.29	Y46G5A.29 is predicted to have calcium ion binding activity.	-1.7768787537921	-1.73571428571429	0.976833271268528	0.300260315152311	0
8749	Y58A7A.1	Y58A7A.1	Y58A7A.1 is predicted to have copper ion transmembrane transporter activity.	-1.77076326194022	-1.94666666666667	1.09933761813745	0.259414914789937	0
5711	kin-15	M176.6	kin-15 is predicted to have ATP binding activity and transmembrane receptor protein tyrosine kinase activity\; is expressed in the hyp6 and the hyp7 syncytium.	-1.76957285111544	-2.13333333333333	1.20556400488886	0.227930622139554	0
2252	col-158	D2023.7	col-158 is predicted to be a structural constituent of cuticle.	-1.75353572193495	-1.68333333333333	0.959965236109276	0.311362405589706	0
9323	hsd-2	ZC8.1	hsd-2 is an ortholog of human NSDHL (NAD(P) dependent steroid dehydrogenase-like), SDR42E1 (short chain dehydrogenase\/reductase family 42E, member 1), and SDR42E2 (short chain dehydrogenase\/reductase family 42E, member 2)\; is predicted to have 3-beta-hydroxy-delta5-steroid dehydrogenase activity.	-1.73449623269259	-1.38708333333333	0.799703860515197	0.382336984182632	0
8515	Y51H7C.1	Y51H7C.1	N.A.	-1.72950889878837	-2.05333333333333	1.1872349051062	0.240926779597888	0
1839	C46F2.1	C46F2.1	C46F2.1 is enriched in the OLL and the PVD based on tiling, array, and RNA-seq studies.	-1.72571616674349	-1.61333333333333	0.934877568179574	0.326842311800526	0
4655	clec-67	F56D6.2	clec-67 is predicted to have carbohydrate binding activity\; is expressed in the intestine.	-1.71309780157202	-1.23	0.717997535733974	0.426317445883978	0
1359	clec-245	C31G12.2	clec-245 is predicted to have carbohydrate binding activity.	-1.71083896606924	-1.6	0.935213676875794	0.329876977693224	0
5844	ugt-47	R04B5.9	ugt-47 is an ortholog of human UGT3A1 (UDP glycosyltransferase family 3 member A1) and UGT3A2 (UDP glycosyltransferase family 3 member A2)\; is predicted to have glucuronosyltransferase activity.	-1.70539162121341	-1.45333333333333	0.852199175400703	0.365176711152518	0
59	B0205.14	B0205.14	N.A.	-1.70405736840524	-2.453	1.43950552691525	0.182630547318209	0
7575	mua-6	W10G6.3	mua-6 is predicted to have structural molecule activity\; is involved in cell-cell adhesion\; localizes to the hemidesmosome\; is expressed in several tissues, including the gonad, the hypodermis, and the nervous system\; human orthologs of this gene are implicated in several diseases, including Charcot-Marie-Tooth disease (multiple), eye disease (multiple), and hypotrichosis (multiple).	-1.7005520824926	-1.46333333333333	0.860504860979288	0.362654251353944	0
5236	haao-1	K06A4.5	haao-1 is an ortholog of human HAAO\; is predicted to have 3-hydroxyanthranilate 3,4-dioxygenase activity and iron ion binding activity.	-1.69729459302771	-1.67666666666667	0.987846584531772	0.312804534873437	0
9315	col-43	ZC513.8	col-43 is predicted to be a structural constituent of cuticle\; is expressed in the hypodermis.	-1.69267152994098	-1.7	1.00432952875345	0.307786103336229	0
7288	W01B6.3	W01B6.3	W01B6.3 is an ortholog of human MFSD8\; human orthologs of this gene are implicated in neuronal ceroid lipofuscinosis 7\; is predicted to encode a protein with the following domains: Major facilitator superfamily and MFS transporter superfamily.	-1.69002415060494	-1.33333333333333	0.788943360872131	0.39685026299205	0
4936	nhr-68	H12C20.3	nhr-68 is predicted to have DNA-binding activity transcription factor activity, sequence-specific DNA binding activity, and zinc ion binding activity\; is expressed in several tissues, including the ABarpaaaa, the ABarpaaap, the ABarpaapa, the ABarpaapp, and the head.	-1.6821658017254	-1.32333333333333	0.786684244784901	0.399610574861313	0
1268	tdo-2	C28H8.11	tdo-2 is predicted to have heme binding activity, metal ion binding activity, and tryptophan 2,3-dioxygenase activity\; is expressed in the body wall musculature and the hypodermis.	-1.68095299251221	-1.55333333333333	0.924078983917243	0.340721919246207	0
7995	Y38F1A.6	Y38F1A.6	hphd-1 is an ortholog of human ADHFE1 (alcohol dehydrogenase, iron containing 1)\; is predicted to have hydroxyacid-oxoacid transhydrogenase activity\; is expressed in several tissues, including the alimentary system, the hypodermis, the muscular system, and the reproductive system.	-1.68079094043757	-1.29666666666667	0.771462194060316	0.40706563380285	0
2184	D1022.3	D1022.3	D1022.3 is predicted to have hydrolase activity.	-1.6791547771381	-1.61666666666667	0.962785973441987	0.326088017441391	0
7571	W10G11.2	W10G11.2	W10G11.2 is predicted to encode a protein with the following domains: Domain of unknown function DUF19 and Uncharacterised protein family UPF0376.	-1.67373860198641	-1.54666666666667	0.924078983917243	0.342300032237798	0
3435	F31D4.8	F31D4.8	F31D4.8 is enriched in the OLL and the PVD based on tiling, array, RNA-seq, and microarray studies.	-1.67201916155075	-1.37333333333333	0.821362197822903	0.385998371681084	0
4127	acs-1	F46E10.1	acs-1 is an ortholog of human ACSF2 (acyl-CoA synthetase 2)\; is predicted to have catalytic activity\; is involved in establishment or maintenance of epithelial cell apical\/basal polarity\; is expressed in the intestine, the nervous system, and the somatic gonad.	-1.67199583672796	-1.08333333333333	0.647928248106994	0.471937156340847	0
5062	K02A2.1	K02A2.1	K02A2.1 is predicted to have hydrolase activity.	-1.67113766899847	-1.60666666666667	0.961420890972768	0.328356138969601	0
8250	Y45G12C.1	Y45G12C.1	Y45G12C.1 is enriched in the OLL and the PVD based on microarray, tiling, array, and RNA-seq studies\; is predicted to encode a protein with the following domain: Protein of unknown function DUF1647.	-1.66957650741897	-1.62666666666667	0.974298967096371	0.323835562972987	0
3329	F28A12.3	F28A12.3	F28A12.3 is expressed in inner labial neurons and outer labial neurons.	-1.66468740912454	-1.36333333333333	0.81897257458703	0.388683202677124	0
6583	mtl-2	T08G5.10	mtl-2 is predicted to have metal ion binding activity\; is involved in response to cadmium ion and response to heat\; is expressed in the intestine.	-1.66358598260584	-1.64666666666667	0.989829611384034	0.319377223081978	0
3100	cth-1	F22B8.6	cth-1 is an ortholog of human CTH\; is predicted to have lyase activity and pyridoxal phosphate binding activity\; human orthologs of this gene are implicated in cystathioninuria.	-1.66331112839882	-1.58	0.94991248060787	0.334481888696528	0
5622	nhr-202	M02H5.4	nhr-202 is predicted to have DNA-binding activity transcription factor activity, sequence-specific DNA binding activity, and zinc ion binding activity.	-1.66131705338885	-1.29666666666667	0.780505240719497	0.40706563380285	0
6906	T20D4.3	T20D4.3	T20D4.3 is predicted to encode a protein with the following domains: Peptide N glycanase, PAW domain, Galactose-binding-like domain superfamily, and PAW domain superfamily.	-1.66029638753186	-1.16333333333333	0.700678109083103	0.446479755530191	0
1956	C50A2.3	C50A2.3	N.A.	-1.65151628113916	-1.75666666666667	1.063668997229	0.295931122147459	0
3425	F31A9.2	F31A9.2	N.A.	-1.65045188415682	-1.30333333333333	0.789682720135266	0.405188930604972	0
2409	F01G10.9	F01G10.9	N.A.	-1.64387130669321	-1.38333333333333	0.841509507283773	0.3833320861674	0
7349	W02H3.1	W02H3.1	N.A.	-1.64236146534202	-1.75	1.06553888223112	0.29730177875068	0
2635	F10F2.2	F10F2.2	pfas-1 is an ortholog of human PFAS (phosphoribosylformylglycinamidine synthase)\; is predicted to have ATP binding activity, metal ion binding activity, and phosphoribosylformylglycinamidine synthase activity\; is expressed in the intestinal cell.	-1.64009882952552	-1.22333333333333	0.745890010596033	0.428292009485228	0
4841	F59B2.12	F59B2.12	F59B2.12 is expressed in the coelomocyte, the g1, the head, and vas deferens.	-1.63900423207374	-1.1525	0.703170850597382	0.449845033469141	0
9024	Y73E7A.3	Y73E7A.3	Y73E7A.3 is an ortholog of human SLC35F1 (solute carrier family 35 member F1) and SLC35F2 (solute carrier family 35 member F2)\; is predicted to have transmembrane transporter activity\; is expressed in several tissues, including the muscular system, the nervous system, and the reproductive system.	-1.63571745215304	-1.25333333333333	0.766228502168034	0.419477887384125	0
2048	C53A3.2	C53A3.2	C53A3.2 is an ortholog of human PDXP (pyridoxal phosphatase) and PGP\; is predicted to have phosphatase activity\; is expressed in the hypodermis and the intestine.	-1.6312996825644	-1.30333333333333	0.798953955097015	0.405188930604972	0
5050	K01D12.8	K01D12.8	K01D12.8 is enriched in the AFD based on tiling, array, and RNA-seq studies.	-1.62624224131859	-1.47666666666667	0.908023804294591	0.35931805464473	0
1977	C50D2.6	C50D2.6	C50D2.6 is enriched in the NSM, the OLL, the PVD, and the SAB based on microarray, tiling, array, and RNA-seq studies\; is predicted to encode a protein with the following domain: Chondroitin proteoglycan 4.	-1.62331433117924	-1.41666666666667	0.872700153911379	0.37457676921917	0
2891	F16F9.4	F16F9.4	F16F9.4 is an ortholog of human AADACL3 (arylacetamide deacetylase like 3), AADAC, and AADACL4 (arylacetamide deacetylase like 4)\; is predicted to have carboxylic ester hydrolase activity.	-1.61200645734439	-1.24333333333333	0.7712955042262	0.422395586827512	0
6687	aat-6	T11F9.4	aat-6 is predicted to have transmembrane transporter activity\; is expressed in the intestine.	-1.60254501577821	-1.17333333333333	0.732168720242501	0.443395694581595	0
6959	ptr-16	T21H3.2	ptr-16 is predicted to encode a protein with the following domain: Protein patched\/dispatched.	-1.60011634991816	-1.11	0.693699555070962	0.463294030945185	0
554	cyp-35C1	C06B3.3	cyp-35C1 is predicted to have heme binding activity, iron ion binding activity, and oxidoreductase activity\; is involved in response to xenobiotic stimulus\; is expressed in the intestine\; human orthologs of this gene are implicated in congenital adrenal hyperplasia.	-1.59767064453611	-1.49333333333333	0.934694105096314	0.355190934782244	0
2865	dct-7	F15E6.8	N.A.	-1.59407924696677	-1.28	0.802971371991446	0.411795508633787	0
8346	Y47G6A.19	Y47G6A.19	Y47G6A.19 is an ortholog of human CPA6 (carboxypeptidase A6), CPA1 (carboxypeptidase A1), and CPA4 (carboxypeptidase A4)\; is predicted to have metallocarboxypeptidase activity and zinc ion binding activity\; human orthologs of this gene are implicated in familial temporal lobe epilepsy 5.	-1.59392789497209	-1.34333333333333	0.842781745379303	0.394109017989619	0
1017	C18A11.4	C18A11.4	C18A11.4 is predicted to encode a protein with the following domain: SH2 domain superfamily.	-1.59241748915815	-1.64333333333333	1.03197392927536	0.320115994287671	0
9295	ugt-4	ZC455.5	ugt-4 is predicted to have glucuronosyltransferase activity.	-1.59173685463874	-1.32666666666667	0.83347109969868	0.398688344196598	0
7629	ech-7	Y105E8A.4	ech-7 is an ortholog of human ECHS1\; is predicted to have catalytic activity.	-1.5857127494621	-1.73666666666667	1.09519625622974	0.300062166666317	0
3660	clec-208	F36F12.6	clec-208 is predicted to have carbohydrate binding activity.	-1.58522571348716	-1.31904761904762	0.8320882053736	0.40079943529096	0
5907	R06C1.4	R06C1.4	R06C1.4 is predicted to have RNA binding activity.	-1.5801266181336	-1.63666666666667	1.03578197334581	0.321598667344101	0
8237	Y45F10C.2	Y45F10C.2	Y45F10C.2 is expressed in the uterine epithelial cell\; is predicted to encode a protein with the following domain: Protein of unknown function DUF1505.	-1.56632941450971	-1.91666666666667	1.22366767099667	0.264865773589824	0.267119283562262
2508	F08F3.4	F08F3.4	F08F3.4 is predicted to have catalytic activity and coenzyme binding activity\; is involved in innate immune response.	-1.56616384798845	-1.44666666666667	0.923700715301744	0.366868090777789	0.267119283562262
1721	pnk-4	C42D8.3	pnk-4 is an ortholog of human PANK4\; is predicted to have ATP binding activity and pantothenate kinase activity\; is expressed in several tissues, including the alimentary system, the muscular system, the nervous system, the reproductive system, and the tail.	-1.56317686665409	-1.07333333333333	0.686635886334958	0.475219738855401	0.267119283562262
8016	Y38H6C.19	Y38H6C.19	Y38H6C.19 is an ortholog of human VMO1\; is predicted to encode a protein with the following domains: Vitelline membrane outer layer protein I (VOMI) and Vitelline membrane outer layer protein I (VOMI) superfamily.	-1.56005254364859	-1.26666666666667	0.811938464395714	0.415618948071394	0.267119283562262
3669	oac-20	F36G9.12	oac-20 is predicted to have transferase activity, transferring acyl groups other than amino-acyl groups.	-1.55971924929661	-1.54666666666667	0.991631453778727	0.342300032237798	0.267119283562262
672	C08F11.12	C08F11.12	C08F11.12 is predicted to encode a protein with the following domain: Protein of unknown function DUF1505.	-1.55548971778079	-2.16666666666667	1.39291609703331	0.222724679535085	0.267119283562262
3625	ttr-38	F35G8.2	ttr-38 is predicted to encode a protein with the following domains: Transthyretin-like and Transthyretin-like superfamily.	-1.54028768939346	-1.66666666666667	1.08204894328733	0.314980262473718	0.267119283562262
2538	clec-57	F08H9.6	clec-57 is predicted to have carbohydrate binding activity.	-1.53479858484355	-1.46666666666667	0.955608560726015	0.361817309360094	0.267119283562262
6000	hacd-1	R09B5.6	hacd-1 is predicted to have 3-hydroxyacyl-CoA dehydrogenase activity and NAD+ binding activity.	-1.53271534989769	-1.19	0.776399871038958	0.438302860658018	0.267119283562262
6111	R12C12.1	R12C12.1	gldc-1 is an ortholog of human GLDC\; is predicted to have glycine dehydrogenase (decarboxylating) activity\; is expressed in the head, the hypodermis, and the intestine\; human orthologs of this gene are implicated in glycine encephalopathy.	-1.53251786535343	-1.09	0.711247825974688	0.469761374607006	0.267119283562262
8356	Y47G6A.33	Y47G6A.33	N.A.	-1.53159617423756	-1.56666666666667	1.02289800210983	0.337587486542047	0.267119283562262
3999	F43H9.4	F43H9.4	F43H9.4 is predicted to have glycine N-acyltransferase activity.	-1.53156702104743	-1.13	0.737806432543317	0.4569157251147	0.267119283562262
5312	K07G5.5	K07G5.5	K07G5.5 is predicted to have cation transmembrane transporter activity.	-1.52921041291984	-1.36666666666667	0.893707402931676	0.387786190458434	0.267119283562262
2491	pcyt-1	F08C6.2	pcyt-1 is an ortholog of human PCYT1A and PCYT1B\; exhibits choline-phosphate cytidylyltransferase activity\; is involved in phosphatidylcholine biosynthetic process\; is expressed in the head and the nervous system.	-1.52903275073713	-1.53333333333333	1.00281261640349	0.345478219991944	0.267119283562262
2474	pho-13	F07H5.9	pho-13 is an ortholog of human ACP2 (acid phosphatase 2, lysosomal), ACP4 (acid phosphatase 4), and ACPP (acid phosphatase, prostate)\; human ACPP exhibits phosphatase activity and protein homodimerization activity.	-1.52836700835303	-1.78666666666667	1.16900368622324	0.289840947718897	0.267119283562262
5790	R02D3.1	R02D3.1	aass-1 is an ortholog of human AASS\; is predicted to have oxidoreductase activity\; human orthologs of this gene are implicated in hyperlysinemia.	-1.52613188532747	-1.06333333333333	0.696750617398422	0.478525153536951	0.267119283562262
6386	T05B11.4	T05B11.4	T05B11.4 is predicted to encode a protein with the following domain: Glycosyltransferase family 92.	-1.52350944285092	-1.71666666666667	1.1267843955429	0.304250878417648	0.267119283562262
7417	clec-49	W04E12.6	clec-49 is predicted to have monosaccharide binding activity.	-1.51755302048103	-1.29666666666667	0.854445709090051	0.40706563380285	0.267119283562262
6362	trap-2	T04G9.5	trap-2 is an ortholog of human SSR2\; is expressed in several tissues including the pharynx\; is predicted to encode a protein with the following domain: Translocon-associated protein subunit beta.	-1.51746318771899	-1.19333333333333	0.786400186173296	0.437291335027918	0.267119283562262
8926	trap-1	Y71F9AM.6	trap-1 is an ortholog of human SSR1 (signal sequence receptor subunit 1)\; is predicted to encode a protein with the following domain: Translocon-associated protein (TRAP), alpha subunit.	-1.51486450960537	-1.25	0.825156304127578	0.420448207626857	0.267119283562262
4181	ugt-32	F47C10.6	ugt-32 is predicted to have transferase activity, transferring hexosyl groups.	-1.51260683309202	-1.19666666666667	0.791128692854361	0.436282143820411	0.267119283562262
5137	K03D3.5	K03D3.5	K03D3.5 is predicted to encode a protein with the following domain: Protein of unknown function DUF4473.	-1.51046538917998	-1.26666666666667	0.838593638583358	0.415618948071394	0.267119283562262
2301	DC2.5	DC2.5	DC2.5 is an ortholog of human WWOX (WW domain containing oxidoreductase)\; is predicted to encode a protein with the following domains: Short-chain dehydrogenase\/reductase SDR and NAD(P)-binding domain superfamily.	-1.51041462502923	-1.46333333333333	0.968828895777552	0.362654251353944	0.267119283562262
7910	Y34F4.2	Y34F4.2	Y34F4.2 is enriched in the PVD based on tiling, array, and RNA-seq studies\; is predicted to encode a protein with the following domain: Tight junction protein, claudin-like.	-1.50393618524344	-1.79740740740741	1.19513542199696	0.287691119316405	0.267119283562262
6001	cnc-3	R09B5.8	cnc-3 is enriched in the PLM and the male based on tiling, array, RNA-seq, and microarray studies.	-1.50287806760681	-1.78333333333333	1.18661212228157	0.29051139673946	0.267119283562262
6673	pmp-5	T10H9.5	pmp-5 is an ortholog of human ABCD4 (ATP binding cassette subfamily D member 4)\; is predicted to have ATP binding activity and ATPase activity, coupled to transmembrane movement of substances\; is expressed in the hypodermis and the intestine.	-1.50255966228739	-1.09333333333333	0.727647201488774	0.46867724827999	0.267119283562262
2540	clec-54	F08H9.8	clec-54 is predicted to have carbohydrate binding activity.	-1.50199240653876	-1.18333333333333	0.78784242062864	0.440332936798074	0.267119283562262
7331	lbp-5	W02D3.7	lbp-5 is an ortholog of human FABP3 (fatty acid binding protein 3), FABP4 (fatty acid binding protein 4), and FABP7 (fatty acid binding protein 7)\; exhibits fatty acid binding activity\; localizes to the nucleus and perinuclear region of cytoplasm\; is expressed in several tissues, including the alimentary system, the epithelial system, the reproductive system, and the tail.	-1.50166879005645	-1.46666666666667	0.976691182755106	0.361817309360094	0.267119283562262
4791	dct-18	F58G1.4	dct-18 is expressed in the intestine.	-1.49926755139512	-1.43666666666667	0.958245688256108	0.369419860147407	0.267119283562262
2477	F08A8.3	F08A8.3	acox-1.3 is an ortholog of human ACOX1\; is predicted to have FAD binding activity and acyl-CoA oxidase activity\; is involved in ascaroside biosynthetic process\; human orthologs of this gene are implicated in peroxisomal acyl-CoA oxidase deficiency.	-1.49812352907388	-1.13666666666667	0.758726930461696	0.454809196999141	0.267119283562262
5454	K10B2.2	K10B2.2	ctsa-1 is predicted to have serine-type carboxypeptidase activity.	-1.49764658365062	-1.11333333333333	0.743388557412193	0.46222483010568	0.267119283562262
4396	F53F1.4	F53F1.4	F53F1.4 is enriched in the AFD based on tiling, array, and RNA-seq studies.	-1.4973454917575	-1.54	1.02848675103862	0.343885454534936	0.267119283562262
4368	F53B3.6	F53B3.6	F53B3.6 is enriched in the OLL, the PLM, and the PVD based on microarray, tiling, array, and RNA-seq studies.	-1.49199703511114	-1.44	0.965149371019182	0.368567304322775	0.267119283562262
4200	smd-1	F47G4.7	smd-1 is an ortholog of human AMD1\; exhibits adenosylmethionine decarboxylase activity\; is involved in spermidine biosynthetic process and spermine biosynthetic process\; is expressed in the intestine and the nervous system.	-1.49041187171624	-1.41	0.946047214704724	0.376311686852767	0.267119283562262
6606	T09B4.8	T09B4.8	T09B4.8 is an ortholog of human AGXT2\; is predicted to have pyridoxal phosphate binding activity and transaminase activity\; is expressed in the body wall musculature, the hypodermis, the intestine, and the nervous system.	-1.48892951146214	-1.24	0.832813098574636	0.423372656181264	0.267119283562262
8252	gst-10	Y45G12C.2	gst-10 is an ortholog of human GSTP1 (glutathione S-transferase pi 1)\; exhibits glutathione transferase activity\; is involved in several processes, including determination of adult lifespan, glutathione metabolic process, and heat acclimation\; is expressed in several tissues, including the anal depressor muscle, the head, the hypodermis, the intestine, and the nervous system\; is used to study…	-1.48558593912586	-1.28666666666667	0.866100460956005	0.409896999195136	0.267119283562262
3064	asp-12	F21F8.4	asp-12 is predicted to have aspartic-type endopeptidase activity\; is involved in innate immune response.	-1.47988856318081	-1.09666666666667	0.741046788218661	0.467595623925159	0.267119283562262
5998	fpn-1.2	R09B5.4	fpn-1.2 is an ortholog of human SLC40A1 (solute carrier family 40 member 1)\; is predicted to have iron ion transmembrane transporter activity\; is expressed in the pharynx\; human orthologs of this gene are implicated in hemochromatosis type 4.	-1.47498633611974	-1.29666666666667	0.879104188909177	0.40706563380285	0.267119283562262
7502	W07G4.5	W07G4.5	W07G4.5 is expressed in the intestine.	-1.4742261736605	-1.3	0.881818558933943	0.406126198178118	0.267119283562262
731	bli-1	C09G5.6	bli-1 is predicted to be a structural constituent of collagen and cuticulin-based cuticle\; is involved in cuticle development involved in collagen and cuticulin-based cuticle molting cycle\; localizes to the medial layer of collagen and cuticulin-based cuticle extracellular matrix\; is expressed in the hyp7 syncytium and the seam cell.	-1.47312752603419	-1.13666666666667	0.771600996233292	0.454809196999141	0.267119283562262
3082	F21H7.3	F21H7.3	F21H7.3 is expressed in the body wall musculature.	-1.46792970849885	-1.4	0.953724140804864	0.3789291416276	0.267119283562262
6304	T03F6.10	T03F6.10	N.A.	-1.46700644315597	-1.57666666666667	1.07475101695858	0.335255599438359	0.267119283562262
1988	fkb-5	C50F2.6	fkb-5 is predicted to have peptidyl-prolyl cis-trans isomerase activity\; is expressed in the hypodermis.	-1.46584590573316	-1.51333333333333	1.03239592061788	0.350300916221817	0.267119283562262
1942	C49G7.10	C49G7.10	C49G7.10 is involved in innate immune response.	-1.46571006704859	-1.35666666666667	0.925603703738286	0.390483456717472	0.267119283562262
3837	aqp-4	F40F9.9	aqp-4 is an ortholog of human AQP8 (aquaporin 8)\; exhibits water channel activity\; is involved in water transport\; localizes to the apical plasma membrane\; is expressed in the intestine.	-1.4641249716212	-1.26333333333333	0.862858948395961	0.416580341962957	0.267119283562262
9211	ZC204.13	ZC204.13	N.A.	-1.46188326784702	-1.23333333333333	0.843660612621771	0.425333580475428	0.267119283562262
652	C08B6.11	C08B6.11	N.A.	-1.46133024380552	-1.25333333333333	0.857666046840629	0.419477887384125	0.267119283562262
9177	str-168	Y9C9A.6	str-168 is expressed in the hypodermis\; is predicted to encode a protein with the following domain: 7TM GPCR, serpentine receptor class r (Str).	-1.45964730909347	-1.21666666666667	0.833534689569834	0.430275718622165	0.410534471429023
9030	Y73F4A.1	Y73F4A.1	Y73F4A.1 is enriched in the AVA, the AVD, the AVE, the PVC, and the RIM based on microarray, tiling, array, and RNA-seq studies\; is predicted to encode a protein with the following domain: DOMON domain.	-1.45869432142147	-1.59	1.0900158975395	0.332171453524128	0.410534471429023
7229	T28C12.2	T28C12.2	T28C12.2 is an ortholog of human MFSD8\; human orthologs of this gene are implicated in neuronal ceroid lipofuscinosis 7\; is predicted to encode a protein with the following domains: Major facilitator superfamily and MFS transporter superfamily.	-1.45851004331186	-1.14333333333333	0.783905012225457	0.452712380654172	0.410534471429023
7489	W07B8.1	W07B8.1	cpr-8 is an ortholog of human CTSB (cathepsin B)\; is predicted to have cysteine-type peptidase activity.	-1.45849200217596	-1.57666666666667	1.08102523998376	0.335255599438359	0.410534471429023
7101	T24D3.2	T24D3.2	T24D3.2 is enriched in the PLM based on tiling, array, and RNA-seq studies.	-1.45741950156852	-1.52666666666667	1.04751354364589	0.347078362619948	0.410534471429023
414	cyp-35A2	C03G6.15	cyp-35A2 is predicted to have heme binding activity, iron ion binding activity, and oxidoreductase activity\; is involved in response to xenobiotic stimulus\; is expressed in the intestine\; human orthologs of this gene are implicated in congenital adrenal hyperplasia.	-1.45571104015907	-1.02333333333333	0.702978341925271	0.491978326754056	0.410534471429023
4318	F52E4.5	F52E4.5	F52E4.5 is enriched in the NSM and the PLM based on tiling, array, and RNA-seq studies\; is predicted to encode a protein with the following domain: Galactose oxidase\/kelch, beta-propeller.	-1.44643975493499	-1.31	0.905672009864579	0.403320879611063	0.410534471429023
3844	F40G9.5	F40G9.5	N.A.	-1.44573288314554	-1.19	0.823111941267372	0.438302860658018	0.410534471429023
3566	nlp-24	F35B12.7	nlp-24 is expressed in several tissues, including the alimentary system, the hypodermis, the nervous system, and the spermatheca.	-1.44317794896564	-1.26666666666667	0.877692641835691	0.415618948071394	0.410534471429023
6949	pgp-6	T21E8.1	pgp-6 is predicted to have efflux transmembrane transporter activity\; is involved in response to nematicide\; is expressed in amphid neurons, the head, the intestine, and the pharynx.	-1.44252092602415	-1.05666666666667	0.732513925866595	0.480741526241327	0.410534471429023
8564	gst-28	Y53F4B.31	gst-28 is predicted to have transferase activity.	-1.43576660530391	-1.05666666666667	0.735959913514634	0.480741526241327	0.410534471429023
4145	F46F5.7	F46F5.7	F46F5.7 is predicted to encode a protein with the following domain: Glycosyltransferase family 92.	-1.43454802474678	-1.83666666666667	1.28031033815746	0.27996790101169	0.410534471429023
3606	cdr-1	F35E8.11	cdr-1 is an ortholog of human FAXC\; is involved in stress response to cadmium ion\; localizes to the lysosome\; is expressed in the intestine.	-1.42926834802204	-1.34	0.937542625815805	0.395020655931689	0.410534471429023
5845	cyp-14A4	R04D3.1	cyp-14A4 is predicted to have heme binding activity, iron ion binding activity, and oxidoreductase activity\; human orthologs of this gene are implicated in hereditary spastic paraplegia 56, lung cancer, and rickets.	-1.42640543930949	-1.52233333333333	1.06725149202339	0.34812242751481	0.410534471429023
6490	T07A5.1	T07A5.1	T07A5.1 is an ortholog of human FKTN\; human orthologs of this gene are implicated in dilated cardiomyopathy 1X and muscular dystrophy (multiple)\; is predicted to encode a protein with the following domains: LicD family and Fukutin-related.	-1.42521690384754	-0.873333333333333	0.612772225038637	0.54588413228532	0.410534471429023
760	C10C5.5	C10C5.5	C10C5.5 is an ortholog of human ACY1\; is predicted to have aminoacylase activity.	-1.423364872486	-1.59333333333333	1.11941313442032	0.331404860446632	0.410534471429023
7485	rhy-1	W07A12.7	rhy-1 is predicted to have transferase activity, transferring acyl groups other than amino-acyl groups\; is involved in negative regulation of cellular response to hypoxia and response to hypoxia\; localizes to the perinuclear region of cytoplasm\; is expressed in several tissues, including the body wall musculature, the epithelial system, the intestine, the nervous system, and the vulva.	-1.42219602725468	-1.1	0.773451745694558	0.466516495768404	0.410534471429023
4203	cutl-18	F47G9.3	cutl-18 is predicted to encode a protein with the following domains: Zona pellucida domain and PAN\/Apple domain.	-1.41209254868852	-1.22333333333333	0.866326597693263	0.428292009485228	0.410534471429023
6021	ptr-14	R09H10.4	ptr-14 is predicted to have transmembrane transporter activity\; is involved in molting cycle.	-1.41132223730513	-1.03666666666667	0.734535770261896	0.48745242786112	0.410534471429023
3997	sptl-2	F43H9.2	sptl-2 is an ortholog of human SPTLC2 and SPTLC3\; is predicted to have pyridoxal phosphate binding activity and serine C-palmitoyltransferase activity\; human orthologs of this gene are implicated in hereditary sensory and autonomic neuropathy type 1C.	-1.4098102078524	-1.04666666666667	0.742416717397076	0.484085347991442	0.410534471429023
3928	sprr-2	F42D1.3	sprr-2 is predicted to have G-protein coupled peptide receptor activity.	-1.40693436906258	-1.09333333333333	0.777103294492554	0.46867724827999	0.410534471429023
2357	E04D5.5	E04D5.5	E04D5.5 is enriched in the CEM based on RNA-seq and microarray studies.	-1.40690261215729	-1.25	0.888476564901177	0.420448207626857	0.410534471429023
5764	MTCE.4	MTCE.4	ndfl-4 is predicted to have NADH dehydrogenase (ubiquinone) activity.	-1.40607310805029	-1.64666666666667	1.17111027672664	0.319377223081978	0.410534471429023
513	bas-1	C05D2.4	bas-1 is predicted to have L-dopa decarboxylase activity\; is involved in several processes, including locomotion involved in locomotory behavior, oviposition, and phenol-containing compound biosynthetic process\; is expressed in several tissues, including the nervous system.	-1.40555906698113	-1.17	0.832408987630047	0.444421340583285	0.410534471429023
5935	R07B7.10	R07B7.10	R07B7.10 is an ortholog of human SLC25A47 (solute carrier family 25 member 47)\; is predicted to encode a protein with the following domains: Mitochondrial substrate\/solute carrier and Mitochondrial carrier domain superfamily.	-1.40544701076714	-0.933333333333333	0.664082904715053	0.523647061410313	0.410534471429023
801	C11H1.9	C11H1.9	C11H1.9 is predicted to encode a protein with the following domains: CRAL-TRIO lipid binding domain and CRAL-TRIO lipid binding domain superfamily.	-1.40414983532971	-1.11666666666667	0.795261758090412	0.46115809679297	0.410534471429023
2391	F01D5.3	F01D5.3	F01D5.3 is involved in innate immune response.	-1.40255355700058	-1.38666666666667	0.988672881506297	0.382447423380998	0.410534471429023
2101	ftn-1	C54F6.14	ftn-1 is an ortholog of human FTH1 (ferritin heavy chain 1), FTHL17 (ferritin heavy chain like 17), and FTMT (ferritin mitochondrial)\; exhibits identical protein binding activity\; is involved in cellular iron ion homeostasis\; is expressed in the intestine and the pharyngeal-intestinal valve\; human orthologs of this gene are implicated in hemochromatosis type 5 and neurodegeneration with brain…	-1.40147764512802	-0.976666666666667	0.696883514383459	0.508152466084094	0.410534471429023

## Sheet: GO_motifs_ down-regul. genes 
#	signf	p-value	T	Q	Q&T	Q&T/Q	Q&T/T	term ID	t type	t group	t name	t depth	Q&T list
#
1	!	7.64e-05	46	242	8	0.033	0.174	GO:0000041	BP	5	transition metal ion transport	1	FTN-1,SMF-3,F58G6.3,F58G6.7,Y54G9A.4,FPN-1.2,Y58A7A.1,F58G6.9
1	!	0.00101	14	119	4	0.034	0.286	GO:0006825	BP	5	copper ion transport	2	F58G6.3,F58G6.7,Y58A7A.1,F58G6.9
1	!	0.000338	11	119	4	0.034	0.364	GO:0035434	BP	5	copper ion transmembrane transport	3	F58G6.3,F58G6.7,Y58A7A.1,F58G6.9
1	!	1.61e-06	5	12	3	0.25	0.6	GO:1901678	BP	18	iron coordination entity transport	1	HRG-4,HRG-3,HRG-1
1	!	2.65e-05	11	12	3	0.25	0.273	GO:0051181	BP	18	cofactor transport	1	HRG-4,HRG-3,HRG-1
1	!	1.61e-06	5	12	3	0.25	0.6	GO:0015886	BP	18	heme transport	2	HRG-4,HRG-3,HRG-1
1	!	0.044	419	125	11	0.088	0.026	GO:0006952	BP	2	defense response	1	CNC-2,DOD-22,HRG-3,K08D8.4,T24B8.5,CLEC-86,ACDH-1,CLEC-67,CYP-35A5,CLEC-218,Y46D2A.2
1	!	0.000928	700	238	25	0.105	0.036	GO:0044281	BP	23	small molecule metabolic process	1	BAS-1,ECH-7,ECH-9,ELO-2,ELO-5,ELO-6,FAT-7,SMD-1,SUR-5,PNK-4,C10C5.3,C10C5.5,GCSH-1,F08A8.3,F10F2.2,CTH-1,HAAO-1,MTCE.4,TDO-2,C55F2.1,F38B6.4,R02D3.1,HACD-1,R12C12.1,W03D8.8
1	!	4.26e-05	351	238	19	0.08	0.054	GO:0006082	BP	23	organic acid metabolic process	1	BAS-1,ECH-7,ECH-9,ELO-2,ELO-5,ELO-6,FAT-7,SUR-5,C10C5.3,C10C5.5,GCSH-1,F08A8.3,F10F2.2,CTH-1,TDO-2,R02D3.1,HACD-1,R12C12.1,W03D8.8
1	!	4.07e-05	350	238	19	0.08	0.054	GO:0043436	BP	23	oxoacid metabolic process	2	BAS-1,ECH-7,ECH-9,ELO-2,ELO-5,ELO-6,FAT-7,SUR-5,C10C5.3,C10C5.5,GCSH-1,F08A8.3,F10F2.2,CTH-1,TDO-2,R02D3.1,HACD-1,R12C12.1,W03D8.8
1	!	1.83e-05	333	238	19	0.08	0.057	GO:0019752	BP	23	carboxylic acid metabolic process	3	BAS-1,ECH-7,ECH-9,ELO-2,ELO-5,ELO-6,FAT-7,SUR-5,C10C5.3,C10C5.5,GCSH-1,F08A8.3,F10F2.2,CTH-1,TDO-2,R02D3.1,HACD-1,R12C12.1,W03D8.8
1	!	0.00192	148	197	10	0.051	0.068	GO:0032787	BP	23	monocarboxylic acid metabolic process	4	ECH-7,ECH-9,ELO-2,ELO-5,ELO-6,FAT-7,SUR-5,F08A8.3,HACD-1,W03D8.8
1	!	0.0326	296	89	8	0.09	0.027	GO:0044255	BP	23	cellular lipid metabolic process	1	ECH-9,ELO-2,ELO-5,ELO-6,FAT-7,SUR-5,C44C1.5,W03D8.8
1	!	5.9e-05	102	197	10	0.051	0.098	GO:0006631	BP	23	fatty acid metabolic process	2	ECH-7,ECH-9,ELO-2,ELO-5,ELO-6,FAT-7,SUR-5,F08A8.3,HACD-1,W03D8.8
1	!	0.0231	14	86	3	0.035	0.214	GO:0000038	BP	23	very long-chain fatty acid metabolic process	3	ELO-2,ELO-5,ELO-6
1	!	0.0305	44	86	4	0.047	0.091	GO:0006633	BP	23	fatty acid biosynthetic process	1	ELO-2,ELO-5,ELO-6,FAT-7
1	!	0.0141	12	86	3	0.035	0.25	GO:0030497	BP	23	fatty acid elongation	2	ELO-2,ELO-5,ELO-6
1	!	0.00542	9	86	3	0.035	0.333	GO:0019368	BP	23	fatty acid elongation, unsaturated fatty acid	3	ELO-2,ELO-5,ELO-6
1	!	0.00542	9	86	3	0.035	0.333	GO:0034626	BP	23	fatty acid elongation, polyunsaturated fatty acid	4	ELO-2,ELO-5,ELO-6
1	!	0.00542	9	86	3	0.035	0.333	GO:0034625	BP	23	fatty acid elongation, monounsaturated fatty acid	4	ELO-2,ELO-5,ELO-6
1	!	0.00542	9	86	3	0.035	0.333	GO:0019367	BP	23	fatty acid elongation, saturated fatty acid	3	ELO-2,ELO-5,ELO-6
1	!	0.0141	12	86	3	0.035	0.25	GO:0042761	BP	23	very long-chain fatty acid biosynthetic process	2	ELO-2,ELO-5,ELO-6
1	!	4.99e-05	629	242	26	0.107	0.041	GO:0055114	BP	29	oxidation-reduction process	1	DHS-7,DHS-25,ECH-7,ECH-9,FAT-7,FTN-1,GST-10,CYP-35C1,F08A8.3,CYP-35D1,GPDH-1,HAAO-1,MTCE.4,CYP-14A4,Y38F1A.6,CYP-35A2,ACDH-2,TDO-2,GSTO-1,ACDH-1,DC2.5,CYP-35A5,R02D3.1,HACD-1,R12C12.1,HSD-2
1	!	0.00183	142	33	5	0.152	0.035	GO:0046906	MF	10	tetrapyrrole binding	1	CYP-35D1,HRG-4,HRG-3,HRG-2,HRG-1
1	!	1.49e-06	389	238	22	0.092	0.057	GO:0048037	MF	10	cofactor binding	1	BAS-1,SIR-2.3,CYP-35C1,F08A8.3,CYP-35D1,CTH-1,HRG-4,GPDH-1,HRG-3,HRG-2,CYP-14A4,CYP-35A2,ACDH-2,TDO-2,ACDH-1,F08F3.4,SPTL-2,CYP-35A5,HRG-1,HACD-1,T01B11.2,T09B4.8
1	!	0.00444	197	238	12	0.05	0.061	GO:0050662	MF	10	coenzyme binding	2	BAS-1,SIR-2.3,F08A8.3,CTH-1,GPDH-1,ACDH-2,ACDH-1,F08F3.4,SPTL-2,HACD-1,T01B11.2,T09B4.8
1	!	0.00171	140	33	5	0.152	0.036	GO:0020037	MF	10	heme binding	2	CYP-35D1,HRG-4,HRG-3,HRG-2,HRG-1
1	!	0.0106	11	86	3	0.035	0.273	GO:0004312	MF	14	fatty acid synthase activity	1	ELO-2,ELO-5,ELO-6
1	!	0.00542	9	86	3	0.035	0.333	GO:0009922	MF	14	fatty acid elongase activity	2	ELO-2,ELO-5,ELO-6
1	!	7.51e-05	38	119	6	0.05	0.158	GO:0046915	MF	25	transition metal ion transmembrane transporter activity	1	SMF-3,F58G6.3,F58G6.7,Y54G9A.4,Y58A7A.1,F58G6.9
1	!	0.000338	11	119	4	0.034	0.364	GO:0005375	MF	25	copper ion transmembrane transporter activity	2	F58G6.3,F58G6.7,Y58A7A.1,F58G6.9
1	!	0.0108	81	188	7	0.037	0.086	GO:0015020	MF	24	glucuronosyltransferase activity	1	UGT-17,UGT-22,UGT-47,UGT-4,UGT-26,UGT-32,UGT-19
1	!	0.00105	952	80	15	0.188	0.016	GO:0005215	MF	21	transporter activity	1	AMT-1,AMT-4,NCX-6,NCX-7,SMF-3,C35A5.3,HRG-4,HRG-3,F58G6.7,HMIT-1.1,Y54G9A.4,C35A11.4,FOLT-2,HRG-1,F58G6.9
1	!	0.000208	839	80	15	0.188	0.018	GO:0022857	MF	21	transmembrane transporter activity	2	AMT-1,AMT-4,NCX-6,NCX-7,SMF-3,C35A5.3,HRG-4,HRG-3,F58G6.7,HMIT-1.1,Y54G9A.4,C35A11.4,FOLT-2,HRG-1,F58G6.9
1	!	1.35e-05	9	12	3	0.25	0.333	GO:0051184	MF	21	cofactor transmembrane transporter activity	3	HRG-4,HRG-3,HRG-1
1	!	1.61e-06	5	12	3	0.25	0.6	GO:0015232	MF	21	heme transporter activity	4	HRG-4,HRG-3,HRG-1
1	!	0.00985	4266	238	78	0.328	0.018	GO:0003824	MF	7	catalytic activity	1	BAS-1,DHS-7,DHS-25,ECH-7,ECH-9,ELO-2,ELO-5,ELO-6,FAT-7,FKB-5,GST-10,GST-28,KIN-15,PGP-6,PMP-5,SIR-2.3,SMD-1,SUR-5,PNK-4,CYP-35C1,UGT-17,UGT-22,C10C5.3,C10C5.5,ASP-10,OAC-6,PHO-13,F08A8.3,F10F2.2,CYP-35D1,CTH-1,F32H5.1,OAC-20,GPDH-1,HAAO-1,MTCE.4,UGT-47,CYP-14A4,RHY-1,Y38F1A.6,UGT-4,CYP-35A2,UGT-26,ACDH-2,TDO-2,GSTO-1,C42D4.2,C44C1.5,C53A3.2,ACDH-1,C55F2.1,D1022.3,DC2.5,PCYT-1,F08F3.4,F16F9.4,ASP-…
1	!	0.000149	576	242	24	0.099	0.042	GO:0016491	MF	7	oxidoreductase activity	2	DHS-7,DHS-25,ECH-9,FAT-7,FTN-1,CYP-35C1,F08A8.3,CYP-35D1,GPDH-1,HAAO-1,MTCE.4,CYP-14A4,Y38F1A.6,CYP-35A2,ACDH-2,TDO-2,GSTO-1,ACDH-1,DC2.5,CYP-35A5,R02D3.1,HACD-1,R12C12.1,HSD-2
1	!	0.00542	9	86	3	0.035	0.333	GO:0102338	MF	17	3-oxo-lignoceronyl-CoA synthase activity	1	ELO-2,ELO-5,ELO-6
1	!	0.00542	9	86	3	0.035	0.333	GO:0102336	MF	31	3-oxo-arachidoyl-CoA synthase activity	1	ELO-2,ELO-5,ELO-6
1	!	0.00542	9	86	3	0.035	0.333	GO:0102337	MF	1	3-oxo-cerotoyl-CoA synthase activity	1	ELO-2,ELO-5,ELO-6
1	!	0.0333	43	176	5	0.028	0.116	GO:0016616	MF	11	oxidoreductase activity, acting on the CH-OH group of donors, NAD or NADP as acceptor	1	ECH-9,GPDH-1,Y38F1A.6,HACD-1,HSD-2
1	!	0.000151	27	202	5	0.025	0.185	KEGG:00260	keg	19	Glycine, serine and threonine metabolism	1	GCSH-1,CTH-1,F08F3.4,R12C12.1,T09B4.8
1	!	0.0411	12	115	2	0.017	0.167	KEGG:00670	keg	6	One carbon pool by folate	1	C55F2.1,F38B6.4
1	!	7.2e-09	832	237	29	0.122	0.035	KEGG:01100	keg	16	Metabolic pathways	1	DHS-25,ECH-7,ECH-9,ELO-5,ELO-6,SMD-1,PNK-4,C10C5.3,C10C5.5,GCSH-1,PHO-13,F08A8.3,F10F2.2,CTH-1,HAAO-1,MTCE.4,T07A5.1,TDO-2,C53A3.2,ACDH-1,C55F2.1,PCYT-1,F38B6.4,SPTL-2,R02D3.1,HACD-1,R12C12.1,T01B11.2,T09B4.8
1	!	0.00946	40	183	4	0.022	0.1	KEGG:00310	keg	15	Lysine degradation	1	ECH-7,ECH-9,R02D3.1,HACD-1
1	!	0.000143	36	176	5	0.028	0.139	KEGG:00380	keg	3	Tryptophan metabolism	1	ECH-7,ECH-9,HAAO-1,TDO-2,HACD-1
1	!	0.000252	19	176	4	0.023	0.211	KEGG:00650	keg	22	Butanoate metabolism	1	ECH-7,ECH-9,SUR-5,HACD-1
1	!	0.00303	52	197	5	0.025	0.096	KEGG:00071	keg	9	Fatty acid degradation	1	ECH-7,ECH-9,F08A8.3,ACDH-1,HACD-1
1	!	2.13e-05	25	176	5	0.028	0.2	KEGG:00062	keg	30	Fatty acid elongation	1	ECH-7,ECH-9,ELO-5,ELO-6,HACD-1
1	!	1.05e-06	58	197	8	0.041	0.138	KEGG:01212	keg	26	Fatty acid metabolism	1	ECH-7,ECH-9,ELO-5,ELO-6,FAT-7,F08A8.3,ACDH-1,HACD-1
1	!	0.00102	21	197	4	0.02	0.19	KEGG:01040	keg	13	Biosynthesis of unsaturated fatty acids	1	ELO-5,ELO-6,FAT-7,F08A8.3
1	!	0.000247	51	202	6	0.03	0.118	KEGG:00280	keg	27	Valine, leucine and isoleucine degradation	1	ECH-7,ECH-9,SUR-5,ACDH-1,HACD-1,T09B4.8
1	!	0.00933	29	86	4	0.047	0.138	REAC:R-CEL-75105	rea	28	Fatty acyl-CoA biosynthesis	1	ELO-2,ELO-5,ELO-6,FAT-7
1	!	5.4e-09	970	203	37	0.182	0.038	REAC:R-CEL-1430728	rea	4	Metabolism	1	ECH-7,ECH-9,ELO-2,ELO-5,ELO-6,FAT-7,GST-10,LBP-5,PMP-5,SMD-1,SUR-5,PNK-4,C10C5.3,GCSH-1,F08A8.3,F10F2.2,CTH-1,GPDH-1,HAAO-1,CLEC-49,Y38F1A.6,ACDH-2,TDO-2,GSTO-1,C44C1.5,ACDH-1,PCYT-1,F16F9.4,FOLT-2,F38B6.4,ACS-1,R02D3.1,R12C12.1,T01B11.2,T09B4.8,T20F7.3,W03D8.8
1	!	0.0164	418	197	16	0.081	0.038	REAC:R-CEL-556833	rea	4	Metabolism of lipids	2	ECH-7,ECH-9,ELO-2,ELO-5,ELO-6,FAT-7,LBP-5,SUR-5,F08A8.3,GPDH-1,CLEC-49,C44C1.5,PCYT-1,ACS-1,T01B11.2,W03D8.8
1	!	0.00329	167	202	11	0.054	0.066	REAC:R-CEL-71291	rea	4	Metabolism of amino acids and derivatives	2	SMD-1,GCSH-1,CTH-1,HAAO-1,ACDH-2,TDO-2,ACDH-1,R02D3.1,R12C12.1,T01B11.2,T09B4.8
1	!	0.036	16	86	3	0.035	0.188	REAC:R-CEL-2046105	rea	8	Linoleic acid (LA) metabolism	1	ELO-2,ELO-5,ELO-6
1	!	0.0422	21	76	3	0.039	0.143	REAC:R-CEL-1474228	rea	20	Degradation of the extracellular matrix	1	ASP-10,F32H5.1,T01B11.2
1	!	0.0249	18	218	4	0.018	0.222	REAC:R-CEL-1442490	rea	20	Collagen degradation	2	ASP-10,F32H5.1,T01B11.2,W07B8.1
1	!	6.4e-10	2342	230	64	0.278	0.027	TF:M07154	tf	12	Factor: elt-3; motif: TCTTATCA	1	CDR-1,ECH-9,ELO-5,ELO-6,IFC-1,LON-3,NCX-6,NCX-7,PGP-6,SMD-1,SRH-237,SUR-5,CYP-35C1,UGT-17,C10C5.3,C10C5.5,OAC-6,C35C5.10,PHO-13,F08A8.3,CLEC-54,F10F2.2,CYP-35D1,HRG-4,F53F1.4,DOD-22,F57G8.7,HRG-3,DCT-18,F58G6.3,F58G6.7,F59B2.12,T05E12.3,T24B8.5,W01B6.3,CLEC-49,W07G4.5,HMIT-1.1,Y54G9A.4,UGT-4,CYP-35A2,MATH-14,MATH-10,GSTO-1,C35A11.4,C42D4.2,C44C1.5,CLEC-86,ACDH-1,DC2.5,F41E6.12,UGT-32,CYP-35A5,HAC…
1	!	6.4e-10	2342	230	64	0.278	0.027	TF:M07154_0	tf	12	Factor: elt-3; motif: TCTTATCA; match class: 0	2	CDR-1,ECH-9,ELO-5,ELO-6,IFC-1,LON-3,NCX-6,NCX-7,PGP-6,SMD-1,SRH-237,SUR-5,CYP-35C1,UGT-17,C10C5.3,C10C5.5,OAC-6,C35C5.10,PHO-13,F08A8.3,CLEC-54,F10F2.2,CYP-35D1,HRG-4,F53F1.4,DOD-22,F57G8.7,HRG-3,DCT-18,F58G6.3,F58G6.7,F59B2.12,T05E12.3,T24B8.5,W01B6.3,CLEC-49,W07G4.5,HMIT-1.1,Y54G9A.4,UGT-4,CYP-35A2,MATH-14,MATH-10,GSTO-1,C35A11.4,C42D4.2,C44C1.5,CLEC-86,ACDH-1,DC2.5,F41E6.12,UGT-32,CYP-35A5,HAC…
1	!	0.000111	222	201	12	0.06	0.054	TF:M07154_1	tf	12	Factor: elt-3; motif: TCTTATCA; match class: 1	3	ECH-9,IFC-1,NCX-6,SMD-1,SRH-237,OAC-6,CLEC-54,F10F2.2,DCT-18,MATH-14,GSTO-1,CYP-35A5
