# Supplementary material for: PQM-1 controls hypoxic survival via regulation of lipid metabolism
Source: Nat Commun. 2020 Oct 2;11:4627. doi: 10.1038/s41467-020-18369-w (PMC7532158; doi:10.1038/s41467-020-18369-w)
Supplement: Supplementary file 6 — Supplementary Data 4 [file 41467_2020_18369_MOESM6_ESM.xlsx]

## Sheet: up-regulated genes
Supplementary Data 4. Significantly up-regulated genes in pqm-1(lf) mutants with CoCl2 versus control pqm-1(lf) mutants compared to WT animals with CoCl2 versus control WT animals. Animals were exposed to CoCl2 for 20 hours.
Gene list was generated by two-Class SAM (pqm-1(lf) +CoCl2 versus pqm-1(lf) -CoCl2 compared to WT +CoCl2 versus WT -CoCl2).
Significant Pos	1260
Row	Gene ID	Gene Name	Sequence Name	Gene description	Score(d)	Numerator(r)	Denominator(s+s0)	Fold Change	q-value(%)
681	WBGene00016136 || (5)	C26B9.7	C26B9.7	Microarray and RNA sequencing studies indicate that C26B9.7 is affected by Tryptophan, Methylmercury hydroxide, Manganese chloride, Zidovudine, Atrazine, Humic substances, Colistin, Dafa#1, and Sirolimus\; tiling array and RNA sequencing studies indicate that C26B9.7 is enriched in the germline precursor cell and hypodermis.	5.84478803574168	3.09555555555556	0.529626658251045	8.54781423810576	0
3634	WBGene00011362 || (1)	T02B5.1	T02B5.1	cest-1 is an ortholog of human ACHE (acetylcholinesterase (Cartwright blood group)) and CES2 (carboxylesterase 2)\; microarray and RNA sequencing studies indicate that cest-1 is affected by Hydrogen sulfide, Ethanol, Methylmercury hydroxide, Methylmercuric chloride, Tunicamycin, 4-bromodiphenyl ether, TPEN, Cholestanol, Resveratrol, Atrazine, Chlorpyrifos, Diazinon, Humic substances, and Sirolimu…	5.78625152441827	4.10666666666667	0.709728336097442	17.2278010919604	0
3956	WBGene00011844 || (1)	T19C9.8	T19C9.8	Microarray and RNA sequencing studies indicate that T19C9.8 is affected by Heme, Tryptophan, Methylmercury hydroxide, 1-methylnicotinamide, D-glucopyranose, Bisphenol A, 4-bromodiphenyl ether, Acrylamide, Chlorpyrifos, Diazinon, Cry5B, Quercetin, Humic substances, single-walled carbon nanotubes, Paraquat, Colistin, adsorbable organic bromine compounds, and Sirolimus\; tiling array, RNA sequencing…	5.73228517594139	4.77666666666667	0.833291875762656	27.4106886070546	0
9029	WBGene00020242 || (7)	phat-5	T05B4.11	phat-5 is expressed in the g1AR and the g1AL.	5.40056009257738	3.50666666666667	0.649315368508961	11.3661099130318	0
10538	WBGene00006954 || (1)	wrt-8	C29F3.2	wrt-8 is predicted to have peptidase activity, based on protein domain information\; wrt-8 is expressed in the hyp10, hyp9, hyp8, P12, P11, hyp6, hyp7 syncytium, P1, P2, P3, P4, P5, P6, P7, P8, P9, and the P10.	5.16749149084634	2.814	0.544558226169254	7.0323164872943	0
6885	WBGene00016052 || (1)	dod-3	C24B9.9	dod-3 is an ortholog of human DEPDC7 (DEP domain containing 7) and DEPDC4 (DEP domain containing 4)\; RNA sequencing and microarray studies indicate that dod-3 is affected by Ethanol, Tryptophan, 1-methylnicotinamide, Methylmercuric chloride, Rotenone, D-glucose, Bisphenol S, Astaxanthin, Levamisole, Diazinon, Ivermectin, Quercetin, Hydrolyzable Tannins, Humic substances, Colistin, adsorbable org…	5.04287414179626	4.50666666666667	0.893670264207983	22.7322198260636	0
1325	WBGene00017068 || (1)	D2092.8	D2092.8	RNA sequencing and microarray studies indicate that D2092.8 is affected by Ethanol, 1-methylnicotinamide, Methylmercuric chloride, Sodium arsenite, D-glucose, Zidovudine, Cholestanol, Resveratrol, Hydrolyzable Tannins, Dafa#1, and Sirolimus\; RNA sequencing studies indicate that D2092.8 is enriched in the intestine.	4.81310363156404	3.09333333333333	0.642689950211635	8.53465794356286	0
1237	WBGene00016962 || (1)	C56C10.4	C56C10.4	Microarray and RNA sequencing studies indicate that C56C10.4 is affected by Methylmercuric chloride, Zidovudine, Resveratrol, Fluoranthene, Selenium, Colistin, and Sirolimus\; RNA sequencing studies indicate that C56C10.4 is enriched in the amphid sheath cell and in the ASER and PLM neurons.	4.54478909932361	2.92	0.642494059940994	7.56846117380477	0
3803	WBGene00011624 || (5)	T08G5.3	T08G5.3	RNA sequencing and microarray studies indicate that T08G5.3 is affected by Methylmercury hydroxide, 1-methylnicotinamide, Zidovudine, Ethanol, Colistin, and Sirolimus\; RNA sequencing studies indicate that T08G5.3 is enriched in the Z4, Z1, and muscle cell and in the PLM neurons.	4.44698768064048	2.5425	0.571735336949217	5.82597697590567	0
5513	WBGene00022626 || (1)	ZC513.1	ZC513.1	N.A.	4.36482172246139	2.545	0.583070778562025	5.8360813769607	0
65	WBGene00015110 || (3)	B0281.3	B0281.3	B0281.3 is an ortholog of human TRIM59 (tripartite motif containing 59) and TRIM13 (tripartite motif containing 13)\; B0281.3 is predicted to have zinc ion binding activity, based on protein domain information.	4.35489761708004	2.22666666666667	0.511301725655642	4.68051301282446	0
3565	WBGene00020039 || (1)	R12E2.14	R12E2.14	RNA sequencing and microarray studies indicate that R12E2.14 is affected by 1-methylnicotinamide, Methylmercuric chloride, Rotenone, Sodium arsenite, D-glucose, Neurotoxins, Juglone, Sesamin, Zidovudine, Resveratrol, Chlorpyrifos, and Colistin\; tiling array and RNA sequencing studies indicate that R12E2.14 is enriched in the germline precursor cell and intestine and in the AFD and ASER neurons.	4.31831490965923	3.10333333333333	0.718644517191598	8.59402118410629	0
531	WBGene00015860 || (3)	C16D9.5	C16D9.5	RNA sequencing and microarray studies indicate that C16D9.5 is affected by Zidovudine, Paraquat, Sirolimus, and Triclosan\; tiling array, RNA sequencing, and microarray studies indicate that C16D9.5 is enriched in the male and in neurons.	4.24256053714601	3.03833333333333	0.716155563775935	8.21541431024783	0
6396	WBGene00012583 || (1)	clec-4	Y38E10A.5	clec-4 is an ortholog of human CLEC3B (C-type lectin domain family 3 member B) and CLEC3A (C-type lectin domain family 3 member A)\; microarray, tiling array, and RNA sequencing studies indicate that clec-4 is enriched in the intestine and pharyngeal muscle cell and in the PVD and OLL neurons.	4.18488061827189	3.65333333333333	0.872983883311334	12.5823834863037	0
7591	WBGene00001703 || (1)	grd-14	T01B10.2	grd-14 is expressed in the hmc, uterine muscle, hypodermis, and the intestine.	4.00136947253238	2.81	0.702259568702516	7.01284577052828	0
4602	WBGene00012540 || (1)	Y37A1B.7	Y37A1B.7	RNA sequencing and microarray studies indicate that Y37A1B.7 is affected by Methylmercury hydroxide, Methylmercuric chloride, Manganese chloride, D-glucose, Sesamin, Zidovudine, Resveratrol, Quercetin, Colistin, Dafa#1, adsorbable organic bromine compounds, and Sirolimus\; microarray, tiling array, and RNA sequencing studies indicate that Y37A1B.7 is enriched in the germline precursor cell, hypod…	3.89007758005333	2.25333333333333	0.57925151541642	4.76783177409434	0
2887	WBGene00019184 || (1)	H10E21.4	H10E21.4	H10E21.4 is predicted to have calcium ion binding activity, based on protein domain information.	3.79031444586996	2.66222222222222	0.702375029893115	6.33007337272934	0
3581	WBGene00011266 || (1)	R13H4.8	R13H4.8	Microarray, tiling array, and RNA sequencing studies indicate that R13H4.8 is affected by ets-4, daf-12, emr-1, clk-1, wrn-1, rpn-10, jmjd-3.1, jmjd-1.2, sid-3, lin-22, cox-5B, and mir-243\; RNA sequencing and microarray studies indicate that R13H4.8 is affected by 1-methylnicotinamide, Methylmercuric chloride, and Colistin.	3.77922868294555	3.56	0.941991157101749	11.7941537383288	0
5521	WBGene00013846 || (2)	ZC84.1	ZC84.1	ZC84.1 is predicted to have serine-type endopeptidase inhibitor activity, based on protein domain information.	3.76756795829209	2.39	0.634361483709888	5.24157361543345	0
8085	WBGene00007903 || (3)	lgc-21	C33G3.3	lgc-21 is an ortholog of members of the human CHRN (Cholinergic receptors nicotinic subunits) family including CHRNA2\; lgc-21 is predicted to have extracellular ligand-gated ion channel activity and transmembrane signaling receptor activity, based on protein domain information.	3.69541893525536	2.42666666666667	0.656668894429146	5.37649759837367	0
5787	WBGene00004127 || (1)	abu-12	F52D1.3	Microarray and RNA sequencing studies indicate that abu-12 is affected by Hydrogen sulfide, Methylmercury hydroxide, 1-methylnicotinamide, Sodium arsenite, D-glucose, Zidovudine, Resveratrol, single-walled carbon nanotubes, Colistin, and Sirolimus\; microarray and tiling array studies indicate that abu-12 is enriched in the hypodermis and in the PVD and OLL neurons.	3.68207417997161	2.24444444444444	0.609559811872597	4.73854600471815	0
8197	WBGene00003096 || (1)	lys-7	C02A12.4	lys-7 is involved in defense response to Gram-negative bacterium, defense response to Gram-positive bacterium, defense response to fungus and innate immune response\; lys-7 is expressed in the intestine, rectal gland cell, and the head neurons.	3.64519771079358	2.44666666666667	0.671202733235014	5.45155070793931	0
6695	WBGene00000893 || (2)	cyn-17	ZC250.1	cyn-17 is predicted to have peptidyl-prolyl cis-trans isomerase activity, based on protein domain information.	3.63520127005076	2.06791666666667	0.568858919505656	4.1928077090028	0
2577	WBGene00009982 || (2)	F53F1.4	F53F1.4	Microarray and RNA sequencing studies indicate that F53F1.4 is affected by Aldicarb, 1-methylnicotinamide, Nicotinic acid, Rotenone, Neurotoxins, Juglone, Zidovudine, Cholestanol, Resveratrol, Humic substances, Selenium, Colistin, Dafa#1, Sirolimus, and Ag nanoparticles\; tiling array and RNA sequencing studies indicate that F53F1.4 is enriched in the germline precursor cell and hypodermis and in…	3.60750005917585	2.91666666666667	0.808500795238516	7.55099450145355	0
4347	WBGene00012346 || (1)	W08G11.1	W08G11.1	RNA sequencing and microarray studies indicate that W08G11.1 is affected by Methylmercury hydroxide, Methylmercuric chloride, D-glucose, Sesamin, Zidovudine, Selenium, Colistin, and Sirolimus\; tiling array studies indicate that W08G11.1 is enriched in the hypodermis.	3.60370477005687	2.20833333333333	0.612795296574332	4.62141078748909	0
83	WBGene00007149 || (1)	B0334.13	B0334.13	Tiling array, RNA sequencing, and microarray studies indicate that B0334.13 is affected by hpl-2, eat-2, emr-1, clk-1, ash-2, wrn-1, dop-1, dpy-21, elli-1, alg-2, emb-4, sma-4, lin-22, cox-5B, and mir-243\; microarray and RNA sequencing studies indicate that B0334.13 is affected by Methylmercuric chloride, Rotenone, Multi-walled carbon nanotubes, D-glucose, Zidovudine, and Colistin\; tiling array…	3.59940057239648	2.60857142857143	0.724723846680571	6.09899455779883	0
3513	WBGene00011290 || (3)	R102.3	R102.3	Microarray and RNA sequencing studies indicate that R102.3 is affected by Methylmercuric chloride, Manganese chloride, D-glucose, Paraquat, Colistin, adsorbable organic bromine compounds, and Sirolimus\; RNA sequencing studies indicate that R102.3 is enriched in the germ line and male.	3.57671187807804	2.28777777777778	0.639631554277478	4.88303384582532	0
746	WBGene00016217 || (1)	C29F9.2	C29F9.2	Microarray and RNA sequencing studies indicate that C29F9.2 is affected by Hydrogen sulfide, Methylmercury hydroxide, Procyanidin, Cry5B, Chlorpyrifos, Quercetin, Hydrolyzable Tannins, Copper sulfate, and Colistin\; tiling array, RNA sequencing, and microarray studies indicate that C29F9.2 is enriched in the intestine and male-specific tissues and in the ASER neurons.	3.5548934379252	2.23333333333333	0.628241991590276	4.70219162513443	0
980	WBGene00016598 || (1)	C42D4.13	C42D4.13	RNA sequencing and microarray studies indicate that C42D4.13 is affected by Methylmercury hydroxide, 1-methylnicotinamide, Zidovudine, Resveratrol, Cry5B, single-walled carbon nanotubes, Selenium, Colistin, Dafa#1, and Sirolimus\; tiling array and RNA sequencing studies indicate that C42D4.13 is enriched in the germline precursor cell, hypodermis, and pharyngeal muscle cell and in the NSM neurons.	3.52128137079546	2.76	0.783805583640853	6.77396249890022	0
1912	WBGene00009149 || (3)	F26D2.10	F26D2.10	Microarray and RNA sequencing studies indicate that F26D2.10 is affected by Hydrogen sulfide, Ethanol, Methylmercuric chloride, Manganese chloride, D-glucose, Diazinon, Paraquat, Colistin, Sirolimus, and Triclosan\; RNA sequencing studies indicate that F26D2.10 is enriched in the germ line, amphid sheath cell, and male.	3.51871446674059	2.07	0.588283027669891	4.19886673449227	0
510	WBGene00007610 || (2)	C15H7.3	C15H7.3	C15H7.3 is predicted to have protein tyrosine phosphatase activity, based on protein domain information.	3.51510334085339	2.08	0.591732247477828	4.22807216224552	0
1329	WBGene00017073 || (1)	D2096.6	D2096.6	D2096.6 is involved in endoplasmic reticulum unfolded protein response[HEP]\; D2096.6 is expressed in the epithelial cell and the pharynx.	3.50306028243145	2.04416666666667	0.58353739355231	4.12434971122093	0
8251	WBGene00021772 || (1)	math-45	Y51H7BM.1	RNA sequencing and microarray studies indicate that math-45 is affected by Rotenone, Mianserin, D-glucose, 4-bromodiphenyl ether, and Colistin\; tiling array and RNA sequencing studies indicate that math-45 is enriched in the intestine.	3.49060809670332	2.48611111111111	0.712228655362113	5.60265676312634	0
3209	WBGene00010760 || (1)	K10H10.4	K10H10.4	RNA sequencing and microarray studies indicate that K10H10.4 is affected by 1-methylnicotinamide, Nicotinic acid, Rotenone, D-glucose, Neurotoxins, Cry5B, Zidovudine, Hydrolyzable Tannins, Colistin, Dafa#1, and adsorbable organic bromine compounds\; tiling array and RNA sequencing studies indicate that K10H10.4 is enriched in the hypodermis and pharyngeal muscle cell and in the ASER neurons.	3.48625460641257	2.08111111111111	0.596947539999845	4.23132972351025	0
288	WBGene00007344 || (1)	C05E7.2	C05E7.2	Microarray and RNA sequencing studies indicate that C05E7.2 is affected by Heme, Aldicarb, 1-methylnicotinamide, Nicotinic acid, Methylmercuric chloride, Rotenone, Sodium arsenite, D-glucose, Neurotoxins, Sesamin, Zidovudine, Chlorpyrifos, single-walled carbon nanotubes, Colistin, adsorbable organic bromine compounds, Sirolimus, and Ag nanoparticles\; tiling array, RNA sequencing, and microarray …	3.46903690826648	2.26555555555556	0.653079115461957	4.80839546706235	0
8179	WBGene00003075 || (1)	lrx-1	T04H1.6	lrx-1 is an ortholog of human LRP10 (LDL receptor related protein 10), LRP12 (LDL receptor related protein 12) and LRP3 (LDL receptor related protein 3)\; RNA sequencing and microarray studies indicate that lrx-1 is affected by Multi-walled carbon nanotubes, D-glucose, Zidovudine, Resveratrol, Hydrolyzable Tannins, Selenium, Colistin, Sirolimus, and Triclosan\; microarray studies indicate that lr…	3.459461251195	1.80611111111111	0.522078722658687	3.49698379621041	0
6561	WBGene00000645 || (1)	col-69	K01A2.7	col-69 is an ortholog of human SFTPD (surfactant protein D)\; col-69 is a structural constituent of cuticle, based on protein domain information.	3.44753741314458	2.09444444444444	0.607518989194681	4.27061677885493	0
5771	WBGene00000009 || (1)	aat-8	F28F9.4	aat-8 is an ortholog of human SLC7A11 (solute carrier family 7 member 11), SLC7A7 (solute carrier family 7 member 7) and SLC7A6 (solute carrier family 7 member 6)\; aat-8 is predicted to have transmembrane transporter activity, based on protein domain information.	3.44535386270413	2.22	0.644346005799708	4.65893434587382	0
932	WBGene00007996 || (1)	C38C6.3	C38C6.3	RNA sequencing and microarray studies indicate that C38C6.3 is affected by Methylmercury hydroxide, 1-methylnicotinamide, Zidovudine, Fluoranthene, Chlorpyrifos, Diazinon, Selenium, Colistin, Dafa#1, adsorbable organic bromine compounds, and Sirolimus\; tiling array, RNA sequencing, and microarray studies indicate that C38C6.3 is enriched in the germline precursor cell, hypodermis, and body wall …	3.44376826418035	2.30333333333333	0.668840977858756	4.93596899849628	0
6928	WBGene00001099 || (1)	dsc-4	K02D7.4	dsc-4 is an ortholog of human MTTP (microsomal triglyceride transfer protein)\; dsc-4 is involved in endoplasmic reticulum unfolded protein response[HEP]\; dsc-4 is expressed in the intestine.	3.44252486270938	1.97666666666667	0.574190963173165	3.93582661403245	0
4969	WBGene00021768 || (1)	Y51F10.7	Y51F10.7	Microarray and RNA sequencing studies indicate that Y51F10.7 is affected by Cholesterol, Lathosterol, Diallyl trisulfide, Rotenone, 4-bromodiphenyl ether, Procyanidin, Diazinon, Cry5B, Quercetin, Hydrolyzable Tannins, Humic substances, Sirolimus, and Ag nanoparticles\; microarray, tiling array, and RNA sequencing studies indicate that Y51F10.7 is enriched in the intestine and pharyngeal muscle ce…	3.4323515523932	2.24	0.652613803046534	4.72397064571812	0
2277	WBGene00018297 || (2)	F41F3.3	F41F3.3	RNA sequencing and microarray studies indicate that F41F3.3 is affected by Nitric Oxide, Methylmercury hydroxide, 1-methylnicotinamide, Nicotinic acid, Rotenone, Bisphenol A, Neurotoxins, Sesamin, Resveratrol, Humic substances, Colistin, adsorbable organic bromine compounds, and Sirolimus\; tiling array, RNA sequencing, and microarray studies indicate that F41F3.3 is enriched in the hypodermis an…	3.40932503828098	2.30333333333333	0.675598045792283	4.93596899849628	0
5811	WBGene00015335 || (1)	acdh-6	C02D5.1	acdh-6 is an ortholog of human ACADL (acyl-CoA dehydrogenase, long chain)\; acdh-6 is predicted to have flavin adenine dinucleotide binding activity and oxidoreductase activity, acting on the CH-CH group of donors, based on protein domain information.	3.40591346276239	2.04533333333333	0.60052416354538	4.12768630507994	0
8149	WBGene00010267 || (1)	lips-9	F58G1.5	lips-9 is predicted to have hydrolase activity, based on protein domain information.	3.40286858147359	2.02833333333333	0.59606572653916	4.07933314920658	0
4118	WBGene00020803 || (2)	T25E4.1	T25E4.1	RNA sequencing and microarray studies indicate that T25E4.1 is affected by Methylmercury hydroxide, 1-methylnicotinamide, Tunicamycin, Manganese chloride, D-glucose, Neurotoxins, Zidovudine, Resveratrol, Cadmium, Hydrolyzable Tannins, Colistin, Dafa#1, and Ag nanoparticles\; microarray, proteomic, tiling array, and RNA sequencing studies indicate that T25E4.1 is enriched in the pharynx, germ line…	3.38522576285736	2.98	0.880295793768471	7.88986163594687	0
8451	WBGene00003474 || (1)	mtl-2	T08G5.10	mtl-2 is involved in response to cadmium ion and response to heat\; mtl-2 is expressed in the intestine.	3.38213121663026	2.37333333333333	0.701727159982271	5.18136900756779	0
2952	WBGene00010468 || (1)	K01D12.9	K01D12.9	Microarray and RNA sequencing studies indicate that K01D12.9 is affected by Heme, Methylmercury hydroxide, 1-methylnicotinamide, Nicotinic acid, Methylmercuric chloride, Rotenone, D-glucose, Sesamin, Zidovudine, Resveratrol, Atrazine, Copper sulfate, Colistin, adsorbable organic bromine compounds, and Sirolimus\; tiling array and RNA sequencing studies indicate that K01D12.9 is enriched in the ge…	3.37178227030402	2.99666666666667	0.888748568689896	7.98153741221619	0
8651	WBGene00007770 || (2)	nhr-259	C27C7.8	Microarray studies indicate that nhr-259 is affected by Resveratrol, Dafa#1, and Sirolimus.	3.35402866864601	1.80233333333333	0.537363723268627	3.48783872691854	0
6762	WBGene00016246 || (1)	daf-37	C30B5.5	daf-37 functions in G-protein coupled receptor signaling pathway involved in dauer larval development and G-protein coupled receptor signaling pathway involved in social behavior\; daf-37 exhibits ascr#2 binding activity, protein heterodimerization activity, and protein homodimerization activity and is predicted to have G-protein coupled receptor activity, based on protein domain information\; da…	3.35011638074394	2.09190476190476	0.624427489722081	4.26310551026211	0
6836	WBGene00000971 || (1)	dhs-7	E04F6.7	dhs-7 is an ortholog of human Wwox (WW domain containing oxidoreductase)\; microarray and RNA sequencing studies indicate that dhs-7 is affected by Methylmercuric chloride, D-glucose, Zidovudine, Cry5B, Diazinon, Humic substances, Dafa#1, and Allantoin\; tiling array and RNA sequencing studies indicate that dhs-7 is enriched in the intestine and male.	3.32904702128893	2.2225	0.667608473472237	4.66701466292871	0
5015	WBGene00013173 || (1)	Y53F4B.27	Y53F4B.27	Microarray and RNA sequencing studies indicate that Y53F4B.27 is affected by Hydrogen sulfide, Ethanol, Nitric Oxide, Methylmercury hydroxide, 1-methylnicotinamide, Nicotinic acid, D-glucose, Neurotoxins, Sesamin, Zidovudine, Selenium, Colistin, adsorbable organic bromine compounds, and Sirolimus\; tiling array, RNA sequencing, and microarray studies indicate that Y53F4B.27 is enriched in the ger…	3.28173995762882	2.10533333333333	0.641529603355446	4.30297164453863	0
10400	WBGene00013904 || (1)	ugt-6	ZC455.4	ugt-6 is an ortholog of human UGT3A2 (UDP glycosyltransferase family 3 member A2) and UGT3A1 (UDP glycosyltransferase family 3 member A1)\; ugt-6 is predicted to have transferase activity, transferring hexosyl groups, based on protein domain information.	3.25787905925875	2.29	0.70291129853084	4.89056111076827	0
557	WBGene00044374 || (5)	C17F4.12	C17F4.12	Tiling array, microarray, and RNA sequencing studies indicate that C17F4.12 is affected by hpl-2, bar-1, clk-1, jmjd-3.1, dpy-21, emb-4, his-3, eri-1, octr-1, mir-35, oga-1, ogt-1, and pmk-1\; microarray and RNA sequencing studies indicate that C17F4.12 is affected by Tunicamycin, Multi-walled carbon nanotubes, Cry5B, and Colistin\; RNA sequencing studies indicate that C17F4.12 is enriched in the…	3.25663666116319	1.82933333333333	0.5617247251279	3.55372817407618	0
7584	WBGene00019846 || (4)	gpx-7	R03G5.5	gpx-7 is an ortholog of human GPX4 (glutathione peroxidase 4)\; gpx-7 is predicted to have glutathione peroxidase activity, based on protein domain information.	3.24631302818967	2.20333333333333	0.67871869231355	4.60542192079992	0
7487	WBGene00001578 || (1)	ges-1	R12A1.4	ges-1 is an ortholog of human ACHE (acetylcholinesterase (Cartwright blood group)) and CES2 (carboxylesterase 2)\; ges-1 exhibits carboxylic ester hydrolase activity\; ges-1 is expressed in the pharynx and the intestine\; ges-1 is localized to the peroxisome.	3.24167435742186	1.87333333333333	0.577890659820382	3.66378116108099	0
4083	WBGene00020766 || (1)	T24C12.4	T24C12.4	RNA sequencing and microarray studies indicate that T24C12.4 is affected by 1-methylnicotinamide, Multi-walled carbon nanotubes, D-glucose, Zidovudine, Resveratrol, Cadmium, Selenium, Colistin, Sirolimus, and Triclosan.	3.23139340248713	2.30333333333333	0.712798798054272	4.93596899849628	0
5505	WBGene00022611 || (1)	ZC449.1	ZC449.1	RNA sequencing and microarray studies indicate that ZC449.1 is affected by Methylmercury hydroxide, Zidovudine, Resveratrol, Quercetin, Colistin, Dafa#1, and Sirolimus\; microarray and tiling array studies indicate that ZC449.1 is enriched in the germline precursor cell, hypodermis, and muscle cell and in the PVD, OLL, I5, DA, SAB, and retrovesicular ganglion.	3.21941010071617	1.87	0.580851752805277	3.6553258009176	0
9026	WBGene00016732 || (1)	phat-1	C46H11.8	phat-1 is expressed in the g1P, g1AR, and the pharyngeal gland cell.	3.2077859476862	1.66666666666667	0.519569165102443	3.1748021039364	0
4904	WBGene00021678 || (1)	Y48G1C.5	Y48G1C.5	Y48G1C.5 is predicted to have protein tyrosine phosphatase activity, based on protein domain information.	3.20509943979967	2.24222222222222	0.699579611908194	4.73125271251425	0
6504	WBGene00000704 || (1)	col-130	F08G5.4	col-130 is an ortholog of human SFTPD (surfactant protein D)\; col-130 is a structural constituent of cuticle, based on protein domain information\; col-130 is expressed in the intestine and the vulva.	3.20490328582994	2.00666666666667	0.62612393813532	4.01852669760821	0
506	WBGene00015795 || (1)	C15F1.2	C15F1.2	Microarray and RNA sequencing studies indicate that C15F1.2 is affected by Lithium Chloride, Methylmercury hydroxide, 1-methylnicotinamide, Nicotinic acid, Tunicamycin, Manganese chloride, TPEN, Zidovudine, Resveratrol, Fluoranthene, Chlorpyrifos, Diazinon, Dafa#1, adsorbable organic bromine compounds, and Sirolimus\; microarray studies indicate that C15F1.2 is enriched in the male-specific tissu…	3.20241510343728	1.64666666666667	0.514195259977145	3.1310936651964	0
5883	WBGene00007210 || (2)	agmo-1	BE10.2	agmo-1 is an ortholog of human AGMO (alkylglycerol monooxygenase)\; agmo-1 is predicted to have iron ion binding activity and oxidoreductase activity, based on protein domain information\; agmo-1 is expressed in the hypodermis.	3.19025684600536	1.93333333333333	0.606011812420099	3.81936641564167	0
6105	WBGene00018195 || (1)	btb-16	F39E9.2	Microarray and RNA sequencing studies indicate that btb-16 is affected by Tunicamycin, Mianserin, Ethanol, Resveratrol, Cry5B, Humic substances, single-walled carbon nanotubes, Colistin, and Dafa#1\; tiling array and microarray studies indicate that btb-16 is enriched in the intestine and in the dopaminergic, PVD, and OLL neurons.	3.18933568061143	2.00333333333333	0.628134989211695	4.00925264736869	0
6322	WBGene00012103 || (1)	clec-12	T27F6.2	clec-12 is an ortholog of human CLEC3B (C-type lectin domain family 3 member B) and CLEC3A (C-type lectin domain family 3 member A)\; tiling array, microarray, and RNA sequencing studies indicate that clec-12 is affected by hpl-2, nhr-114, prg-1, ubc-9, clk-1, rsd-2, daf-2, swsn-2.2, npr-1, jmjd-3.1, mir-34, lin-22, smg-2, cox-5B, alg-1, and tdp-1\; RNA sequencing and microarray studies indicate …	3.18623342133331	2.11	0.662223924296496	4.31691294601771	0
6106	WBGene00018200 || (4)	btb-17	F39E9.11	RNA sequencing and microarray studies indicate that btb-17 is affected by Rotenone, Tunicamycin, Mianserin, Cry5B, Humic substances, single-walled carbon nanotubes, and Dafa#1\; tiling array and RNA sequencing studies indicate that btb-17 is enriched in the intestine and in the ASER neurons.	3.18522329954796	2.02666666666667	0.636271456055933	4.07462323982917	0
10037	WBGene00011235 || (5)	suro-1	R11A5.7	suro-1 is an ortholog of human cpo (carboxypeptidase O) and members of the CP (M14 carboxypeptidases) family including CPA1\; suro-1 is predicted to have metallocarboxypeptidase activity and zinc ion binding activity, based on protein domain information\; suro-1 is expressed in the hypodermis and the intestine\; suro-1 is localized to the collagen and cuticulin-based cuticle extracellular matrix …	3.17881997538619	2.21666666666667	0.697323750269113	4.64818234783136	0
9129	WBGene00004153 || (1)	pqn-71	T23F1.6	Microarray and RNA sequencing studies indicate that pqn-71 is affected by Aldicarb, 1-methylnicotinamide, Methylmercuric chloride, Tunicamycin, Neurotoxins, Zidovudine, Atrazine, Hydrolyzable Tannins, single-walled carbon nanotubes, Colistin, Dafa#1, Sirolimus, and Ag nanoparticles\; microarray and RNA sequencing studies indicate that pqn-71 is enriched in the pharynx, intestine, arcade cell, and…	3.16872422965788	2.342	0.739098713002507	5.0700500881377	0
6479	WBGene00000678 || (1)	col-104	F58F6.1	col-104 is an ortholog of human ADIPOQ (adiponectin, C1Q and collagen domain containing) and members of the C1QTNF (C1q and TNF related) family including C1QTNF9B\; col-104 is a structural constituent of cuticle, based on protein domain information.	3.16777781675644	2.34333333333333	0.739740432847884	5.07473797529972	0
7226	WBGene00022495 || (3)	fbxa-78	Y119D3B.19	fbxa-78 is involved in innate immune response[HEP].	3.15064836347006	2.14666666666667	0.681341241236571	4.42803512638123	0
4017	WBGene00011911 || (1)	T22B3.3	T22B3.3	RNA sequencing and microarray studies indicate that T22B3.3 is affected by Ethanol, Methylmercuric chloride, Rotenone, Manganese chloride, D-glucose, Bisphenol S, Zidovudine, Chlorpyrifos, Diazinon, Quercetin, Humic substances, single-walled carbon nanotubes, Paraquat, Colistin, and adsorbable organic bromine compounds\; tiling array and RNA sequencing studies indicate that T22B3.3 is enriched in…	3.12749233001204	2.36333333333333	0.755663990173313	5.14557867750561	0
2491	WBGene00009904 || (1)	F49E12.12	F49E12.12	F49E12.12 is an ortholog of human PGAP2 (post-GPI attachment to proteins 2)\; microarray, tiling array, and RNA sequencing studies indicate that F49E12.12 is affected by sma-2, sma-4, rsr-2, emr-1, lem-2, blmp-1, prg-1, wrn-1, daf-16, jmjd-1.2, dop-1, hsf-1, dpy-21, daf-12, pgl-1, pgl-3, glh-4, glh-1, mir-71, and cox-5B\; RNA sequencing and microarray studies indicate that F49E12.12 is affected b…	3.10664857949763	1.84333333333333	0.593351094004787	3.58838163507932	0
7614	WBGene00001714 || (1)	grl-5	Y47D7A.5	grl-5 is expressed in the hypodermis.	3.10439200448918	2.54666666666667	0.820343134173778	5.84282737844029	0
7608	WBGene00001725 || (3)	grl-16	Y65B4BR.6	Microarray and RNA sequencing studies indicate that grl-16 is affected by Hydrogen sulfide, 1-methylnicotinamide, Nicotinic acid, D-glucose, Bisphenol S, Neurotoxins, Zidovudine, Humic substances, single-walled carbon nanotubes, Colistin, Dafa#1, adsorbable organic bromine compounds, and Sirolimus\; proteomic, tiling array, RNA sequencing, and microarray studies indicate that grl-16 is enriched i…	3.10384947373535	2.39	0.770011567965548	5.24157361543345	0
7517	WBGene00019154 || (1)	glf-1	H04M03.4	glf-1 is an ortholog of human Ppox (protoporphyrinogen oxidase)\; glf-1 is predicted to have oxidoreductase activity, based on protein domain information\; glf-1 is expressed in the muscle cell, hypodermis, and the nervous system\; glf-1 is localized to the cytoplasm.	3.09910289777846	1.72666666666667	0.557150479870932	3.30962249080005	0
3383	WBGene00044724 || (3)	R02E4.3	R02E4.3	RNA sequencing and microarray studies indicate that R02E4.3 is affected by Ethanol, 1-methylnicotinamide, Tunicamycin, D-glucose, Zidovudine, Copper sulfate, Selenium, Colistin, adsorbable organic bromine compounds, and Ag nanoparticles\; tiling array and RNA sequencing studies indicate that R02E4.3 is enriched in the excretory cell, hypodermis, and intestine and in the GABAergic, AFD, ASER, and …	3.09823009914656	2.49333333333333	0.804760541839727	5.63077433613596	0
2158	WBGene00009496 || (1)	F36H1.11	F36H1.11	Tiling array, microarray, and RNA sequencing studies indicate that F36H1.11 is affected by hpl-2, nhr-114, rsr-2, emr-1, blmp-1, ubc-9, clk-1, npr-1, cox-5B, jmjd-1.2, dpy-21, mir-34, daf-12, daf-16, emb-4, lin-22, and mir-243\; microarray and RNA sequencing studies indicate that F36H1.11 is affected by Methylmercuric chloride, Zidovudine, and Colistin\; RNA sequencing studies indicate that F36H1…	3.08302316255444	2.08666666666667	0.676824842580085	4.24765521584943	0
2481	WBGene00009877 || (1)	F49C12.7	F49C12.7	RNA sequencing and microarray studies indicate that F49C12.7 is affected by Ethanol, 1-methylnicotinamide, Methylmercuric chloride, D-glucose, 4-bromodiphenyl ether, Chlorpyrifos, Diazinon, Humic substances, R24, Colistin, Dafa#1, and Sirolimus\; proteomic, tiling array, RNA sequencing, and microarray studies indicate that F49C12.7 is enriched in the germ line, coelomocytes, and intestine and in …	3.0796068800949	2.35333333333333	0.76416679951722	5.11003556931165	0
6076	WBGene00007808 || (1)	best-7	C29F4.2	best-7 is an ortholog of human Best4 (bestrophin 4), Best2 (bestrophin 2) and Best1 (bestrophin 1)\; RNA sequencing and microarray studies indicate that best-7 is affected by Rotenone, D-glucopyranose, Cholestanol, Estrogen, Atrazine, Cry5B, Chlorpyrifos, Diazinon, Humic substances, Paraquat, Colistin, and adsorbable organic bromine compounds\; tiling array and RNA sequencing studies indicate tha…	3.06369408788019	2.25666666666667	0.736583549772125	4.77886054062408	0
2553	WBGene00018737 || (1)	F53B1.4	F53B1.4	F53B1.4 is an ortholog of human TGDS (TDP-glucose 4,6-dehydratase)\; F53B1.4 is involved in endoplasmic reticulum unfolded protein response[HEP].	3.0135424063424	2.176	0.722073794422246	4.51898885828049	0
71	WBGene00015116 || (1)	B0286.3	B0286.3	pacs-1 is an ortholog of human PAICS (phosphoribosylaminoimidazole carboxylase\; phosphoribosylaminoimidazolesuccinocarboxamide synthase)\; pacs-1 exhibits identical protein binding activity.	3.00372285731256	1.62666666666667	0.541550184201099	3.08798697344867	0
6417	WBGene00009395 || (1)	clec-64	F35C5.7	clec-64 is expressed in the head neurons, in the hermaphrodite, and in the male.	3.00010148789502	1.99916666666667	0.66636634618296	3.99769017656552	0
319	WBGene00015546 || (1)	C06G1.2	C06G1.2	Microarray and RNA sequencing studies indicate that C06G1.2 is affected by Hydrogen sulfide, Methylmercuric chloride, Multi-walled carbon nanotubes, D-glucose, Zidovudine, Resveratrol, Atrazine, single-walled carbon nanotubes, Colistin, and Sirolimus\; microarray studies indicate that C06G1.2 is enriched in the pharynx and in the DA neurons.	2.99527488154727	2.11708333333333	0.706807694471004	4.33816021009517	0
2161	WBGene00018127 || (8)	F36H12.14	F36H12.14	Microarray and RNA sequencing studies indicate that F36H12.14 is affected by Tryptophan, Methylmercuric chloride, Tunicamycin, Manganese chloride, D-glucose, Hydrolyzable Tannins, Paraquat, Colistin, and Sirolimus\; RNA sequencing studies indicate that F36H12.14 is enriched in the germ line and male.	2.9949732989572	2.53	0.844748766501825	5.77571678208998	0
6536	WBGene00000747 || (1)	col-174	F46C8.2	col-174 is an ortholog of human MARCO (macrophage receptor with collagenous structure)\; col-174 is a structural constituent of cuticle, based on protein domain information.	2.99234795274627	1.91133333333333	0.63874033485283	3.76156581588774	0
3607	WBGene00011278 || (5)	R74.2	R74.2	RNA sequencing and microarray studies indicate that R74.2 is affected by Ethanol, Methylmercury hydroxide, 1-methylnicotinamide, Rotenone, D-glucose, Zidovudine, Resveratrol, and Colistin\; tiling array studies indicate that R74.2 is enriched in the germline precursor cell.	2.9856014644884	2.49333333333333	0.835119275961562	5.63077433613596	0
317	WBGene00015544 || (1)	C06E8.5	C06E8.5	C06E8.5 is predicted to have lipid binding activity, based on protein domain information.	2.98469026582348	2.50833333333333	0.840399877352527	5.68962407278913	0
6560	WBGene00000641 || (3)	col-65	K08C9.4	col-65 is an ortholog of human SFTPD (surfactant protein D)\; col-65 is a structural constituent of cuticle, based on protein domain information.	2.98293825560401	2.08	0.697299046030312	4.22807216224552	0
6657	WBGene00009983 || (1)	cut-2	F53F1.5	cut-2 is localized to the cortical layer of collagen and cuticulin-based cuticle extracellular matrix.	2.98287079880787	2.44	0.818003917895191	5.42641730979069	0
463	WBGene00007560 || (1)	C14A4.9	C14A4.9	RNA sequencing and microarray studies indicate that C14A4.9 is affected by Methylmercury hydroxide, 1-methylnicotinamide, Methylmercuric chloride, Rotenone, Manganese chloride, Indole, Sesamin, Zidovudine, Cadmium, Quercetin, Selenium, Colistin, Dafa#1, adsorbable organic bromine compounds, and Sirolimus\; tiling array, RNA sequencing, and microarray studies indicate that C14A4.9 is enriched in t…	2.97549130563362	1.74	0.584777376665691	3.34035167771348	0
4863	WBGene00021625 || (1)	Y47D7A.13	Y47D7A.13	RNA sequencing and microarray studies indicate that Y47D7A.13 is enriched in the intestine and in neurons including the DA neurons.	2.96800811439785	2.15666666666667	0.726637725889174	4.45883454635569	0
5793	WBGene00000031 || (5)	abu-8	C03A7.14	abu-8 is involved in endoplasmic reticulum unfolded protein response[HEP] and pharynx development.	2.95967548077074	1.742	0.58857804219345	3.34498559965625	0
6340	WBGene00009518 || (1)	clec-166	F38A1.5	clec-166 is expressed in the rectum.	2.94465007152235	1.90333333333333	0.64636995469867	3.74076499140127	0
3567	WBGene00020033 || (1)	R12E2.7	R12E2.7	R12E2.7 is expressed in the anal depressor muscle, vulval cell, hypodermis, intestinal muscle, anal sphincter muscle, rectal muscle, body wall musculature, and the vulC.	2.92162113522673	2.49916666666667	0.855404089371335	5.65358766586465	0
6484	WBGene00000684 || (2)	col-110	F19C7.7	col-110 is a structural constituent of cuticle, based on protein domain information.	2.92014484222185	1.79333333333333	0.614124788402221	3.46614818336986	0
8844	WBGene00022577 || (1)	nstp-3	ZC250.3	nstp-3 is an ortholog of human SLC35A2 (solute carrier family 35 member A2)\; nstp-3 is predicted to have pyrimidine nucleotide-sugar transmembrane transporter activity, based on protein domain information.	2.91929867419269	1.87904761904762	0.643664053856105	3.6783215929954	0
1770	WBGene00219316 || (1)	F21A3.11	F21A3.11	F21A3.11 is an ortholog of human ACP7 (acid phosphatase 7, tartrate resistant (putative))\; F21A3.11 is predicted to have acid phosphatase activity and metal ion binding activity, based on protein domain information.	2.8967094200894	1.64666666666667	0.568461114962592	3.1310936651964	0
5355	WBGene00013559 || (1)	Y75B8A.28	Y75B8A.28	Microarray and RNA sequencing studies indicate that Y75B8A.28 is affected by Heme, D-glucose, Diazinon, Cry5B, Humic substances, Paraquat, and Colistin\; tiling array and RNA sequencing studies indicate that Y75B8A.28 is enriched in the intestine.	2.87191760431022	1.68	0.584974999797567	3.20427951035849	0
3566	WBGene00020040 || (4)	R12E2.15	R12E2.15	Microarray and RNA sequencing studies indicate that R12E2.15 is affected by Hydrogen sulfide, Methylmercury hydroxide, 1-methylnicotinamide, Methylmercuric chloride, Rotenone, D-glucose, Neurotoxins, Indole, Sesamin, Cholestanol, Resveratrol, Chlorpyrifos, Quercetin, Humic substances, Copper sulfate, Colistin, Dafa#1, adsorbable organic bromine compounds, Sirolimus, and Ag nanoparticles\; tiling …	2.86072125328104	2.11666666666667	0.739906645654135	4.33690748120567	0
9036	WBGene00004020 || (1)	pho-1	EGAP2.3	pho-1 is an ortholog of human ACP2 (acid phosphatase 2, lysosomal), ACPT (acid phosphatase, testicular) and ACPP (acid phosphatase, prostate)\; pho-1 is expressed in the intestine.	2.85402933968862	1.74333333333333	0.610832309636851	3.3480784517538	0
10531	WBGene00006947 || (1)	wrt-1	ZK1290.12	wrt-1 is predicted to have peptidase activity, based on protein domain information\; wrt-1 is expressed in the hyp10, hyp9, hyp8, hyp6, and the hyp7 syncytium.	2.84406717919721	1.68	0.590703346351407	3.20427951035849	0
6510	WBGene00000603 || (1)	col-14	C46A5.3	col-14 is an ortholog of human MARCO (macrophage receptor with collagenous structure)\; col-14 is a structural constituent of cuticle, based on protein domain information.	2.830188820272	1.8	0.635999968308477	3.4822022531845	0
800	WBGene00016320 || (3)	C32E8.1	C32E8.1	Microarray and RNA sequencing studies indicate that C32E8.1 is affected by cyc-1, spe-44, emr-1, lem-2, jmjd-3.1, mir-34, pgl-1, pgl-3, glh-4, glh-1, and sir-2.1\; microarray and RNA sequencing studies indicate that C32E8.1 is affected by Tunicamycin, Multi-walled carbon nanotubes, Chlorpyrifos, Diazinon, Paraquat, Colistin, and Microcystin-LR\; RNA sequencing studies indicate that C32E8.1 is enr…	2.82323433677835	1.54533333333333	0.547362758097065	2.91871497693287	0
8186	WBGene00016890 || (1)	lst-5	C52E12.6	lst-5 is an ortholog of human REPIN1 (replication initiator 1)\; lst-5 is predicted to have nucleic acid binding activity, based on protein domain information\; lst-5 is expressed in the P5.p, P7.p, P7.pa, P7.pp, P5.pa, P5.paa, P5.pap, P5.pp, P5.ppa, P7.pap, P7.ppa, P7.ppp, P5.ppp, and the P7.paa.	2.82240168732303	1.75	0.620039311859903	3.36358566101486	0
7599	WBGene00001695 || (1)	grd-6	T18H9.1	grd-6 is expressed in the nervous system, excretory duct, and the excretory pore.	2.81458996032969	1.83666666666667	0.652552127504757	3.57183804424153	0
1771	WBGene00008994 || (1)	F21A3.4	F21A3.4	Microarray and RNA sequencing studies indicate that F21A3.4 is affected by Methylmercuric chloride, Manganese chloride, Atrazine, Paraquat, Tetrabromobisphenol A, Colistin, and Triclosan\; RNA sequencing studies indicate that F21A3.4 is enriched in the germ line and male.	2.81424769543222	1.69333333333333	0.601700175887775	3.23403060863945	0
5458	WBGene00022572 || (1)	ZC239.14	ZC239.14	ZC239.14 is an ortholog of human KCTD13 (potassium channel tetramerization domain containing 13), TNFAIP1 (TNF alpha induced protein 1) and KCTD10 (potassium channel tetramerization domain containing 10)\; microarray and RNA sequencing studies indicate that ZC239.14 is affected by Tryptophan, Methylmercury hydroxide, 1-methylnicotinamide, Methylmercuric chloride, Multi-walled carbon nanotubes, Re…	2.81393389715031	2.08	0.739178700006574	4.22807216224552	0
8491	WBGene00003548 || (1)	nas-30	Y95B8A.1	nas-30 is predicted to have metalloendopeptidase activity and zinc ion binding activity, based on protein domain information\; nas-30 is expressed in the nervous system, intestine, and the rectal epithelium.	2.80953407337195	1.80666666666667	0.643048498250936	3.49833068022334	0
7719	WBGene00013852 || (1)	hhat-1	ZC101.3	hhat-1 is an ortholog of human HHATL (hedgehog acyltransferase-like) and HHAT (hedgehog acyltransferase)\; RNA sequencing and microarray studies indicate that hhat-1 is affected by Methylmercury hydroxide, Rotenone, D-glucose, and Colistin\; tiling array and RNA sequencing studies indicate that hhat-1 is enriched in the hypodermis and amphid sheath cell and in the PLM neurons.	2.80095190782156	1.70166666666667	0.60753155451003	3.25276515736693	0
747	WBGene00016218 || (7)	C29F9.3	C29F9.3	pals-23 is involved in innate immune response[HEP].	2.79963641926354	1.64333333333333	0.586980981539603	3.12386765373977	0
3612	WBGene00011313 || (1)	T01B7.8	T01B7.8	Microarray and RNA sequencing studies indicate that T01B7.8 is affected by Methylmercuric chloride, Zidovudine, Resveratrol, Atrazine, Colistin, and Dafa#1\; microarray and RNA sequencing studies indicate that T01B7.8 is enriched in the pharynx and intestine and in the ALM, PLM, FLP, and DA neurons.	2.78640310838212	1.79666666666667	0.644797826007978	3.47416594508694	0
8039	WBGene00012777 || (1)	lact-8	Y42A5A.2	Microarray studies indicate that lact-8 is affected by Levamisole, Paraquat, Colistin, and Sirolimus\; RNA sequencing and microarray studies indicate that lact-8 is enriched in the hypodermis and intestine and in the AFD and ASER neurons.	2.7789807792515	1.78	0.640522602131646	3.43426174575101	0
2908	WBGene00019236 || (1)	H23N18.5	H23N18.5	H23N18.5 is predicted to have phospholipase A2 activity, based on protein domain information.	2.77711453442893	1.97333333333333	0.710569661016563	3.92674342098702	0
2689	WBGene00010128 || (1)	F55G11.8	F55G11.8	F55G11.8 is involved in innate immune response[HEP].	2.77129888107554	1.70333333333333	0.614633573074683	3.2565250704228	0
3721	WBGene00011487 || (5)	T05E12.6	T05E12.6	Microarray and RNA sequencing studies indicate that T05E12.6 is affected by Heme, Diallyl trisulfide, Tunicamycin, D-glucopyranose, D-glucose, Indole, Ag nanoparticles, Zidovudine, Deoxyglucose, Atrazine, Fluoranthene, Cry5B, Chlorpyrifos, Diazinon, Quercetin, Humic substances, Colistin, adsorbable organic bromine compounds, Sirolimus, and Octopamine\; RNA sequencing and microarray studies indica…	2.76849519594707	1.72	0.621276136768447	3.29436406907029	0
6374	WBGene00007806 || (6)	clec-230	C29F3.5	Microarray and RNA sequencing studies indicate that clec-230 is affected by Tryptophan, D-glucose, Zidovudine, Acrylamide, Atrazine, Chlorpyrifos, Cry5B, Paraquat, Colistin, Dafa#1, Sirolimus, and Ag nanoparticles\; tiling array and RNA sequencing studies indicate that clec-230 is enriched in the germline precursor cell, hypodermis, and pharyngeal muscle cell.	2.76540235898813	2.17666666666667	0.787106678922165	4.52107755709262	0
872	WBGene00044016 || (2)	C35A5.10	C35A5.10	Tiling array, RNA sequencing, and microarray studies indicate that C35A5.10 is affected by hpl-2, rsr-2, emr-1, lem-2, prg-1, jmjd-3.1, jmjd-1.2, rbr-2, mir-34, daf-12, daf-16, dpy-21, alg-1, alg-2, lin-22, and cox-5B\; RNA sequencing and microarray studies indicate that C35A5.10 is affected by 1-methylnicotinamide, D-glucose, Zidovudine, and Colistin.	2.76200607934761	1.81533333333333	0.657251751510308	3.51940936598391	0
7102	WBGene00001387 || (1)	far-3	F15B9.1	far-3 is predicted to have lipid binding activity, based on protein domain information\; far-3 is expressed in the hypodermis, intestine, vulva, and in the male.	2.7616639074781	2.40666666666667	0.871455306400551	5.30247776714611	0
4235	WBGene00020940 || (1)	W02D7.4	W02D7.4	Microarray and RNA sequencing studies indicate that W02D7.4 is affected by Methylmercuric chloride, Tunicamycin, Manganese chloride, Resveratrol, Atrazine, Fluoranthene, Humic substances, Paraquat, Colistin, and Sirolimus\; RNA sequencing studies indicate that W02D7.4 is enriched in the intestine.	2.75392608431627	1.94	0.704448827093938	3.83705647730106	0
483	WBGene00015759 || (2)	C14C6.5	C14C6.5	C14C6.5 is involved in innate immune response[HEP].	2.74645592967334	1.68666666666667	0.614124788402221	3.21912068974364	0
9027	WBGene00016733 || (1)	phat-2	C46H11.9	phat-2 is expressed in the g2R, g2L, g1P, g1AR, and the g1AL.	2.74567381923313	1.69333333333333	0.616727785169429	3.23403060863945	0
1989	WBGene00009261 || (4)	F30A10.2	F30A10.2	RNA sequencing and microarray studies indicate that F30A10.2 is affected by Methylmercury hydroxide, 1-methylnicotinamide, Methylmercuric chloride, Manganese chloride, D-glucose, Zidovudine, and Colistin\; tiling array, RNA sequencing, and microarray studies indicate that F30A10.2 is enriched in the germline precursor cell, hypodermis, and intestine.	2.7384166365047	1.98111111111111	0.723451312960103	3.94797023010537	0
6884	WBGene00007875 || (1)	dod-24	C32H11.12	dod-24 is involved in defense response to Gram-negative bacterium and innate immune response[HEP].	2.72758554419667	1.83	0.670923045436132	3.55537072466628	0
3307	WBGene00077770 || (1)	M04D5.3	M04D5.3	Microarray studies indicate that M04D5.3 is affected by Ethanol, Humic substances, single-walled carbon nanotubes, and Multi-walled carbon nanotubes\; RNA sequencing and microarray studies indicate that M04D5.3 is enriched in the intestine.	2.72252400729434	1.66333333333333	0.610952678057874	3.16747522111888	0
5650	WBGene00014003 || (1)	ZK593.3	ZK593.3	RNA sequencing and microarray studies indicate that ZK593.3 is affected by 1-methylnicotinamide, D-glucopyranose, D-glucose, Bisphenol S, Zidovudine, Cholestanol, Resveratrol, Cry5B, Quercetin, Humic substances, adsorbable organic bromine compounds, and Sirolimus\; tiling array and RNA sequencing studies indicate that ZK593.3 is enriched in the coelomocytes and intestine.	2.71205657531295	1.79	0.66001572986856	3.45814892523146	0
7300	WBGene00045298 || (1)	fbxc-12	C44C8.7	RNA sequencing and microarray studies indicate that fbxc-12 is affected by pgl-1, pgl-3, glh-4, glh-1, smg-2, eri-1, mut-2, and ash-2\; microarray studies indicate that fbxc-12 is affected by Quercetin, Dafa#1, and Sirolimus.	2.70764273767103	1.82833333333333	0.67524910428396	3.55126577091434	0
2324	WBGene00018375 || (1)	F43C9.1	F43C9.1	Microarray and RNA sequencing studies indicate that F43C9.1 is affected by Hydrogen sulfide, Tryptophan, Tunicamycin, Mianserin, 4-bromodiphenyl ether, Cry5B, Chlorpyrifos, Colistin, and Sirolimus\; tiling array and RNA sequencing studies indicate that F43C9.1 is enriched in the intestine.	2.70646880482337	1.44666666666667	0.53452183305733	2.72577535396965	0
2464	WBGene00018602 || (4)	F48D6.4	F48D6.4	RNA sequencing and microarray studies indicate that F48D6.4 is affected by Ethanol, Methylmercuric chloride, Rotenone, Zidovudine, D-glucopyranose, Chlorpyrifos, Cry5B, Quercetin, Colistin, and Ag nanoparticles\; tiling array, RNA sequencing, and microarray studies indicate that F48D6.4 is enriched in the intestine, pharyngeal muscle cell, and muscle cell and in the ASER neurons.	2.70383844643541	1.59333333333333	0.58928570064306	3.01745725350047	0
8166	WBGene00012256 || (1)	lpr-5	W04G3.2	lpr-5 is expressed widely.	2.70188290971329	1.58	0.584777376665691	2.98969849726988	0
5436	WBGene00021178 || (1)	Y9C9A.8	Y9C9A.8	Microarray and RNA sequencing studies indicate that Y9C9A.8 is affected by Methylmercuric chloride, Mercuric Chloride, Zidovudine, Chlorpyrifos, Diazinon, and Humic substances\; tiling array and RNA sequencing studies indicate that Y9C9A.8 is enriched in the intestine and pharyngeal muscle cell and in the PVD and OLL neurons.	2.6944853227028	2.20583333333333	0.818647373859394	4.61340942749758	0
3919	WBGene00011789 || (3)	T15H9.4	T15H9.4	Microarray and RNA sequencing studies indicate that T15H9.4 is affected by spe-44, wdr-23, eat-2, npr-1, jmjd-3.1, jmjd-1.2, mir-34, pgl-1, pgl-3, glh-4, glh-1, smg-2, mir-71, sir-2.1, mir-243, octr-1, isp-1, nuo-6, and pmk-1\; microarray studies indicate that T15H9.4 is affected by Methylmercuric chloride, Atrazine, Paraquat, Colistin, adsorbable organic bromine compounds, and Sirolimus\; microa…	2.68915962274001	1.70722222222222	0.634853434428232	3.26531511119414	0
2231	WBGene00009595 || (3)	F40F12.7	F40F12.7	cbp-3 is an ortholog of human EP300 (E1A binding protein p300)\; cbp-3 is predicted to have histone acetyltransferase activity, transcription coregulator activity, and zinc ion binding activity, based on protein domain information.	2.68626749578045	1.53333333333333	0.570804410112498	2.89453847488076	0
6761	WBGene00007536 || (1)	daf-36	C12D8.5	daf-36 is predicted to have 2 iron, 2 sulfur cluster binding activity and oxidoreductase activity, based on protein domain information\; daf-36 is expressed in the hmc, nervous system, seam cell, and the intestine\; daf-36 is localized to the cytoplasm.	2.68035702406748	2.32666666666667	0.868043565008337	5.01644963820104	0
8485	WBGene00003541 || (7)	nas-22	T11F9.6	nas-22 is predicted to have metalloendopeptidase activity and zinc ion binding activity, based on protein domain information\; nas-22 is expressed in the reproductive system.	2.67394843550052	1.43	0.534789669469572	2.69446715373138	0
6575	WBGene00000663 || (1)	col-88	W05G11.3	col-88 is an ortholog of human SFTPD (surfactant protein D)\; col-88 is a structural constituent of cuticle, based on protein domain information.	2.66544640368715	1.98	0.742839922521434	3.94493081797344	0
811	WBGene00007872 || (1)	C32H11.9	C32H11.9	RNA sequencing and microarray studies indicate that C32H11.9 is affected by Methylmercury hydroxide, Methylmercuric chloride, Tunicamycin, D-glucose, Ag nanoparticles, Heme, Fluoranthene, Chlorpyrifos, Diazinon, Humic substances, single-walled carbon nanotubes, Dafa#1, adsorbable organic bromine compounds, and Sirolimus\; RNA sequencing studies indicate that C32H11.9 is enriched in the intestine.	2.66344194972176	2.64	0.991198625626434	6.233316637284	0
1716	WBGene00008936 || (1)	F18E2.1	F18E2.1	papl-1 is an ortholog of human ACP7 (acid phosphatase 7, tartrate resistant (putative))\; papl-1 is predicted to have acid phosphatase activity and metal ion binding activity, based on protein domain information.	2.66185644576961	1.52	0.571030042741666	2.86791049603165	0
2687	WBGene00010124 || (2)	F55G11.4	F55G11.4	F55G11.4 is involved in defense response to Gram-negative bacterium\; F55G11.4 is expressed in the intestine.	2.66125549656182	1.67333333333333	0.628775905017454	3.18950675357279	0
8686	WBGene00003663 || (1)	nhr-73	C27C7.4	nhr-73 is predicted to have DNA-binding transcription factor activity, sequence-specific DNA binding activity, and zinc ion binding activity, based on protein domain information\; nhr-73 is expressed in the seam cell.	2.65834553220935	1.85333333333333	0.697175484103841	3.61334080316473	0
4636	WBGene00021397 || (1)	Y38C1AA.6	Y38C1AA.6	Tiling array, RNA sequencing, and microarray studies indicate that Y38C1AA.6 is affected by hpl-2, emr-1, daf-2, npr-1, let-418, mir-34, pgl-1, pgl-3, glh-4, glh-1, emb-4, sma-2, sma-4, hcf-1, sir-2.1, nuo-6, and daf-16\; microarray studies indicate that Y38C1AA.6 is affected by Sirolimus\; tiling array and RNA sequencing studies indicate that Y38C1AA.6 is enriched in the intestine.	2.64865318664526	1.67333333333333	0.631767625059568	3.18950675357279	0
4244	WBGene00175027 || (5)	W02F12.8	W02F12.8	Microarray, RNA sequencing, and tiling array studies indicate that W02F12.8 is affected by nhr-114, prp-8, prg-1, clk-1, wrn-1, daf-2, daf-16, jmjd-1.2, mir-34, elli-1, daf-12, emb-4, sma-4, and cox-5B\; RNA sequencing and microarray studies indicate that W02F12.8 is affected by Methylmercury hydroxide, 1-methylnicotinamide, Rotenone, Sodium arsenite, Zidovudine, and Colistin\; tiling array and R…	2.64767904731466	1.55	0.585418388067862	2.92817139189125	0
3845	WBGene00020421 || (1)	T10E10.4	T10E10.4	T10E10.4 is predicted to have chitin binding activity, based on protein domain information.	2.63905242621999	2.08083333333333	0.788477452232272	4.23051509797382	0
5634	WBGene00013978 || (2)	ZK507.1	ZK507.1	ZK507.1 is an ortholog of human TTBK1 (tau tubulin kinase 1), CTD-2116N17.1 and TTBK2 (tau tubulin kinase 2)\; ZK507.1 is predicted to have ATP binding activity and protein kinase activity, based on protein domain information.	2.63778009288698	1.50761904761905	0.571548421221498	2.84340390397994	0
958	WBGene00008042 || (1)	C40H1.7	C40H1.7	RNA sequencing and microarray studies indicate that C40H1.7 is affected by Rotenone, Bisphenol A, Indole, Levamisole, Procyanidin, Cry5B, Quercetin, Hydrolyzable Tannins, Humic substances, single-walled carbon nanotubes, Dafa#1, Sirolimus, and Octopamine\; microarray, tiling array, and RNA sequencing studies indicate that C40H1.7 is enriched in the intestine, muscle cell, and hermaphrodite-specif…	2.63255410275674	1.75	0.664753669513362	3.36358566101486	0
692	WBGene00016153 || (1)	C27A2.5	C27A2.5	Microarray, tiling array, and RNA sequencing studies indicate that C27A2.5 is affected by lin-15B, hpl-2, rsr-2, jmjd-3.1, jmjd-1.2, rbr-2, daf-12, daf-16, dpy-21, lin-22, cox-5B, lin-14, lin-4, mir-243, aak-2, tax-6, mir-35, oga-1, and pmk-1\; RNA sequencing and microarray studies indicate that C27A2.5 is affected by D-glucose, Zidovudine, Resveratrol, Colistin, Dafa#1, adsorbable organic bromin…	2.62874420222807	1.815	0.690443748182742	3.51859630368974	0
1566	WBGene00008732 || (1)	F13B12.4	F13B12.4	RNA sequencing and microarray studies indicate that F13B12.4 is affected by Methylmercury hydroxide, Methylmercuric chloride, D-glucose, Zidovudine, Resveratrol, Cadmium, Colistin, and adsorbable organic bromine compounds\; tiling array and microarray studies indicate that F13B12.4 is enriched in the germline precursor cell and hypodermis and in neurons.	2.62645957116292	1.59777777777778	0.608338995703759	3.02676732886617	0
138	WBGene00015236 || (1)	B0511.11	B0511.11	RNA sequencing and microarray studies indicate that B0511.11 is affected by Nicotinic acid, Methylmercuric chloride, Manganese chloride, and Colistin\; tiling array, RNA sequencing, and microarray studies indicate that B0511.11 is enriched in the germ line, male, and male-specific tissues and in the AVA neurons.	2.62497159036046	1.92333333333333	0.732706342573872	3.79298412469799	0
1456	WBGene00017271 || (1)	F08F8.6	F08F8.6	Microarray and RNA sequencing studies indicate that F08F8.6 is affected by Tryptophan, Methylmercuric chloride, Manganese chloride, D-glucose, Hydrolyzable Tannins, Paraquat, Colistin, and Sirolimus\; RNA sequencing studies indicate that F08F8.6 is enriched in the germ line and male and in the AFD neurons.	2.62439880471472	1.74466666666667	0.664787174697833	3.3511741635749	0
3677	WBGene00044018 || (4)	T04B2.8	T04B2.8	RNA sequencing studies indicate that T04B2.8 is affected by emr-1, lem-2, csr-1, jmjd-3.1, dpy-21, and mir-71\; RNA sequencing and microarray studies indicate that T04B2.8 is affected by Multi-walled carbon nanotubes, Chlorpyrifos, Diazinon, Paraquat, Tetrabromobisphenol A, Colistin, adsorbable organic bromine compounds, and Triclosan\; tiling array and RNA sequencing studies indicate that T04B2.…	2.61306943397252	1.68666666666667	0.645473344388905	3.21912068974364	0
3502	WBGene00019986 || (1)	R09F10.1	R09F10.1	R09F10.1 is predicted to have cysteine-type peptidase activity, based on protein domain information.	2.6113948437092	1.4	0.536111956938482	2.63901582154579	0
8148	WBGene00015645 || (3)	lips-7	C09E8.2	lips-7 is predicted to have hydrolase activity, based on protein domain information\; lips-7 is expressed in the hypodermis, excretory system, head, rectum, and the vulva.	2.6108006389758	1.54944444444444	0.593474821981154	2.92704402355607	0
10387	WBGene00008485 || (6)	ugt-43	F01D4.1	ugt-43 is an ortholog of human UGT3A2 (UDP glycosyltransferase family 3 member A2) and UGT3A1 (UDP glycosyltransferase family 3 member A1)\; ugt-43 is predicted to have transferase activity, transferring hexosyl groups, based on protein domain information.	2.60973099988812	1.87083333333333	0.716868264742051	3.65743780980841	0
563	WBGene00007660 || (1)	C17H1.7	C17H1.7	RNA sequencing and microarray studies indicate that pals-6 is affected by Nitric Oxide, D-glucose, Resveratrol, Quercetin, Humic substances, single-walled carbon nanotubes, Colistin, and Ag nanoparticles\; microarray, tiling array, and RNA sequencing studies indicate that pals-6 is enriched in the intestine and in the PVD, OLL, and dopaminergic neurons.	2.60956954719181	1.96666666666667	0.753636425893698	3.90863987373698	0
9388	WBGene00009895 || (1)	scl-2	F49E11.10	scl-2 is an ortholog of human GLIPR1 (GLI pathogenesis related 1) and members of the CRISP (Cysteine rich secretory protein) family including CRISP2\; scl-2 is expressed in the intestinal cell.	2.60682866034458	2.18666666666667	0.838822550914269	4.55252413835129	0
4489	WBGene00012429 || (1)	Y11D7A.5	Y11D7A.5	Microarray and RNA sequencing studies indicate that Y11D7A.5 is affected by Heme, Methylmercury hydroxide, 1-methylnicotinamide, D-glucose, Levamisole, Zidovudine, Resveratrol, Atrazine, Chlorpyrifos, Colistin, Dafa#1, adsorbable organic bromine compounds, and Sirolimus\; microarray, tiling array, and RNA sequencing studies indicate that Y11D7A.5 is enriched in the germline precursor cell and hyp…	2.60327710171331	1.46722222222222	0.563605857116244	2.76489026379017	0
7615	WBGene00001715 || (1)	grl-6	K10C2.5	grl-6 is expressed in the nervous system and the intestine.	2.60294910716165	1.70466666666667	0.654898192967551	3.25953612984136	0
8482	WBGene00003532 || (3)	nas-13	F39D8.4	nas-13 is an ortholog of human ASTL (astacin like metalloendopeptidase)\; nas-13 is predicted to have metalloendopeptidase activity and zinc ion binding activity, based on protein domain information\; nas-13 is expressed in certain inner labial neurons and all amphid neurons.	2.58523959579789	1.64333333333333	0.635659973645943	3.12386765373977	0
10367	WBGene00007073 || (1)	ugt-2	AC3.8	ugt-2 is an ortholog of human UGT3A2 (UDP glycosyltransferase family 3 member A2) and UGT3A1 (UDP glycosyltransferase family 3 member A1)\; ugt-2 is predicted to have transferase activity, transferring hexosyl groups, based on protein domain information.	2.57896518429816	1.63333333333333	0.633328958171968	3.10228952366747	0
608	WBGene00016004 || (1)	C18H9.6	C18H9.6	Microarray, tiling array, and RNA sequencing studies indicate that C18H9.6 is enriched in the pharynx and intestine and in the PVD, OLL, and AVE neurons.	2.57758893571143	1.56333333333333	0.606509948764131	2.95535888117926	0
6325	WBGene00021118 || (1)	clec-125	W09G10.6	RNA sequencing and microarray studies indicate that clec-125 is affected by wdr-23, csr-1, ubc-9, hrde-1, npr-1, dop-1, hyl-2, dpy-21, mir-34, sma-2, sma-4, cox-5B, and his-3\; microarray and RNA sequencing studies indicate that clec-125 is affected by Aldicarb, Methylmercury hydroxide, Mercuric Chloride, Tunicamycin, D-glucose, Zidovudine, and Dafa#1\; proteomic, RNA sequencing, and microarray s…	2.57752590160648	1.52	0.589712793595067	2.86791049603165	0
7321	WBGene00016646 || (2)	fbxc-5	C44C8.1	Microarray and RNA sequencing studies indicate that fbxc-5 is affected by fer-1, pgrn-1, htz-1, daf-16, hpk-1, daf-2, hsf-1, pgl-1, pgl-3, glh-4, glh-1, emb-4, lin-22, ash-2, tdp-1, spg-7, nuo-6, and nipi-3\; microarray studies indicate that fbxc-5 is affected by Humic substances, R24, single-walled carbon nanotubes, and Sirolimus\; RNA sequencing and microarray studies indicate that fbxc-5 is en…	2.575351909556	1.43333333333333	0.556558242784166	2.70069989233638	0
9182	WBGene00004219 || (6)	ptr-4	C45B2.7	ptr-4 is an ortholog of human PTCHD4 (patched domain containing 4) and PTCHD1 (patched domain containing 1)\; ptr-4 is involved in endocytosis, the molting cycle and nematode male tail tip morphogenesis.	2.57511709339404	1.57666666666667	0.61226989277936	2.98279880090075	0
7214	WBGene00008352 || (3)	fbxa-6	cTel54X.1	Microarray studies indicate that fbxa-6 is affected by Levamisole, Cry5B, Quercetin, Humic substances, and Multi-walled carbon nanotubes\; tiling array and RNA sequencing studies indicate that fbxa-6 is enriched in the intestine and in the dopaminergic, PVD, and OLL neurons.	2.57381314308657	1.53	0.59444874780816	2.88785839104499	0
1127	WBGene00016805 || (1)	C50D2.1	C50D2.1	RNA sequencing and microarray studies indicate that C50D2.1 is affected by Ethanol, Methylmercury hydroxide, 1-methylnicotinamide, D-glucose, Zidovudine, Atrazine, Fluoranthene, Diazinon, Quercetin, Colistin, and Sirolimus\; tiling array and RNA sequencing studies indicate that C50D2.1 is enriched in the germline precursor cell and hypodermis.	2.57314894536477	1.82	0.707304566756044	3.53081198516262	0
8919	WBGene00016329 || (1)	osr-1	C32E12.3	osr-1 is expressed in the hypodermis and the intestine.	2.56912219536483	1.5347619047619	0.597387663199087	2.89740609611026	0
1494	WBGene00017307 || (1)	F09F9.2	F09F9.2	RNA sequencing and microarray studies indicate that F09F9.2 is affected by Methylmercury hydroxide, 1-methylnicotinamide, Manganese chloride, D-glucose, Sesamin, Zidovudine, Progesterone, Quercetin, Paraquat, Selenium, Colistin, Dafa#1, and Sirolimus\; microarray, tiling array, and RNA sequencing studies indicate that F09F9.2 is enriched in the germline precursor cell, hypodermis, and intestine a…	2.56813600409433	2.16666666666667	0.843672867485362	4.48984819323749	0
748	WBGene00016219 || (2)	C29F9.4	C29F9.4	RNA sequencing and microarray studies indicate that pals-24 is affected by 1-methylnicotinamide, Manganese chloride, Chlorpyrifos, Diazinon, Colistin, and Dafa#1\; tiling array and RNA sequencing studies indicate that pals-24 is enriched in the intestine and in neurons including the GABAergic neurons.	2.56783532849639	1.81666666666667	0.707470080540729	3.52266349438459	0
3999	WBGene00011900 || (4)	T21C12.4	T21C12.4	Microarray, RNA sequencing, and tiling array studies indicate that T21C12.4 is affected by cyc-1, nhr-114, emr-1, lem-2, clk-1, mir-34, elli-1, pgl-1, pgl-3, glh-4, glh-1, and aak-2\; microarray and RNA sequencing studies indicate that T21C12.4 is affected by Methylmercuric chloride, Rotenone, Zidovudine, and Colistin\; tiling array and RNA sequencing studies indicate that T21C12.4 is enriched in…	2.56463504891742	1.56833333333333	0.611523005581382	2.96561914397004	0
4467	WBGene00013809 || (1)	Y116A8C.33	Y116A8C.33	Y116A8C.33 is expressed in the intestine.	2.56251867573622	2.072	0.808579472851922	4.20469163635083	0
8647	WBGene00014189 || (2)	nhr-245	ZK1025.10	nhr-245 is predicted to have DNA-binding transcription factor activity, sequence-specific DNA binding activity, and zinc ion binding activity, based on protein domain information\; nhr-245 is expressed in the pharynx, head, body wall, seam cell, and the anal region.	2.553810648662	1.6025	0.627493663572743	3.03669076041518	0
571	WBGene00015930 || (2)	C17H12.4	C17H12.4	Microarray and RNA sequencing studies indicate that C17H12.4 is affected by Tryptophan, Bisphenol A, Bisphenol S, 4-bromodiphenyl ether, Levamisole, Zidovudine, Fluoranthene, R24, single-walled carbon nanotubes, Paraquat, Colistin, and Sirolimus\; microarray, tiling array, and RNA sequencing studies indicate that C17H12.4 is enriched in the intestine and in the PVD and OLL neurons.	2.55095537284485	1.55666666666667	0.610228890413969	2.9417337283719	0
5485	WBGene00013874 || (1)	ZC376.2	ZC376.2	ZC376.2 is an ortholog of human ACHE (acetylcholinesterase (Cartwright blood group)) and CES2 (carboxylesterase 2)\; RNA sequencing and microarray studies indicate that ZC376.2 is affected by Rotenone, Tunicamycin, Zidovudine, Chlorpyrifos, Cry5B, Quercetin, Colistin, Sirolimus, and Allantoin\; tiling array and RNA sequencing studies indicate that ZC376.2 is enriched in the intestine.	2.55058541388942	1.41666666666667	0.555428043676598	2.66967970834007	0
739	WBGene00007807 || (1)	C29F3.7	C29F3.7	C29F3.7 is involved in innate immune response[HEP].	2.54954756271302	1.87666666666667	0.736078312133809	3.67225607986088	0
9113	WBGene00004120 || (1)	pqn-32	F29C12.1	Microarray and RNA sequencing studies indicate that pqn-32 is affected by Hydrogen sulfide, Nitric Oxide, Methylmercury hydroxide, 1-methylnicotinamide, Nicotinic acid, Methylmercuric chloride, Rotenone, Neurotoxins, Sesamin, Chlorpyrifos, Diazinon, single-walled carbon nanotubes, Selenium, Colistin, adsorbable organic bromine compounds, Sirolimus, Ag nanoparticles, and Octopamine\; microarray an…	2.54735307692678	1.85	0.726244043967359	3.60500185044332	0
2381	WBGene00014759 || (1)	F46A8.1	F46A8.1	Microarray and RNA sequencing studies indicate that F46A8.1 is affected by lin-15B, lin-35, eat-2, bar-1, daf-16, hsf-1, dpy-21, ash-2, sma-2, sma-4, mir-71, his-3, and pmk-1\; RNA sequencing and microarray studies indicate that F46A8.1 is affected by Rotenone and Colistin.	2.54599633181779	1.50666666666667	0.591778804956461	2.84152747825795	0
5782	WBGene00000023 || (1)	abt-5	Y53C10A.9	abt-5 is an ortholog of human ABCA12 (ATP binding cassette subfamily A member 12), ABCA13 (ATP binding cassette subfamily A member 13) and ABCA3 (ATP binding cassette subfamily A member 3)\; abt-5 is predicted to have ATP binding activity and ATPase activity, coupled to transmembrane movement of substances, based on protein domain information\; abt-5 is expressed in the head, intestine, and the r…	2.54023135478287	1.64285714285714	0.646735243135981	3.12283672862284	0
10393	WBGene00013906 || (5)	ugt-5	ZC455.6	ugt-5 is an ortholog of human UGT3A2 (UDP glycosyltransferase family 3 member A2) and UGT3A1 (UDP glycosyltransferase family 3 member A1)\; ugt-5 is predicted to have transferase activity, transferring hexosyl groups, based on protein domain information.	2.53698575001395	1.81	0.713445079457009	3.50642288526414	0
6542	WBGene00000755 || (1)	col-182	R09A8.4	col-182 is an ortholog of human ADIPOQ (adiponectin, C1Q and collagen domain containing) and members of the C1QTNF (C1q and TNF related) family including C1QTNF9B\; col-182 is a structural constituent of cuticle, based on protein domain information.	2.52535147616862	1.75666666666667	0.695612742718816	3.3791646946201	0
6712	WBGene00007964 || (2)	cyp-25A2	C36A4.2	cyp-25A2 is an ortholog of human TBXAS1 (thromboxane A synthase 1) and members of the CYP3 (Cytochrome P4503) family including CYP3A43\; cyp-25A2 is predicted to have heme binding activity, iron ion binding activity, and oxidoreductase activity, acting on paired donors, with incorporation or reduction of molecular oxygen, based on protein domain information.	2.52317847862312	1.49666666666667	0.593167181531838	2.8218996142361	0
1549	WBGene00008712 || (6)	F11E6.9	F11E6.9	Microarray and RNA sequencing studies indicate that F11E6.9 is affected by cyc-1, nhr-114, wdr-23, tatn-1, emr-1, lem-2, ubc-9, mir-34, daf-12, daf-16, dpy-21, alg-1, alg-2, sid-3, sir-2.1, ain-1, mir-243, cdk-4, and cyd-1\; microarray studies indicate that F11E6.9 is affected by Resveratrol, Diazinon, and Colistin.	2.50386792704076	1.50333333333333	0.600404405159689	2.83496973444452	0
8759	WBGene00003778 || (1)	nnt-1	C15H9.1	nnt-1 is an ortholog of human NNT (nicotinamide nucleotide transhydrogenase)\; nnt-1 is predicted to have NAD(P)+ transhydrogenase activity, based on protein domain information\; nnt-1 is expressed in the hypodermis, nervous system, coelomocyte, pharyngeal-intestinal valve, and the intestine\; nnt-1 is localized to the mitochondrion.	2.50330095697057	1.50666666666667	0.60187196528299	2.84152747825795	0
6388	WBGene00019738 || (1)	clec-265	M02F4.7	Microarray and RNA sequencing studies indicate that clec-265 is affected by Heme, Diallyl trisulfide, 1-methylnicotinamide, Tunicamycin, D-glucopyranose, D-glucose, Bisphenol A, Chlorpyrifos, Diazinon, Quercetin, Humic substances, Paraquat, Colistin, Multi-walled carbon nanotubes, Sirolimus, Ag nanoparticles, and Octopamine\; microarray, tiling array, and RNA sequencing studies indicate that clec…	2.49948417113386	1.93666666666667	0.774826537824452	3.8282012282956	0
1927	WBGene00017841 || (1)	F26G1.5	F26G1.5	RNA sequencing and microarray studies indicate that F26G1.5 is affected by 1-methylnicotinamide, Rotenone, D-glucose, Neurotoxins, Sesamin, Zidovudine, Resveratrol, Humic substances, Selenium, Colistin, adsorbable organic bromine compounds, and Ag nanoparticles\; tiling array, RNA sequencing, and microarray studies indicate that F26G1.5 is enriched in the germline precursor cell, hypodermis, Z4, …	2.49767518397232	1.75666666666667	0.703320703163992	3.3791646946201	0
5955	WBGene00000190 || (2)	arf-1.1	F45E4.1	arf-1.1 is an ortholog of human ARL14 (ADP ribosylation factor like GTPase 14), ARL11 (ADP ribosylation factor like GTPase 11) and RP11-302B13.5\; arf-1.1 is involved in endoplasmic reticulum unfolded protein response[HEP]\; arf-1.1 is predicted to have GTP binding activity, based on protein domain information.	2.49757722708871	1.47	0.588570388957902	2.77021893622185	0
6481	WBGene00000681 || (3)	col-107	C34H4.4	col-107 is an ortholog of human SFTPD (surfactant protein D)\; col-107 is a structural constituent of cuticle, based on protein domain information.	2.49736788028013	1.98666666666667	0.795504211595698	3.96320245306092	0
8674	WBGene00003647 || (7)	nhr-57	T05B4.2	nhr-57 is involved in innate immune response[HEP] and response to hypoxia\; nhr-57 is predicted to have DNA-binding transcription factor activity, sequence-specific DNA binding activity, and zinc ion binding activity, based on protein domain information\; nhr-57 is expressed in the pharynx, E lineage cell, all amphid neurons, intestine, excretory gland cell, excretory cell, vulva, phasmid neurons…	2.49509392292024	1.44333333333333	0.578468537827252	2.7194847456257	0
1385	WBGene00008496 || (1)	F01D5.6	F01D5.6	RNA sequencing and microarray studies indicate that F01D5.6 is affected by Ethanol, Methylmercury hydroxide, 1-methylnicotinamide, D-glucose, Juglone, Zidovudine, Resveratrol, Chlorpyrifos, Quercetin, single-walled carbon nanotubes, Colistin, adsorbable organic bromine compounds, and Sirolimus\; tiling array studies indicate that F01D5.6 is enriched in the germline precursor cell and hypodermis.	2.48949284027142	1.57285714285714	0.631798219064434	2.97493292937334	0
6419	WBGene00009397 || (2)	clec-66	F35C5.9	clec-66 is involved in innate immune response[HEP]\; clec-66 is expressed in the intestine.	2.48057667403429	1.74666666666667	0.704137342316443	3.355823099073	0
1342	WBGene00008449 || (1)	E01G6.1	E01G6.1	E01G6.1 is predicted to have chitin binding activity and serine-type endopeptidase inhibitor activity, based on protein domain information.	2.47863932075562	1.66208333333333	0.67056280412216	3.16473200155104	0
7188	WBGene00013036 || (1)	fbxa-218	Y49E10.17	Microarray, RNA sequencing, and tiling array studies indicate that fbxa-218 is affected by sma-2, nhr-62, eat-2, emr-1, lem-2, npr-1, ifg-1, elli-1, pgl-1, pgl-3, glh-4, glh-1, alg-1, smg-2, fbf-1, ain-2, isp-1, and nuo-6\; microarray and RNA sequencing studies indicate that fbxa-218 is affected by Methylmercuric chloride, Manganese chloride, Multi-walled carbon nanotubes, Cadmium, Hydrolyzable T…	2.46884119696784	1.59333333333333	0.645377003304311	3.01745725350047	0
2250	WBGene00018241 || (1)	F40G9.5	F40G9.5	Microarray and RNA sequencing studies indicate that F40G9.5 is affected by Methylmercuric chloride, Mianserin, Cry5B, Diazinon, and Tyrosol\; microarray, proteomic, tiling array, and RNA sequencing studies indicate that F40G9.5 is enriched in the pharynx, germ line, intestine, and male-specific tissues.	2.46103129564281	1.52333333333333	0.618981699269877	2.87454443715784	0
7607	WBGene00001724 || (1)	grl-15	Y75B8A.20	grl-15 is expressed in the hypodermis and the reproductive system.	2.45949364862449	1.82	0.739989713337079	3.53081198516262	0
3929	WBGene00011803 || (3)	T16G12.1	T16G12.1	T16G12.1 is an ortholog of human ERAP1 (endoplasmic reticulum aminopeptidase 1) and members of the M1 metallopeptidases family including ERAP2\; T16G12.1 is predicted to have metallopeptidase activity and zinc ion binding activity, based on protein domain information.	2.45217404096139	1.75	0.713652445041748	3.36358566101486	0
2310	WBGene00009643 || (1)	F42G4.6	F42G4.6	RNA sequencing and microarray studies indicate that F42G4.6 is affected by Mianserin, D-glucose, Chlorpyrifos, Diazinon, Quercetin, and Paraquat\; proteomic and RNA sequencing studies indicate that F42G4.6 is enriched in the germ line, intestine, and male.	2.44736567819841	1.70666666666667	0.697348451794504	3.26405793995378	0
3547	WBGene00020004 || (1)	R11E3.2	R11E3.2	R11E3.2 is an ortholog of human SLC23A3 (solute carrier family 23 member 3), SLC23A2 (solute carrier family 23 member 2) and SLC23A1 (solute carrier family 23 member 1)\; R11E3.2 is predicted to have transmembrane transporter activity, based on protein domain information.	2.44578799720979	1.32333333333333	0.541066247296586	2.5024362789875	0
1831	WBGene00009061 || (2)	F22G12.1	F22G12.1	RNA sequencing and microarray studies indicate that pals-14 is affected by Nitric Oxide, Ethanol, and Colistin\; tiling array and RNA sequencing studies indicate that pals-14 is enriched in the intestine and in the dopaminergic neurons.	2.44576860672124	1.63333333333333	0.667820058220044	3.10228952366747	0
4223	WBGene00012191 || (1)	W02A2.8	W02A2.8	W02A2.8 is an ortholog of human Nuf2 (NUF2, NDC80 kinetochore complex component)\; RNA sequencing and microarray studies indicate that W02A2.8 is affected by Nicotinic acid, Methylmercuric chloride, Manganese chloride, D-glucose, Paraquat, Colistin, Sirolimus, and Triclosan\; RNA sequencing studies indicate that W02A2.8 is enriched in the male.	2.4434858214982	1.38166666666667	0.565449021439178	2.60569218643972	0
6812	WBGene00010323 || (1)	dhhc-12	F59C6.2	dhhc-12 is an ortholog of human ZDHHC18 (zinc finger DHHC-type containing 18)\; dhhc-12 is expressed in the head neurons and the tail neurons.	2.43104406343798	1.42041666666667	0.584282567325381	2.67662803844249	0
4633	WBGene00021389 || (1)	Y38A10A.2	Y38A10A.2	RNA sequencing and microarray studies indicate that Y38A10A.2 is affected by Ethanol, Tryptophan, Methylmercury hydroxide, 1-methylnicotinamide, D-glucose, Sesamin, Zidovudine, Resveratrol, Cadmium, Chlorpyrifos, single-walled carbon nanotubes, Dafa#1, and Sirolimus\; microarray, tiling array, and RNA sequencing studies indicate that Y38A10A.2 is enriched in the germline precursor cell, Z4, Z1, a…	2.42703870564508	1.52666666666667	0.629024441643957	2.88119372366351	0
3237	WBGene00023432 || (3)	K12B6.9	K12B6.9	RNA sequencing and microarray studies indicate that K12B6.9 is affected by emr-1, lem-2, mir-60, mir-34, pgl-1, pgl-3, glh-4, glh-1, hrde-1, emb-4, sma-2, and sma-4\; RNA sequencing studies indicate that K12B6.9 is affected by Rotenone, Mianserin, and Zidovudine\; tiling array and RNA sequencing studies indicate that K12B6.9 is enriched in the intestine.	2.41968981271606	1.43	0.590984841315198	2.69446715373138	0
6418	WBGene00009396 || (1)	clec-65	F35C5.8	clec-65 is expressed in the intestine.	2.41884378127141	1.37333333333333	0.567764377330507	2.59068450378389	0
1798	WBGene00044287 || (2)	F21H12.7	F21H12.7	RNA sequencing and microarray studies indicate that F21H12.7 is affected by wdr-23, clk-1, daf-16, dpy-21, emb-4, and his-3\; tiling array studies indicate that F21H12.7 is enriched in the intestine.	2.41746382708928	1.37	0.566709617181546	2.58470566127498	0
287	WBGene00007343 || (1)	C05E7.1	C05E7.1	RNA sequencing and microarray studies indicate that C05E7.1 is affected by 1-methylnicotinamide, D-glucose, Neurotoxins, Sesamin, Zidovudine, Fluoranthene, single-walled carbon nanotubes, Colistin, adsorbable organic bromine compounds, and Sirolimus\; microarray, tiling array, and RNA sequencing studies indicate that C05E7.1 is enriched in the germline precursor cell and hypodermis and in the GAB…	2.41680542389374	1.62	0.670306340752084	3.07375036257602	0
5358	WBGene00023483 || (1)	Y75B8A.39	Y75B8A.39	RNA sequencing and microarray studies indicate that Y75B8A.39 is affected by Methylmercury hydroxide, Multi-walled carbon nanotubes, Cry5B, Quercetin, Humic substances, Dafa#1, and Sirolimus\; microarray and tiling array studies indicate that Y75B8A.39 is enriched in the intestine and in the PVD, OLL, I5, DA, SAB, and retrovesicular ganglion.	2.41631295076105	2.21666666666667	0.917375651183136	4.64818234783136	0
2051	WBGene00009356 || (1)	F33A8.10	F33A8.10	Tiling array, RNA sequencing, and microarray studies indicate that F33A8.10 is affected by daf-12, rsr-2, emr-1, lem-2, ubc-9, ash-2, wdr-5.1, wrn-1, jmjd-3.1, dpy-21, mir-34, elli-1, smg-2, cox-5B, and mir-243\; RNA sequencing and microarray studies indicate that F33A8.10 is affected by Rotenone, Multi-walled carbon nanotubes, D-glucose, and Colistin\; RNA sequencing studies indicate that F33A8.…	2.41599493016595	1.57125	0.650353185920003	2.97162073934215	0
64	WBGene00015103 || (1)	B0280.7	B0280.7	B0280.7 is expressed in the g1P, g1AR, and the pharyngeal gland cell.	2.41023599962755	1.66611111111111	0.691264719043519	3.17357978089467	0
8204	WBGene00003104 || (1)	mab-7	ZC13.4	mab-7 is an ortholog of human THAP4 (THAP domain containing 4)\; mab-7 is expressed in the hypodermis, certain sensory neurons, and the vulva.	2.40885818162509	1.48	0.614398975950319	2.78948733270081	0
3781	WBGene00011596 || (1)	T07G12.5	T07G12.5	T07G12.5 is an ortholog of human SLC23A3 (solute carrier family 23 member 3), SLC23A2 (solute carrier family 23 member 2) and SLC23A1 (solute carrier family 23 member 1)\; T07G12.5 is predicted to have transmembrane transporter activity, based on protein domain information.	2.40769841691011	1.62333333333333	0.674226191258877	3.0808604446271	0
6527	WBGene00000738 || (2)	col-165	F14H12.1	col-165 is an ortholog of human MARCO (macrophage receptor with collagenous structure) and members of the COL (Collagens) family including COL5A1\; col-165 is a structural constituent of cuticle, based on protein domain information.	2.40711281576624	1.72	0.714548976987805	3.29436406907029	0
7635	WBGene00001767 || (1)	gst-19	F37B1.8	gst-19 is an ortholog of members of the human GST (Soluble glutathione S-transferases) family including HPGDS\; microarray and RNA sequencing studies indicate that gst-19 is affected by vhl-1, cyc-1, nhr-114, emr-1, bar-1, clk-1, jmjd-3.1, daf-2, mir-34, daf-12, daf-16, dpy-21, smg-2, cox-5B, mir-35, spg-7, hlh-29, isp-1, and nuo-6\; microarray and RNA sequencing studies indicate that gst-19 is a…	2.40690021375109	1.54	0.639827106749869	2.90794503464062	0
4841	WBGene00044042 || (5)	Y46G5A.37	Y46G5A.37	RNA sequencing studies indicate that Y46G5A.37 is affected by prg-1, dpy-21, pgl-1, pgl-3, glh-4, glh-1, and mir-71\; RNA sequencing and microarray studies indicate that Y46G5A.37 is affected by Multi-walled carbon nanotubes and Colistin.	2.4068072242683	1.66555555555556	0.692018678837854	3.17235792845665	0
8165	WBGene00012257 || (1)	lpr-4	W04G3.3	lpr-4 is an ortholog of human APOD (apolipoprotein D)\; lpr-4 is expressed in the muscle cell and the body wall musculature.	2.40586981628523	1.43666666666667	0.597150625915804	2.70694704827449	0
6119	WBGene00010442 || (1)	bus-12	JC8.12	bus-12 is expressed in the seam cell and the intestine.	2.40065121515544	1.32333333333333	0.551239315806919	2.5024362789875	0
2057	WBGene00017998 || (3)	F33D4.6	F33D4.6	RNA sequencing and microarray studies indicate that F33D4.6 is affected by Ethanol, Nitric Oxide, Methylmercury hydroxide, 1-methylnicotinamide, Nicotinic acid, Neurotoxins, Sesamin, 4-bromodiphenyl ether, Zidovudine, single-walled carbon nanotubes, Paraquat, Colistin, Dafa#1, adsorbable organic bromine compounds, Sirolimus, and Ag nanoparticles\; microarray, tiling array, and RNA sequencing stud…	2.40039691913832	1.62666666666667	0.677665703408168	3.08798697344867	0
4691	WBGene00012690 || (1)	Y39B6A.31	Y39B6A.31	Microarray and RNA sequencing studies indicate that Y39B6A.31 is affected by sma-2, sma-4, wdr-23, eat-2, clk-1, npr-1, pgl-1, pgl-3, glh-4, glh-1, smg-2, aak-2, ain-2, and nuo-6\; microarray and RNA sequencing studies indicate that Y39B6A.31 is affected by Methylmercuric chloride, Manganese chloride, Fluoranthene, Paraquat, and Sirolimus\; RNA sequencing and microarray studies indicate that Y39B…	2.39995405079179	1.93666666666667	0.806959894097856	3.8282012282956	0
2795	WBGene00077697 || (2)	F58E6.13	F58E6.13	RNA sequencing and microarray studies indicate that F58E6.13 is affected by Nitric Oxide, Methylmercury hydroxide, Nicotinic acid, Methylmercuric chloride, Rotenone, D-glucose, Neurotoxins, Zidovudine, Fluoranthene, Chlorpyrifos, Diazinon, Quercetin, Humic substances, Selenium, Colistin, and adsorbable organic bromine compounds\; tiling array and RNA sequencing studies indicate that F58E6.13 is e…	2.39641530726888	1.93333333333333	0.806760550839869	3.81936641564167	0
1949	WBGene00017869 || (1)	F28A10.1	F28A10.1	F28A10.1 is expressed in the nervous system.	2.39384986028442	1.76142857142857	0.735814137992467	3.39033673407024	0
4597	WBGene00021339 || (1)	Y34F4.4	Y34F4.4	Microarray and RNA sequencing studies indicate that Y34F4.4 is affected by Heme, Methylmercury hydroxide, 1-methylnicotinamide, Methylmercuric chloride, Mianserin, D-glucopyranose, Cry5B, single-walled carbon nanotubes, Colistin, Dafa#1, and adsorbable organic bromine compounds\; tiling array and RNA sequencing studies indicate that Y34F4.4 is enriched in the intestine.	2.38449831432418	1.61666666666667	0.677990274497161	3.0666566893392	0
292	WBGene00007356 || (2)	C06A1.6	C06A1.6	Tiling array, RNA sequencing, and microarray studies indicate that C06A1.6 is affected by daf-12, hpl-2, jmjd-3.1, dpy-21, daf-16, lin-22, mir-243, aak-2, tax-6, oga-1, pmk-1, and hlh-25\; microarray studies indicate that C06A1.6 is affected by Neurotoxins, Testosterone, Resveratrol, Colistin, and adsorbable organic bromine compounds.	2.38062553316508	1.50238095238095	0.63108663309324	2.83309887461932	0
6073	WBGene00014103 || (3)	best-26	ZK849.5	best-26 is an ortholog of human Best4 (bestrophin 4) and Best2 (bestrophin 2)\; microarray and RNA sequencing studies indicate that best-26 is affected by Tunicamycin, D-glucose, Cadmium, Chlorpyrifos, Paraquat, and Sirolimus\; tiling array, RNA sequencing, and microarray studies indicate that best-26 is enriched in the male and muscle cell and in the NSM neurons.	2.38055717072776	1.84	0.772928297049674	3.58010028371189	0
8499	WBGene00003525 || (1)	nas-6	4R79.1	nas-6 is involved in pharyngeal pumping and pharynx development\; nas-6 is predicted to have metalloendopeptidase activity and zinc ion binding activity, based on protein domain information\; nas-6 is expressed in the mc2, pharyngeal muscle cell, hyp7 syncytium, intestine, and the body wall musculature.	2.36950370178906	1.61458333333333	0.681401481717147	3.06223145933713	0
359	WBGene00007425 || (1)	C08B6.4	C08B6.4	C08B6.4 is predicted to have chitinase activity, based on protein domain information.	2.36720556669806	1.60666666666667	0.67871869231355	3.04547374426455	0
4523	WBGene00021213 || (1)	Y18H1A.9	Y18H1A.9	Y18H1A.9 is an ortholog of human cpo (carboxypeptidase O) and members of the CP (M14 carboxypeptidases) family including CPA1\; Y18H1A.9 is predicted to have metallocarboxypeptidase activity and zinc ion binding activity, based on protein domain information.	2.36686903122493	1.73444444444444	0.73280119075571	3.32751332738758	0
4070	WBGene00011949 || (6)	T23F6.1	T23F6.1	RNA sequencing and microarray studies indicate that T23F6.1 is affected by D-glucose, Neurotoxins, Resveratrol, Selenium, Colistin, Dafa#1, adsorbable organic bromine compounds, Sirolimus, and Triclosan\; RNA sequencing and microarray studies indicate that T23F6.1 is enriched in the germ line and in the DA neurons.	2.36519607147854	1.41666666666667	0.598963732330688	2.66967970834007	0
4566	WBGene00077684 || (1)	Y26D4A.21	Y26D4A.21	Microarray and RNA sequencing studies indicate that Y26D4A.21 is affected by ubc-9, daf-2, dpy-21, mir-34, mir-71, zip-2, spg-7, and hsp-6\; microarray and RNA sequencing studies indicate that Y26D4A.21 is affected by Tunicamycin, Multi-walled carbon nanotubes, D-glucose, Heme, Cry5B, Colistin, Dafa#1, and Allantoin\; tiling array and RNA sequencing studies indicate that Y26D4A.21 is enriched in …	2.36373064146646	1.62416666666667	0.687120028895946	3.08264053346317	0
1825	WBGene00017716 || (1)	F22F4.1	F22F4.1	RNA sequencing and microarray studies indicate that sups-1 is affected by Ethanol, Methylmercury hydroxide, 1-methylnicotinamide, Manganese chloride, D-glucose, Zidovudine, Atrazine, Fluoranthene, Quercetin, Selenium, Colistin, Dafa#1, and Sirolimus\; microarray, tiling array, and RNA sequencing studies indicate that sups-1 is enriched in the germline precursor cell and hypodermis and in the PVD …	2.36164797971131	1.77	0.749476643092408	3.41053956707183	0
8450	WBGene00003473 || (1)	mtl-1	K11G9.6	mtl-1 is involved in response to cadmium ion, response to heat, response to lead ion and response to mercury ion\; mtl-1 is expressed in the pharynx and the intestine.	2.35670294322617	1.80333333333333	0.765193313190626	3.49025715056329	0
6582	WBGene00000672 || (6)	col-97	ZK1010.7	col-97 is a structural constituent of cuticle, based on protein domain information.	2.35536333014743	1.83	0.776950195571506	3.55537072466628	0
1818	WBGene00017703 || (1)	F22E5.1	F22E5.1	Microarray and RNA sequencing studies indicate that F22E5.1 is affected by Tunicamycin, Sodium arsenite, D-glucose, Zidovudine, Cry5B, Humic substances, and Paraquat\; tiling array, RNA sequencing, and microarray studies indicate that F22E5.1 is enriched in the intestine and in the dopaminergic, PVD, and OLL neurons.	2.35034580993577	1.49	0.633949265551149	2.80888975147599	0
2629	WBGene00018823 || (1)	F54E2.1	F54E2.1	Microarray and RNA sequencing studies indicate that F54E2.1 is affected by Heme, 1-methylnicotinamide, Methylmercuric chloride, Tunicamycin, D-glucopyranose, Bisphenol A, Nanoparticle, Progesterone, Deoxyglucose, Chlorpyrifos, Diazinon, Quercetin, Hydrolyzable Tannins, Humic substances, Dafa#1, and adsorbable organic bromine compounds\; tiling array, RNA sequencing, and microarray studies indicat…	2.34779775637048	1.63333333333333	0.695687407018544	3.10228952366747	0
4361	WBGene00044463 || (5)	W09G12.10	W09G12.10	Microarray and RNA sequencing studies indicate that W09G12.10 is affected by bar-1, hsf-1, mir-34, daf-12, daf-16, dpy-21, pgl-1, pgl-3, glh-4, glh-1, alg-1, alg-2, lin-22, and cox-5B\; RNA sequencing and microarray studies indicate that W09G12.10 is affected by Methylmercury hydroxide, 1-methylnicotinamide, Nicotinic acid, D-glucose, Zidovudine, and Colistin\; tiling array and RNA sequencing stu…	2.34691594861817	1.29666666666667	0.552498127353102	2.45660629873835	0
1439	WBGene00008566 || (3)	F08A8.3	F08A8.3	acox-1.3 is an ortholog of human ACOX1 (acyl-CoA oxidase 1)\; acox-1.3 is involved in ascaroside biosynthetic process\; acox-1.3 is predicted to have FAD binding activity and acyl-CoA oxidase activity, based on protein domain information.	2.34421410062272	1.45666666666667	0.621388066166702	2.74473462088756	0
6548	WBGene00000620 || (1)	col-43	ZC513.8	col-43 is an ortholog of human MARCO (macrophage receptor with collagenous structure)\; col-43 is a structural constituent of cuticle, based on protein domain information\; col-43 is expressed in the hypodermis.	2.34186199573243	2.41666666666667	1.03194239074316	5.33935941668014	0
2809	WBGene00010285 || (2)	F58H1.2	F58H1.2	F58H1.2 is expressed in the hypodermis.	2.3416644297739	1.83	0.78149540845043	3.55537072466628	0
7030	WBGene00001242 || (1)	elo-4	C40H1.4	elo-4 is an ortholog of human ELOVL3 (ELOVL fatty acid elongase 3) and ELOVL6 (ELOVL fatty acid elongase 6)\; RNA sequencing and microarray studies indicate that elo-4 is affected by 1-methylnicotinamide, Methylmercuric chloride, Zidovudine, Atrazine, Fluoranthene, Quercetin, single-walled carbon nanotubes, Paraquat, Colistin, Dafa#1, Sirolimus, and Ag nanoparticles\; tiling array and RNA sequenc…	2.34073881362638	1.53666666666667	0.65648788225372	2.90123401083155	0
4499	WBGene00012445 || (1)	Y16B4A.2	Y16B4A.2	Y16B4A.2 is an ortholog of human CTSA (cathepsin A)\; Y16B4A.2 is predicted to have serine-type carboxypeptidase activity, based on protein domain information.	2.34014616221259	1.43	0.611072941977242	2.69446715373138	0
6700	WBGene00011676 || (3)	cyp-13A2	T10B9.7	cyp-13A2 is an ortholog of human TBXAS1 (thromboxane A synthase 1) and members of the CYP3 (Cytochrome P4503) family including CYP3A5\; cyp-13A2 is predicted to have heme binding activity, iron ion binding activity, and oxidoreductase activity, acting on paired donors, with incorporation or reduction of molecular oxygen, based on protein domain information.	2.33979885932961	1.38333333333333	0.591218910898043	2.60870413953113	0
206	WBGene00015340 || (1)	C02E7.7	C02E7.7	RNA sequencing and microarray studies indicate that C02E7.7 is affected by Methylmercury hydroxide, 1-methylnicotinamide, Nicotinic acid, Rotenone, Sodium arsenite, D-glucose, Neurotoxins, Juglone, Indole, Sesamin, Cholestanol, Resveratrol, Quercetin, Humic substances, Selenium, Colistin, Dafa#1, adsorbable organic bromine compounds, and Sirolimus\; tiling array, RNA sequencing, and microarray st…	2.33967554411281	2.07916666666667	0.888655981338246	4.22563063720477	0
55	WBGene00015089 || (1)	B0252.5	B0252.5	RNA sequencing and microarray studies indicate that B0252.5 is affected by Manganese chloride, D-glucose, Zidovudine, Resveratrol, Quercetin, Humic substances, and Paraquat\; proteomic and RNA sequencing studies indicate that B0252.5 is enriched in the germ line and male.	2.33605410748017	1.38888888888889	0.594544828581493	2.61876915034995	0
3005	WBGene00010528 || (1)	K03D3.2	K03D3.2	RNA sequencing and microarray studies indicate that K03D3.2 is affected by Methylmercury hydroxide, Mianserin, Nanoparticle, Zidovudine, Atrazine, Chlorpyrifos, Ivermectin, Humic substances, Colistin, and adsorbable organic bromine compounds\; tiling array and RNA sequencing studies indicate that K03D3.2 is enriched in the cephalic sheath cell, coelomocytes, ventral nerve cord, and hypodermis and…	2.33523927520083	1.37333333333333	0.588091056842656	2.59068450378389	0
558	WBGene00015910 || (1)	C17F4.2	C17F4.2	RNA sequencing and microarray studies indicate that C17F4.2 is affected by Methylmercury hydroxide, Manganese chloride, Zidovudine, and Colistin\; microarray, tiling array, and RNA sequencing studies indicate that C17F4.2 is enriched in the germline precursor cell, hypodermis, and intestine and in the PVD, OLL, FLP, I5, DA, SAB, and retrovesicular ganglion.	2.33093539952098	1.79	0.767932050097935	3.45814892523146	0
1281	WBGene00008376 || (8)	D1054.9	D1054.9	RNA sequencing and microarray studies indicate that D1054.9 is affected by 1-methylnicotinamide, Manganese chloride, D-glucose, Zidovudine, Resveratrol, Colistin, Sirolimus, and Triclosan\; microarray studies indicate that D1054.9 is enriched in the pharynx and in the GABAergic neurons.	2.33003794843618	1.48	0.635182787899789	2.78948733270081	0
203	WBGene00015333 || (1)	C02C2.4	C02C2.4	slc-17.3 is an ortholog of members of the human SLC (Solute carriers) family including SLC17A3\; slc-17.3 is expressed in the nervous system and the intestine.	2.32679383108177	1.56666666666667	0.673315635334264	2.96219510457313	0
8842	WBGene00012589 || (6)	nspe-4	Y38E10A.11	Microarray, tiling array, and RNA sequencing studies indicate that nspe-4 is affected by daf-16, cyc-1, rsr-2, daf-2, rsks-1, tatn-1, emr-1, lem-2, elli-1, daf-12, dpy-21, sma-2, sma-4, sir-2.1, ain-1, daf-19, tdp-1, and mir-35\; microarray and RNA sequencing studies indicate that nspe-4 is affected by Hydrogen sulfide, Rotenone, Zidovudine, Fluoranthene, Quercetin, Copper sulfate, Colistin, Siro…	2.32645870805579	1.47333333333333	0.633294426516855	2.77662690095958	0
8884	WBGene00007833 || (1)	oac-6	C31A11.5	oac-6 is predicted to have transferase activity, transferring acyl groups other than amino-acyl groups, based on protein domain information.	2.32134174356811	2.02333333333333	0.871622344680403	4.06521972867276	0
8244	WBGene00020075 || (1)	math-35	R52.3	math-35 is expressed in the intestine.	2.32045568271878	1.71851851851852	0.740595276745387	3.29098287331843	0
7592	WBGene00001704 || (1)	grd-15	Y87G2A.15	grd-15 is expressed in the AMsoR and the AMsoL.	2.32031956036263	1.82666666666667	0.787247885106475	3.54716555665276	0
300	WBGene00015511 || (3)	C06A6.7	C06A6.7	RNA sequencing studies indicate that C06A6.7 is affected by nhr-62, eat-2, emr-1, lem-2, csr-1, pgl-1, pgl-3, glh-4, glh-1, npr-1, jmjd-3.1, hsf-1, alg-1, alg-2, sma-4, and mir-71\; RNA sequencing and microarray studies indicate that C06A6.7 is affected by D-glucose and Colistin\; RNA sequencing studies indicate that C06A6.7 is enriched in the germ line and male and in the AFD neurons.	2.3194530185271	1.41333333333333	0.609339064876092	2.66351855884383	0
6175	WBGene00000389 || (1)	cdc-25.4	R05H5.2	cdc-25.4 is an ortholog of human CDC25C (cell division cycle 25C), CDC25B (cell division cycle 25B) and CDC25A (cell division cycle 25A)\; cdc-25.4 is predicted to have protein tyrosine phosphatase activity, based on protein domain information.	2.31582643071806	1.55851851851852	0.672985893003766	2.94551217961457	0
8237	WBGene00016556 || (2)	math-21	C40D2.3	Microarray and RNA sequencing studies indicate that math-21 is affected by cyc-1, lin-15B, lin-35, wrn-1, csr-1, daf-2, glp-1, daf-16, dpy-21, pgl-1, pgl-3, glh-4, glh-1, lin-22, smg-2, his-3, daf-19, and nuo-6\; microarray studies indicate that math-21 is affected by Atrazine, Cry5B, Colistin, and adsorbable organic bromine compounds\; tiling array studies indicate that math-21 is enriched in th…	2.31295015876799	1.56259259259259	0.675584204298167	2.95384186423627	0
193	WBGene00007254 || (2)	C01H6.4	C01H6.4	C01H6.4 is predicted to have N,N-dimethylaniline monooxygenase activity, NADP binding activity, and flavin adenine dinucleotide binding activity, based on protein domain information\; C01H6.4 is expressed in the nervous system and the intestine.	2.31224264249006	1.45	0.627096816464942	2.73208051350879	0
4199	WBGene00012144 || (5)	T28H10.3	T28H10.3	T28H10.3 is an ortholog of human LGMN (legumain)\; T28H10.3 is predicted to have peptidase activity, based on protein domain information.	2.30887841763488	1.56	0.675652727352355	2.9485384345822	0
1665	WBGene00017487 || (1)	F15E6.6	F15E6.6	F15E6.6 is an ortholog of human AOX1 (aldehyde oxidase 1) and XDH (xanthine dehydrogenase)\; F15E6.6 is predicted to have electron transfer activity, flavin adenine dinucleotide binding activity, iron ion binding activity, iron-sulfur cluster binding activity, and oxidoreductase activity, acting on CH-OH group of donors, based on protein domain information.	2.30627592667652	1.24	0.537663332325943	2.36198532285906	0
9184	WBGene00004221 || (2)	ptr-6	C54A12.1	ptr-6 is an ortholog of human PTCHD4 (patched domain containing 4) and PTCHD1 (patched domain containing 1)\; ptr-6 is involved in the molting cycle\; ptr-6 is expressed in the hypodermis.	2.30133661161726	1.28666666666667	0.559095379690006	2.43963727952041	0
3880	WBGene00011733 || (1)	T12D8.5	T12D8.5	Microarray and RNA sequencing studies indicate that T12D8.5 is affected by Hydrogen sulfide, Rotenone, Tunicamycin, Sodium arsenite, D-glucose, 4-bromodiphenyl ether, Cry5B, Chlorpyrifos, Diazinon, Humic substances, Colistin, Dafa#1, Sirolimus, and Octopamine\; microarray, tiling array, and RNA sequencing studies indicate that T12D8.5 is enriched in the intestine and in the PVD, OLL, and dopamine…	2.29954327954719	1.59	0.691441650236342	3.01049349482213	0
7616	WBGene00001716 || (2)	grl-7	T02E9.2	grl-7 is expressed in the hypodermis and the intestine.	2.29945391172502	1.73666666666667	0.755251782960869	3.33264273570365	0
5695	WBGene00022808 || (3)	ZK697.8	ZK697.8	ZK697.8 is an ortholog of human TTR (transthyretin)\; ZK697.8 is predicted to have hydroxyisourate hydrolase activity, based on protein domain information.	2.298124993761	1.70666666666667	0.74263439599672	3.26405793995378	0
1262	WBGene00017018 || (1)	D1014.5	D1014.5	D1014.5 is expressed in the hypodermis.	2.29726372990924	1.77962962962963	0.774673628656445	3.43338021118927	0
707	WBGene00007778 || (1)	C27D8.2	C27D8.2	RNA sequencing and microarray studies indicate that C27D8.2 is affected by Ethanol, Methylmercuric chloride, Manganese chloride, D-glucose, Zidovudine, Hydrolyzable Tannins, Humic substances, single-walled carbon nanotubes, Paraquat, Colistin, adsorbable organic bromine compounds, and Sirolimus\; tiling array and RNA sequencing studies indicate that C27D8.2 is enriched in the germ line and male a…	2.29474410995017	1.61333333333333	0.703055877270938	3.05957938704798	0
8900	WBGene00009217 || (1)	oig-7	F28D1.8	Microarray, tiling array, and RNA sequencing studies indicate that spe-45 is affected by cyc-1, daf-12, rsr-2, ahr-1, npr-1, cox-5B, jmjd-3.1, mir-34, pgl-1, pgl-3, glh-4, glh-1, alg-2, mir-71, sir-2.1, and let-60\; microarray studies indicate that spe-45 is affected by Aldicarb, Methylmercuric chloride, Tunicamycin, and Paraquat\; tiling array and RNA sequencing studies indicate that spe-45 is e…	2.28570046854327	1.40708333333333	0.615602679659115	2.65200470197172	0
6350	WBGene00017991 || (1)	clec-180	F32E10.3	Microarray and RNA sequencing studies indicate that clec-180 is affected by Hydrogen sulfide, Methylmercury hydroxide, 1-methylnicotinamide, Nicotinic acid, Manganese chloride, D-glucose, Zidovudine, Resveratrol, Chlorpyrifos, Diazinon, Quercetin, single-walled carbon nanotubes, Colistin, Dafa#1, adsorbable organic bromine compounds, and Sirolimus\; microarray and RNA sequencing studies indicate …	2.28417426089759	1.36	0.595401157994651	2.56685179512581	0
542	WBGene00015896 || (2)	C17C3.15	C17C3.15	RNA sequencing and microarray studies indicate that C17C3.15 is affected by 1-methylnicotinamide, Sodium arsenite, 4-bromodiphenyl ether, Nanoparticle, Chlorpyrifos, and Diazinon.	2.2812242775991	1.60333333333333	0.702838975140479	3.0384453284712	0
9618	WBGene00004987 || (4)	spp-2	T08A9.12	spp-2 is involved in defense response to Gram-positive bacterium.	2.28079164103976	1.7	0.745355239562789	3.24900958542494	0
7033	WBGene00001245 || (3)	elo-7	F56H11.3	elo-7 is an ortholog of human ELOVL3 (ELOVL fatty acid elongase 3) and ELOVL6 (ELOVL fatty acid elongase 6)\; microarray and RNA sequencing studies indicate that elo-7 is affected by Tunicamycin, Manganese chloride, D-glucose, Resveratrol, Paraquat, Colistin, adsorbable organic bromine compounds, Sirolimus, and Triclosan\; RNA sequencing studies indicate that elo-7 is enriched in the germ line, g…	2.28041090628701	1.58	0.692857587921545	2.98969849726988	0
5739	WBGene00014134 || (2)	ZK896.3	ZK896.3	RNA sequencing and microarray studies indicate that ZK896.3 is affected by glp-1, swsn-2.2, npr-1, rbr-2, dpy-21, daf-16, sma-2, and eat-2\; RNA sequencing studies indicate that ZK896.3 is affected by Zidovudine\; RNA sequencing studies indicate that ZK896.3 is enriched in the intestine.	2.27466352487024	1.36933333333333	0.601993797483279	2.58351154956683	0
1229	WBGene00016942 || (2)	C55B7.3	C55B7.3	C55B7.3 is predicted to have protein tyrosine phosphatase activity, based on protein domain information.	2.27429016968898	1.9	0.835425499051352	3.73213196614723	0
3745	WBGene00011530 || (1)	T06D8.10	T06D8.10	T06D8.10 is predicted to have heme binding activity and peroxidase activity, based on protein domain information.	2.27271999629889	2.29166666666667	1.00833656165239	4.89621417321862	0
2643	WBGene00045247 || (1)	F54H12.8	F54H12.8	RNA sequencing and microarray studies indicate that F54H12.8 is affected by Manganese chloride, Multi-walled carbon nanotubes, D-glucose, Paraquat, Colistin, adsorbable organic bromine compounds, Sirolimus, and Allantoin\; tiling array and RNA sequencing studies indicate that F54H12.8 is enriched in the coelomocytes, germ line, and male.	2.2678302656967	1.49555555555556	0.65946538335668	2.81972712674943	0
9577	WBGene00010790 || (2)	sodh-1	K12G11.3	sodh-1 is predicted to have oxidoreductase activity, based on protein domain information\; sodh-1 is expressed in the muscle cell, hypodermis, nervous system, and the intestine.	2.26582729701111	1.48666666666667	0.656125322802737	2.80240732977453	0
1714	WBGene00017560 || (1)	F18C5.5	F18C5.5	RNA sequencing and microarray studies indicate that F18C5.5 is affected by Methylmercury hydroxide, Methylmercuric chloride, Manganese chloride, D-glucose, Indole, Sesamin, Zidovudine, Selenium, Colistin, Dafa#1, and Sirolimus\; microarray, tiling array, and RNA sequencing studies indicate that F18C5.5 is enriched in the germline precursor cell and hypodermis and in the PVD and OLL neurons.	2.26527264011448	1.44666666666667	0.638628057854245	2.72577535396965	0
5055	WBGene00021850 || (2)	Y54F10AM.6	Y54F10AM.6	Microarray and RNA sequencing studies indicate that Y54F10AM.6 is affected by Heme, Methylmercury hydroxide, Rotenone, Zidovudine, Atrazine, Cadmium, Paraquat, Colistin, Dafa#1, and Sirolimus\; tiling array and RNA sequencing studies indicate that Y54F10AM.6 is enriched in the hypodermis and intestine and in the PVD, OLL, and AFD neurons.	2.2584717296734	1.29416666666667	0.573027614055552	2.45235301067167	0
3907	WBGene00011777 || (1)	T14G10.8	T14G10.8	Microarray and RNA sequencing studies indicate that T14G10.8 is affected by Methylmercuric chloride, Rotenone, Resveratrol, Chlorpyrifos, Humic substances, Paraquat, Colistin, and Sirolimus\; RNA sequencing studies indicate that T14G10.8 is enriched in the male and germ line.	2.25734197290106	1.56333333333333	0.692554939437994	2.95535888117926	0
8687	WBGene00003664 || (3)	nhr-74	C27C7.3	nhr-74 is predicted to have DNA-binding transcription factor activity, sequence-specific DNA binding activity, and zinc ion binding activity, based on protein domain information\; nhr-74 is expressed in the seam cell.	2.25103926360763	1.31333333333333	0.583434218392318	2.48515068897187	0
10403	WBGene00010904 || (1)	ugt-62	M88.1	ugt-62 is an ortholog of members of the human UGT (UDP glucuronosyltransferases) family including UGT3A2\; ugt-62 is predicted to have transferase activity, transferring hexosyl groups, based on protein domain information.	2.24063993878558	1.23	0.548950314911666	2.34566989846376	0
2815	WBGene00010300 || (1)	F59A1.15	F59A1.15	Microarray, RNA sequencing, and tiling array studies indicate that F59A1.15 is affected by nhr-114, wdr-23, rsr-2, eat-2, clk-1, rsd-2, csr-1, pgl-1, pgl-3, glh-4, glh-1, npr-1, jmjd-3.1, sma-2, sma-4, and mir-71\; microarray and RNA sequencing studies indicate that F59A1.15 is affected by Hydrogen sulfide, Ethanol, Methylmercuric chloride, Manganese chloride, D-glucose, Colistin, and Triclosan\;…	2.23974414202823	1.35592592592593	0.605393223485808	2.5596134029211	0
1268	WBGene00017026 || (1)	D1037.5	D1037.5	ipla-4 is an ortholog of human PLA2G6 (phospholipase A2 group VI)\; microarray and RNA sequencing studies indicate that ipla-4 is affected by Methylmercuric chloride, Mianserin, Resveratrol, Chlorpyrifos, Quercetin, Paraquat, Colistin, Sirolimus, and Octopamine\; RNA sequencing studies indicate that ipla-4 is enriched in the germ line and male.	2.23746641477199	1.57333333333333	0.70317629035503	2.97591502781287	0
676	WBGene00016130 || (3)	C26B2.8	C26B2.8	Microarray and RNA sequencing studies indicate that C26B2.8 is affected by Methylmercuric chloride, D-glucose, Zidovudine, Resveratrol, Atrazine, Cadmium, Colistin, Dafa#1, and Sirolimus\; microarray and RNA sequencing studies indicate that C26B2.8 is enriched in the intestine and in the GABAergic neurons.	2.23620169231518	1.67444444444444	0.748789543536593	3.19196414153953	0
4001	WBGene00011893 || (1)	T21C9.6	T21C9.6	T21C9.6 is predicted to have ATP binding activity and kinase activity, based on protein domain information.	2.23199998862785	1.27666666666667	0.57198327651046	2.42278547388014	0
2184	WBGene00018148 || (2)	F37C4.8	F37C4.8	Microarray, tiling array, and RNA sequencing studies indicate that F37C4.8 is affected by cyc-1, lin-15B, daf-12, hpl-2, spe-44, eat-2, csr-1, pgl-1, pgl-3, glh-4, glh-1, sma-2, sma-4, mir-71, sir-2.1, rrf-2, isp-1, and nuo-6\; RNA sequencing and microarray studies indicate that F37C4.8 is affected by Methylmercury hydroxide, Methylmercuric chloride, Multi-walled carbon nanotubes, D-glucose, Diaz…	2.23184154844105	1.36666666666667	0.612349325435442	2.57874061687916	0
7161	WBGene00008015 || (1)	fbxa-174	C38D9.7	Microarray and RNA sequencing studies indicate that fbxa-174 is affected by lin-15B, dpy-21, mir-34, pgl-1, pgl-3, glh-4, glh-1, ain-1, his-24, hpl-1, and hpl-2\; tiling array and RNA sequencing studies indicate that fbxa-174 is enriched in the body wall muscle cell and intestine and in the DA and VA neurons.	2.22974113955678	1.53	0.686178306915092	2.88785839104499	0
1656	WBGene00008854 || (1)	F15D3.4	F15D3.4	Microarray, tiling array, and RNA sequencing studies indicate that F15D3.4 is affected by spe-44, rsr-2, nhr-62, eat-2, rsd-2, mir-34, alg-2, mir-71, sir-2.1, and aak-2\; microarray and RNA sequencing studies indicate that F15D3.4 is affected by Aldicarb, Methylmercuric chloride, Rotenone, Manganese chloride, Resveratrol, Paraquat, Colistin, adsorbable organic bromine compounds, Sirolimus, and Al…	2.22973957671501	1.40777777777778	0.631364215121393	2.65328155757654	0
6267	WBGene00011517 || (1)	cgt-1	T06C12.10	cgt-1 is an ortholog of human UGCG (UDP-glucose ceramide glucosyltransferase)\; cgt-1 is involved in glucosylceramide biosynthetic process, nematode larval development and regulation of protein localization to basolateral plasma membrane\; cgt-1 is predicted to have transferase activity, transferring glycosyl groups, based on protein domain information\; cgt-1 is expressed in the pharyngeal muscl…	2.22348136565171	1.25	0.562181459808915	2.37841423000544	0
8137	WBGene00019376 || (1)	lipl-4	K04A8.5	lipl-4 is an ortholog of members of the human LIP (Lipases) family including LIPF\; lipl-4 is involved in determination of adult lifespan, positive regulation of macroautophagy and triglyceride catabolic process\; lipl-4 exhibits triglyceride lipase activity\; lipl-4 is expressed in the seam cell and the intestine\; lipl-4 is localized to the cytoplasm.	2.2191860892747	1.33041666666667	0.599506581758309	2.51475293330079	0
1078	WBGene00008167 || (1)	C48B4.1	C48B4.1	acox-1.5 is an ortholog of human ACOX1 (acyl-CoA oxidase 1)\; acox-1.5 is involved in pheromone biosynthetic process\; acox-1.5 is predicted to have FAD binding activity and acyl-CoA oxidase activity, based on protein domain information.	2.21604543447497	1.12333333333333	0.506908981132635	2.17849731228522	0
4908	WBGene00021690 || (4)	Y48G8AL.12	Y48G8AL.12	Microarray and RNA sequencing studies indicate that Y48G8AL.12 is affected by Aldicarb, 1-methylnicotinamide, and Nicotinic acid\; RNA sequencing studies indicate that Y48G8AL.12 is enriched in the AFD, ASER, and PLM neurons.	2.21601129834924	1.50666666666667	0.679900263951279	2.84152747825795	0
3458	WBGene00011107 || (1)	R07E3.6	R07E3.6	RNA sequencing and microarray studies indicate that R07E3.6 is affected by Methylmercury hydroxide, 1-methylnicotinamide, Rotenone, Manganese chloride, D-glucose, Sesamin, Zidovudine, Resveratrol, Atrazine, Fluoranthene, Quercetin, single-walled carbon nanotubes, Selenium, Colistin, Dafa#1, and Sirolimus\; microarray, tiling array, and RNA sequencing studies indicate that R07E3.6 is enriched in t…	2.21380190497924	1.51	0.682084515603558	2.84810039119414	0
4965	WBGene00013091 || (1)	Y51B9A.9	Y51B9A.9	Y51B9A.9 is an ortholog of members of the human MAPK (Mitogen-activated protein kinases) family including MAPK4\; Y51B9A.9 is predicted to have ATP binding activity and protein kinase activity, based on protein domain information.	2.20993990690779	1.37	0.61992635895559	2.58470566127498	0
2357	WBGene00009695 || (2)	F44F1.3	F44F1.3	clp-8 is an ortholog of members of the human EF-hand domain containing family including CAPN12\; clp-8 is predicted to have calcium-dependent cysteine-type endopeptidase activity, based on protein domain information.	2.20963958494103	1.95266666666667	0.883703695378346	3.87089363790862	0
5580	WBGene00022665 || (1)	ZK154.1	ZK154.1	RNA sequencing and microarray studies indicate that ZK154.1 is affected by Ethanol, Methylmercury hydroxide, Methylmercuric chloride, 4-bromodiphenyl ether, Cholestanol, Quercetin, Colistin, adsorbable organic bromine compounds, Sirolimus, and Ag nanoparticles\; RNA sequencing studies indicate that ZK154.1 is enriched in the hypodermis and in the AFD neurons.	2.20830760206997	1.45666666666667	0.659630327451326	2.74473462088756	0
8970	WBGene00003957 || (1)	pcp-2	F23B2.12	pcp-2 is an ortholog of human PRSS16 (protease, serine 16)\; pcp-2 is predicted to have serine-type peptidase activity, based on protein domain information.	2.20668278125228	1.28333333333333	0.581566749981639	2.43400702734118	0
4058	WBGene00020730 || (1)	T23E1.3	T23E1.3	Microarray and RNA sequencing studies indicate that T23E1.3 is affected by sma-2, eat-2, bar-1, clk-1, csr-1, pgl-1, pgl-3, glh-4, glh-1, npr-1, mir-34, mir-243, his-24, hpl-1, and hpl-2\; RNA sequencing and microarray studies indicate that T23E1.3 is affected by D-glucose, Paraquat, and Colistin\; RNA sequencing studies indicate that T23E1.3 is enriched in the male.	2.20391516162407	1.70222222222222	0.772362862174717	3.25401797912522	0
10115	WBGene00007999 || (1)	tag-297	C38C6.6	tag-297 is expressed in the hypodermis and the head neurons.	2.20340025102779	1.69583333333333	0.769643796011326	3.23963961506517	0
4253	WBGene00020973 || (1)	W03B1.3	W03B1.3	RNA sequencing and microarray studies indicate that W03B1.3 is affected by Mianserin, Zidovudine, Paraquat, Dafa#1, and Sirolimus\; microarray studies indicate that W03B1.3 is enriched in the PVD and OLL neurons.	2.19965292742442	1.45285714285714	0.660493810065889	2.73749654304663	0
9133	WBGene00004160 || (1)	pqn-79	Y105C5A.6	Tiling array, microarray, and RNA sequencing studies indicate that pqn-79 is affected by hpl-2, rsr-2, clk-1, tdp-1, mut-2, dpy-9, aak-2, tax-6, isp-1, and pmk-1\; microarray studies indicate that pqn-79 is affected by Aldicarb, Neurotoxins, Atrazine, Copper sulfate, single-walled carbon nanotubes, Paraquat, Dafa#1, and Sirolimus.	2.19914743107416	1.17962962962963	0.536403159224959	2.26518617467768	0
3407	WBGene00011008 || (4)	R04B5.11	R04B5.11	Microarray and RNA sequencing studies indicate that R04B5.11 is affected by Methylmercuric chloride, Tunicamycin, Multi-walled carbon nanotubes, Chlorpyrifos, Paraquat, Colistin, adsorbable organic bromine compounds, and Sirolimus\; RNA sequencing studies indicate that R04B5.11 is enriched in the germ line and male.	2.1980925837264	1.31733333333333	0.599307482808604	2.49205055056432	0
3193	WBGene00010747 || (1)	K10D11.3	K10D11.3	Microarray and RNA sequencing studies indicate that K10D11.3 is affected by cyc-1, lin-15B, wdr-23, nhr-8, csr-1, npr-1, hyl-2, hsf-1, mir-34, hrde-1, sid-3, sta-1, adr-2, sma-2, sma-4, his-3, ahr-1, isp-1, nuo-6, and daf-16\; RNA sequencing and microarray studies indicate that K10D11.3 is affected by Rotenone, Multi-walled carbon nanotubes, D-glucose, Zidovudine, Quercetin, Sirolimus, and Allant…	2.19386737484404	1.81666666666667	0.828065856440303	3.52266349438459	0
205	WBGene00015339 || (6)	C02E7.6	C02E7.6	C02E7.6 is expressed in the nervous system.	2.19156951787491	2.05333333333333	0.936923659772554	4.15063863663899	0
6415	WBGene00009393 || (1)	clec-62	F35C5.5	clec-62 is involved in innate immune response[HEP].	2.18857810223748	1.55666666666667	0.711268501258978	2.9417337283719	0
2610	WBGene00010041 || (1)	F54C9.3	F54C9.3	Microarray and RNA sequencing studies indicate that F54C9.3 is affected by Hydrogen sulfide, 1-methylnicotinamide, Rotenone, Manganese chloride, Mianserin, Levamisole, Deoxyglucose, Cadmium, Chlorpyrifos, Diazinon, Humic substances, Paraquat, and Colistin\; tiling array, RNA sequencing, proteomic, and microarray studies indicate that F54C9.3 is enriched in the intestine and pharyngeal muscle cell…	2.18291447092143	1.51666666666667	0.694789780758779	2.86129186487052	0
372	WBGene00007452 || (4)	C08F11.3	C08F11.3	Microarray, RNA sequencing, and tiling array studies indicate that C08F11.3 is affected by ung-1, wdr-23, daf-16, prg-1, clk-1, daf-2, glp-1, hsf-1, pgl-1, pgl-3, glh-4, glh-1, emb-4, mir-71, mut-2, and rrf-1\; microarray and RNA sequencing studies indicate that C08F11.3 is affected by Mercuric Chloride, Tunicamycin, Mianserin, 4-bromodiphenyl ether, Ethanol, Quercetin, and single-walled carbon n…	2.18239673164734	1.39	0.636914443576344	2.62078680771673	0
7541	WBGene00001644 || (3)	gly-19	F22D6.12	gly-19 is an ortholog of members of the human GCNT, XYLT (Glucosaminyl (N-acetyl) transferases\/xylosyltransferases) family including GCNT3\; gly-19 is predicted to have acetylglucosaminyltransferase activity, based on protein domain information\; gly-19 is expressed in the intestine and the anal sphincter muscle.	2.18043802528497	1.34	0.614555417058859	2.53151318794056	0
8221	WBGene00010714 || (1)	mam-3	K09B11.10	RNA sequencing and microarray studies indicate that mam-3 is affected by Ethanol, Nitric Oxide, Methylmercury hydroxide, Methylmercuric chloride, D-glucose, Zidovudine, Quercetin, single-walled carbon nanotubes, Selenium, and Colistin\; tiling array studies indicate that mam-3 is enriched in the germline precursor cell and hypodermis.	2.17974760474894	1.26	0.578048576475039	2.39495740923786	0
2122	WBGene00009438 || (2)	F35G2.5	F35G2.5	RNA sequencing and microarray studies indicate that F35G2.5 is affected by emr-1, lem-2, bar-1, tdp-1, mir-34, daf-12, daf-16, alg-1, alg-2, emb-4, cox-5B, ain-2, mir-243, aak-2, crh-1, tax-6, oga-1, and pmk-1\; microarray and RNA sequencing studies indicate that F35G2.5 is affected by Hydrogen sulfide, Zidovudine, and Colistin\; tiling array studies indicate that F35G2.5 is enriched in the ventr…	2.17761493025877	1.425	0.654385667639901	2.68514500556053	0
4595	WBGene00021336 || (2)	Y34F4.1	Y34F4.1	RNA sequencing and microarray studies indicate that Y34F4.1 is affected by Rotenone, Tunicamycin, Mianserin, Humic substances, Colistin, and Sirolimus\; tiling array and RNA sequencing studies indicate that Y34F4.1 is enriched in the intestine.	2.17756679565852	1.24333333333333	0.570973683017303	2.36744897717967	0
869	WBGene00016424 || (1)	C34H4.1	C34H4.1	C34H4.1 is involved in innate immune response[HEP].	2.1769225240849	1.24333333333333	0.571142665656412	2.36744897717967	0
5690	WBGene00022795 || (1)	ZK686.5	ZK686.5	ZK686.5 is an ortholog of members of the human ZNF (Zinc fingers C2H2-type) family including IKZF3\; ZK686.5 is predicted to have nucleic acid binding activity, based on protein domain information.	2.1639530687246	1.44666666666667	0.668529594091109	2.72577535396965	0
5693	WBGene00022799 || (6)	ZK688.4	ZK688.4	Tiling array, RNA sequencing, and microarray studies indicate that ZK688.4 is affected by daf-12, rsr-2, csr-1, mir-34, mir-71, sir-2.1, isp-1, and nuo-6\; microarray studies indicate that ZK688.4 is affected by Resveratrol, Atrazine, Hydrolyzable Tannins, Paraquat, Colistin, and Triclosan.	2.15800034308662	1.27875	0.592562463716288	2.42628664063059	0
4875	WBGene00021633 || (1)	Y47G6A.3	Y47G6A.3	Microarray studies indicate that Y47G6A.3 is affected by Methylmercuric chloride, Hydrolyzable Tannins, Paraquat, Colistin, and Dafa#1\; RNA sequencing studies indicate that Y47G6A.3 is enriched in the Z4, Z1, and male and in the AFD, AVG, RIM, PVC, AVA, AVD, and AVE neurons.	2.15211165392744	1.60666666666667	0.746553583191014	3.04547374426455	0
600	WBGene00015982 || (1)	C18G1.3	C18G1.3	bgnt-1.4 is an ortholog of human B4GAT1 (beta-1,4-glucuronyltransferase 1)\; tiling array, microarray, and RNA sequencing studies indicate that bgnt-1.4 is affected by hpl-2, nhr-114, ubc-9, pgl-1, pgl-3, glh-4, glh-1, mir-71, sir-2.1, aak-2, and tax-6\; RNA sequencing and microarray studies indicate that bgnt-1.4 is affected by Methylmercury hydroxide, Methylmercuric chloride, Tunicamycin, Cadmi…	2.15206269255694	1.21888888888889	0.566381682608272	2.32767379295335	0
9405	WBGene00013052 || (1)	scrm-7	Y50E8A.9	scrm-7 is an ortholog of human TMEM256-PLSCR3 (TMEM256-PLSCR3 readthrough (NMD candidate)) and members of the PLSCR (Phospholipid scramblases) family including PLSCR5\; RNA sequencing and microarray studies indicate that scrm-7 is affected by nhr-62, eat-2, prg-1, ubc-9, npr-1, jmjd-3.1, jmjd-1.2, mys-1, pgl-1, pgl-3, glh-4, glh-1, sma-2, sma-4, mir-71, aak-2, tax-6, isp-1, and nuo-6\; microarray…	2.14763642929862	1.42111111111111	0.661709352534694	2.67791674939777	0
4548	WBGene00021261 || (1)	Y22D7AR.7	Y22D7AR.7	Y22D7AR.7 is predicted to have protein tyrosine phosphatase activity, based on protein domain information.	2.14453207706797	1.55047619047619	0.722990440225085	2.92913805319855	0
2868	WBGene00019148 || (1)	H03E18.1	H03E18.1	RNA sequencing and microarray studies indicate that H03E18.1 is affected by Methylmercury hydroxide, 1-methylnicotinamide, Manganese chloride, D-glucose, Sesamin, Zidovudine, Chlorpyrifos, Diazinon, Quercetin, Copper sulfate, single-walled carbon nanotubes, Selenium, Colistin, Dafa#1, adsorbable organic bromine compounds, and Sirolimus\; microarray, tiling array, and RNA sequencing studies indica…	2.14274411095428	1.60666666666667	0.749817329308227	3.04547374426455	0
2339	WBGene00009670 || (1)	F43G9.8	F43G9.8	Microarray and RNA sequencing studies indicate that F43G9.8 is affected by Methylmercuric chloride, D-glucose, Paraquat, Microcystin-LR, and Dafa#1\; RNA sequencing studies indicate that F43G9.8 is enriched in the germ line and male.	2.14259245589549	1.33481481481481	0.622990532400121	2.52243101615034	0
2608	WBGene00010035 || (1)	F54C8.1	F54C8.1	F54C8.1 is an ortholog of human HADH (hydroxyacyl-CoA dehydrogenase)\; F54C8.1 is predicted to have 3-hydroxyacyl-CoA dehydrogenase activity and NAD+ binding activity, based on protein domain information.	2.14031921221143	1.79333333333333	0.837881248321093	3.46614818336986	0
268	WBGene00007336 || (6)	C05C12.4	C05C12.4	RNA sequencing and microarray studies indicate that C05C12.4 is affected by D-glucose, Resveratrol, and Colistin\; tiling array, RNA sequencing, and microarray studies indicate that C05C12.4 is enriched in the intestine and in the AFD neurons.	2.1395843518863	1.35	0.630963672364594	2.54912125463852	0
8874	WBGene00018573 || (2)	oac-30	F47F6.3	oac-30 is predicted to have transferase activity, transferring acyl groups other than amino-acyl groups, based on protein domain information.	2.13884300464231	1.4752380952381	0.689736503350703	2.78029524796969	0
335	WBGene00044227 || (2)	C07A9.13	C07A9.13	Microarray and RNA sequencing studies indicate that C07A9.13 is affected by nhr-114, eat-2, emr-1, lem-2, ubc-9, clk-1, pgl-1, pgl-3, glh-4, glh-1, jmjd-3.1, mir-34, and mir-71\; RNA sequencing and microarray studies indicate that C07A9.13 is affected by D-glucose, Zidovudine, and Triclosan\; RNA sequencing studies indicate that C07A9.13 is enriched in the germ line and male and in the PLM neuron…	2.13607455798437	1.31380952380952	0.615057896223086	2.48597109826229	0
1068	WBGene00008153 || (1)	C47E12.10	C47E12.10	C47E12.10 is expressed in the intestine.	2.13430719617268	1.2	0.562243336925389	2.29739670999407	0
3120	WBGene00010657 || (1)	K08D8.3	K08D8.3	RNA sequencing and microarray studies indicate that K08D8.3 is affected by Rotenone, Tunicamycin, D-glucose, Cry5B, Chlorpyrifos, Diazinon, and Humic substances\; RNA sequencing and microarray studies indicate that K08D8.3 is enriched in the intestine and in the ASER neurons.	2.13268532748329	1.21333333333333	0.568922811864207	2.31872758175118	0
5082	WBGene00044492 || (5)	Y54G2A.49	Y54G2A.49	RNA sequencing and microarray studies indicate that Y54G2A.49 is affected by Mianserin, Colistin, and Triclosan\; RNA sequencing studies indicate that Y54G2A.49 is enriched in the male.	2.13056584117824	1.53666666666667	0.72124814777696	2.90123401083155	0
5080	WBGene00044488 || (2)	Y54G2A.45	Y54G2A.45	RNA sequencing and microarray studies indicate that Y54G2A.45 is affected by 1-methylnicotinamide, Rotenone, and Tunicamycin\; tiling array studies indicate that Y54G2A.45 is enriched in the intestine.	2.1262879388171	1.63	0.766594199328809	3.09512998708478	0
3972	WBGene00044807 || (1)	T19H5.6	T19H5.6	T19H5.6 is predicted to have chitin binding activity, based on protein domain information.	2.12388560070561	1.71	0.805128110210784	3.27160823423112	0
4733	WBGene00021503 || (1)	Y40D12A.2	Y40D12A.2	ctsa-2 is an ortholog of human CTSA (cathepsin A)\; ctsa-2 is predicted to have serine-type carboxypeptidase activity, based on protein domain information.	2.12137479363995	1.31333333333333	0.619095379690006	2.48515068897187	0
1423	WBGene00045067 || (2)	F07C6.6	F07C6.6	Tiling array, RNA sequencing, and microarray studies indicate that F07C6.6 is affected by hpl-2, emr-1, lem-2, bar-1, clk-1, hyl-2, hsf-1, mir-60, emb-4, sma-2, and sma-4\; microarray and RNA sequencing studies indicate that F07C6.6 is affected by Tunicamycin, Multi-walled carbon nanotubes, D-glucose, and Bisphenol S\; tiling array studies indicate that F07C6.6 is enriched in the body wall muscle…	2.11965445473813	2.20333333333333	1.03947760372364	4.60542192079992	0
2274	WBGene00009617 || (1)	F41E7.1	F41E7.1	F41E7.1 is an ortholog of human SLC9B2 (solute carrier family 9 member B2) and SLC9B1 (solute carrier family 9 member B1)\; F41E7.1 is predicted to have solute:proton antiporter activity, based on protein domain information\; F41E7.1 is expressed in the pharynx and the excretory cell.	2.11651628711109	1.21666666666667	0.574843989661588	2.32409117391568	0
1834	WBGene00044712 || (2)	F22G12.8	F22G12.8	Tiling array, microarray, and RNA sequencing studies indicate that F22G12.8 is affected by hpl-2, clk-1, hsf-1, mir-34, smg-2, and isp-1\; microarray studies indicate that F22G12.8 is affected by Colistin\; tiling array and RNA sequencing studies indicate that F22G12.8 is enriched in the intestine.	2.11627525518285	1.23	0.581209838837211	2.34566989846376	0
10054	WBGene00011190 || (3)	swt-6	R10D12.9	swt-6 is an ortholog of human SLC50A1 (solute carrier family 50 member 1)\; microarray and RNA sequencing studies indicate that swt-6 is affected by Heme, Ethanol, 1-methylnicotinamide, Tunicamycin, Mianserin, D-glucopyranose, Sodium arsenite, Multi-walled carbon nanotubes, Bisphenol A, Bisphenol S, 4-bromodiphenyl ether, D-glucose, Atrazine, Cry5B, Humic substances, R24, single-walled carbon nan…	2.11606241155246	1.60333333333333	0.757696618294468	3.0384453284712	0
10468	WBGene00006895 || (3)	ver-2	T17A3.8	ver-2 is an ortholog of human FGFR4 (fibroblast growth factor receptor 4)\; ver-2 is involved in nematode male tail tip morphogenesis\; ver-2 is expressed in certain amphid neurons.	2.11551214064606	1.30407407407407	0.616434218938502	2.46925199238842	0
4336	WBGene00021083 || (1)	W08E12.2	W08E12.2	RNA sequencing and microarray studies indicate that W08E12.2 is affected by 1-methylnicotinamide, Methylmercuric chloride, Tunicamycin, D-glucose, Zidovudine, Heme, Chlorpyrifos, Diazinon, Tetrabromobisphenol A, Dafa#1, adsorbable organic bromine compounds, and Ag nanoparticles\; tiling array and microarray studies indicate that W08E12.2 is enriched in the male-specific tissues and in the NSM and…	2.11195583559894	1.39666666666667	0.661314333910102	2.63292543888727	0
5289	WBGene00022179 || (1)	Y71H2AM.14	Y71H2AM.14	Y71H2AM.14 is predicted to have galactoside 2-alpha-L-fucosyltransferase activity, based on protein domain information.	2.11018514630239	1.47666666666667	0.699780618423072	2.78304968835683	0
1437	WBGene00045013 || (5)	F08A7.1	F08A7.1	RNA sequencing and microarray studies indicate that F08A7.1 is affected by daf-2, rbr-2, mir-34, and sma-4\; RNA sequencing studies indicate that F08A7.1 is affected by Rotenone\; RNA sequencing studies indicate that F08A7.1 is enriched in the intestine.	2.1096282439923	1.29333333333333	0.613062200421533	2.45093688505826	0
10309	WBGene00006651 || (1)	tts-2	R05H5.8	RNA sequencing and microarray studies indicate that tts-2 is affected by Ethanol, Methylmercury hydroxide, 1-methylnicotinamide, Sesamin, Zidovudine, Humic substances, single-walled carbon nanotubes, Colistin, Sirolimus, and Ag nanoparticles\; microarray studies indicate that tts-2 is enriched in the intestine and in neurons including the DA neurons.	2.10955879358541	1.24333333333333	0.589380744975665	2.36744897717967	0
4706	WBGene00012720 || (3)	Y39E4B.11	Y39E4B.11	Microarray and RNA sequencing studies indicate that Y39E4B.11 is affected by Methylmercuric chloride, Manganese chloride, D-glucose, Chlorpyrifos, Paraquat, adsorbable organic bromine compounds, and Sirolimus\; RNA sequencing studies indicate that Y39E4B.11 is enriched in the male.	2.10893982551067	1.32	0.625906905466291	2.49666109780322	0
3129	WBGene00045036 || (1)	K08E4.7	K08E4.7	RNA sequencing and microarray studies indicate that K08E4.7 is affected by Manganese chloride, D-glucose, Acrylamide, Diazinon, Paraquat, Colistin, Allantoin, and Sirolimus\; RNA sequencing studies indicate that K08E4.7 is enriched in the germ line, male, and hypodermis and in the NSM neurons.	2.10818551445174	1.59666666666667	0.757365353153894	3.02443712047965	0
4330	WBGene00021072 || (1)	W07B8.4	W07B8.4	W07B8.4 is an ortholog of human CTSB (cathepsin B)\; W07B8.4 is predicted to have cysteine-type peptidase activity, based on protein domain information.	2.1067801859002	1.55	0.735719848882909	2.92817139189125	0
7593	WBGene00001705 || (1)	grd-16	Y69A2AL.1	grd-16 is expressed in the hypodermis, nervous system, and the intestine.	2.10567254963513	1.79333333333333	0.851667717112083	3.46614818336986	0
734	WBGene00016196 || (1)	C28H8.5	C28H8.5	C28H8.5 is an ortholog of human THAP4 (THAP domain containing 4)\; RNA sequencing and microarray studies indicate that C28H8.5 is affected by Ethanol, 1-methylnicotinamide, Tunicamycin, Resveratrol, Paraquat, adsorbable organic bromine compounds, Sirolimus, and Ag nanoparticles\; tiling array and RNA sequencing studies indicate that C28H8.5 is enriched in the hypodermis and in the AFD neurons.	2.10496853976864	1.47875	0.70250456102424	2.78707147284364	0
4952	WBGene00013055 || (1)	Y50E8A.12	Y50E8A.12	Y50E8A.12 is predicted to have nucleic acid binding activity, based on protein domain information.	2.09952399893129	1.35666666666667	0.646178213422302	2.56092795430136	0
2100	WBGene00018040 || (1)	F35D2.2	F35D2.2	RNA sequencing and microarray studies indicate that F35D2.2 is affected by Methylmercury hydroxide, Manganese chloride, Resveratrol, Selenium, Colistin, adsorbable organic bromine compounds, and Sirolimus\; tiling array and RNA sequencing studies indicate that F35D2.2 is enriched in the germline precursor cell and hypodermis.	2.0973664070579	1.38619047619048	0.6609195567955	2.61387558986187	0
6519	WBGene00000723 || (1)	col-150	B0024.2	col-150 is an ortholog of human SFTPD (surfactant protein D)\; col-150 is a structural constituent of cuticle, based on protein domain information.	2.09528650344379	1.51666666666667	0.723846912665114	2.86129186487052	0
8604	WBGene00008830 || (2)	nhr-176	F14H3.11	nhr-176 is predicted to have DNA-binding transcription factor activity, sequence-specific DNA binding activity, and zinc ion binding activity, based on protein domain information\; nhr-176 is expressed in the intestine.	2.09431148114264	1.15666666666667	0.552289703361412	2.22941727317784	0
4099	WBGene00011999 || (1)	T24F1.7	T24F1.7	RNA sequencing and microarray studies indicate that T24F1.7 is affected by emr-1, bar-1, ubc-9, wrn-1, daf-2, dpy-21, mir-34, daf-12, daf-16, cox-5B, and mir-243\; RNA sequencing and microarray studies indicate that T24F1.7 is affected by 1-methylnicotinamide, Multi-walled carbon nanotubes, D-glucose, Zidovudine, Resveratrol, and Colistin\; RNA sequencing studies indicate that T24F1.7 is enriched…	2.09347661604958	1.44428571428571	0.689898183343985	2.72128057943913	0
5561	WBGene00022876 || (1)	ZK1248.5	ZK1248.5	RNA sequencing and microarray studies indicate that ZK1248.5 is affected by Nicotinic acid, Methylmercuric chloride, Manganese chloride, D-glucose, Zidovudine, Atrazine, Humic substances, Paraquat, Colistin, and Triclosan\; RNA sequencing studies indicate that ZK1248.5 is enriched in the male.	2.08979764588529	1.71	0.818261042339151	3.27160823423112	0
346	WBGene00007415 || (2)	C07E3.4	C07E3.4	C07E3.4 is predicted to have protein tyrosine phosphatase activity, based on protein domain information.	2.08910770240373	1.51571428571429	0.725531902433896	2.85940363448375	0
3399	WBGene00010998 || (1)	R03G8.3	R03G8.3	R03G8.3 is predicted to have catalytic activity, based on protein domain information.	2.08421896645608	1.68333333333333	0.807656662003996	3.21169152745351	0
2322	WBGene00018384 || (1)	F43C11.7	F43C11.7	F43C11.7 is an ortholog of human FSD2 (fibronectin type III and SPRY domain containing 2), Mid1 (midline 1) and TRIML2 (tripartite motif family like 2) and members of the TRIM (Tripartite motif containing) family including TRIM38 and RNF (Ring finger proteins) family including TRIML1\; F43C11.7 is involved in defense response to Gram-positive bacterium\; F43C11.7 is predicted to have zinc ion bin…	2.0832493724049	1.17	0.561622634091737	2.25011696937762	0
1298	WBGene00008396 || (1)	D1086.9	D1086.9	D1086.9 is an ortholog of human CLIC6 (chloride intracellular channel 6)\; microarray and RNA sequencing studies indicate that D1086.9 is affected by age-1, daf-2, rsks-1, prg-1, clk-1, daf-16, hrp-2, pgl-1, pgl-3, glh-4, glh-1, mir-35, and smg-1\; RNA sequencing and microarray studies indicate that D1086.9 is affected by Rotenone, Multi-walled carbon nanotubes, Ag nanoparticles, Zidovudine, Quer…	2.08256246228611	1.48	0.710662958159415	2.78948733270081	0
3296	WBGene00019754 || (1)	M03E7.2	M03E7.2	RNA sequencing and microarray studies indicate that M03E7.2 is affected by 1-methylnicotinamide, D-glucose, Zidovudine, Resveratrol, Colistin, and adsorbable organic bromine compounds\; tiling array and RNA sequencing studies indicate that M03E7.2 is enriched in the excretory cell and in the GABAergic and PLM neurons.	2.08149342327574	1.42857142857143	0.686320414274102	2.69180038526471	0
3534	WBGene00019997 || (1)	R10F2.6	R10F2.6	R10F2.6 is predicted to have protein tyrosine phosphatase activity, based on protein domain information.	2.07893881470721	1.14333333333333	0.549960068687426	2.2089080014887	0
371	WBGene00007460 || (2)	C08F11.13	C08F11.13	RNA sequencing and microarray studies indicate that C08F11.13 is affected by Ethanol, 1-methylnicotinamide, D-glucopyranose, Cry5B, Levamisole, Chlorpyrifos, Quercetin, Humic substances, single-walled carbon nanotubes, Paraquat, Colistin, Sirolimus, and Octopamine\; microarray, tiling array, and RNA sequencing studies indicate that C08F11.13 is enriched in the intestine and in neurons including t…	2.07637195693609	1.21666666666667	0.585957955462849	2.32409117391568	0
5917	WBGene00000139 || (1)	amx-3	F25C8.2	amx-3 is an ortholog of human Smox (spermine oxidase) and PAOX (polyamine oxidase)\; amx-3 is predicted to have oxidoreductase activity, based on protein domain information.	2.07517002169616	1.10333333333333	0.53168334247211	2.14850529602657	0
3384	WBGene00019839 || (1)	R02F11.1	R02F11.1	RNA sequencing and microarray studies indicate that R02F11.1 is affected by Methylmercury hydroxide, 1-methylnicotinamide, D-glucose, Neurotoxins, Sesamin, Resveratrol, Selenium, Colistin, Sirolimus, Ag nanoparticles, and Triclosan\; microarray and tiling array studies indicate that R02F11.1 is enriched in the pharynx and in the PVD, OLL, ALM, and PLM neurons.	2.07232974045338	1.16583333333333	0.562571346912329	2.243627752047	0
3440	WBGene00019913 || (1)	R06B10.2	R06B10.2	R06B10.2 is predicted to have protein tyrosine phosphatase activity, based on protein domain information.	2.06989699969385	1.62666666666667	0.785868411281943	3.08798697344867	0
2454	WBGene00018580 || (1)	F47G6.3	F47G6.3	Microarray and RNA sequencing studies indicate that F47G6.3 is affected by Methylmercuric chloride, Manganese chloride, D-glucose, Resveratrol, single-walled carbon nanotubes, Paraquat, Colistin, Allantoin, and Sirolimus\; RNA sequencing studies indicate that F47G6.3 is enriched in the germ line, male, and hypodermis.	2.06735395943591	1.42666666666667	0.690093082587533	2.68824879918683	0
9169	WBGene00015010 || (6)	ptps-1	B0041.6	ptps-1 is an ortholog of human PTS (6-pyruvoyltetrahydropterin synthase)\; ptps-1 is involved in tetrahydrobiopterin biosynthetic process\; ptps-1 exhibits 6-pyruvoyltetrahydropterin synthase activity and identical protein binding activity\; ptps-1 is expressed in all ventral cord neurons, certain motor neurons, hypodermis, intestine, tail neurons, and the serotonergic neurons.	2.06673636760505	1.37666666666667	0.666106566974459	2.59667717632315	0
1392	WBGene00008512 || (1)	F01G10.10	F01G10.10	F01G10.10 is an ortholog of members of the human BPIF (BPI fold containing) family including BPI\; F01G10.10 is predicted to have lipid binding activity, based on protein domain information.	2.0658822201445	1.30666666666667	0.632498142403912	2.47369334681887	0
4610	WBGene00012547 || (1)	Y37D8A.5	Y37D8A.5	RNA sequencing and microarray studies indicate that Y37D8A.5 is affected by Nicotinic acid, Methylmercuric chloride, Rotenone, Manganese chloride, D-glucose, Zidovudine, Acrylamide, Chlorpyrifos, Paraquat, Colistin, Allantoin, and Sirolimus\; RNA sequencing studies indicate that Y37D8A.5 is enriched in the male.	2.0656336381704	1.52333333333333	0.737465398115129	2.87454443715784	0
8193	WBGene00003091 || (1)	lys-2	Y22F5A.5	lys-2 is involved in defense response to Gram-negative bacterium, defense response to Gram-positive bacterium and innate immune response[HEP].	2.06481269815991	1.66666666666667	0.807175715333376	3.1748021039364	0
10251	WBGene00006636 || (1)	tsp-10	T14B4.4	tsp-10 is an ortholog of human TSPAN32 (tetraspanin 32)\; microarray and RNA sequencing studies indicate that tsp-10 is affected by Methylmercuric chloride, Rotenone, Indole, Ag nanoparticles, Resveratrol, Chlorpyrifos, Cry5B, Quercetin, Humic substances, R24, Paraquat, and Dafa#1\; tiling array and microarray studies indicate that tsp-10 is enriched in the intestine and hermaphrodite-specific ti…	2.06371293853301	1.35666666666667	0.657391171676741	2.56092795430136	0
6742	WBGene00008499 || (4)	cyp-37A1	F01D5.9	cyp-37A1 is an ortholog of human CYP19A1 (cytochrome P450 family 19 subfamily A member 1) and CYP4V2 (cytochrome P450 family 4 subfamily V member 2)\; cyp-37A1 is predicted to have heme binding activity, iron ion binding activity, and oxidoreductase activity, acting on paired donors, with incorporation or reduction of molecular oxygen, based on protein domain information\; cyp-37A1 is expressed i…	2.06042395691489	1.15666666666667	0.561373140117515	2.22941727317784	0
9482	WBGene00009513 || (1)	sfxn-1.2	F37H8.4	sfxn-1.2 is an ortholog of human SFXN3 (sideroflexin 3) and SFXN1 (sideroflexin 1)\; sfxn-1.2 is predicted to have ion transmembrane transporter activity, based on protein domain information.	2.05936322206547	1.51055555555556	0.733506134017738	2.84919735392193	0
8814	WBGene00007243 || (1)	nspb-7	C01G12.2	Tiling array, microarray, and RNA sequencing studies indicate that nspb-7 is affected by hpl-2, spe-44, emr-1, lem-2, dpy-21, mir-34, daf-12, alg-1, alg-2, lin-22, sir-2.1, slr-2, aak-2, crh-1, tax-6, tdp-1, tbx-2, isp-1, nuo-6, and hlh-25\; RNA sequencing and microarray studies indicate that nspb-7 is affected by D-glucose, Quercetin, Hydrolyzable Tannins, Paraquat, Benzene, Dafa#1, adsorbable o…	2.05629740799905	1.4	0.680835366787881	2.63901582154579	0
4317	WBGene00012297 || (3)	W06D4.3	W06D4.3	RNA sequencing and microarray studies indicate that W06D4.3 is affected by Manganese chloride, Resveratrol, Paraquat, Colistin, and Octopamine\; tiling array and RNA sequencing studies indicate that W06D4.3 is enriched in the excretory cell, gon_male_dtc posterior, gon_male_dtc anterior, Z1.p, Z4.a, Z4, Z1, male, and hermaphrodite-specific tissues.	2.05475162313828	1.28	0.622946338421681	2.42838976879009	0
1441	WBGene00045468 || (2)	F08A8.8	F08A8.8	RNA sequencing and microarray studies indicate that F08A8.8 is affected by Zidovudine and Colistin\; tiling array and RNA sequencing studies indicate that F08A8.8 is enriched in the germ line and male and in the DA and VA neurons.	2.05400102681236	1.69333333333333	0.824407247722387	3.23403060863945	0
4012	WBGene00020675 || (1)	T22B11.1	T22B11.1	Tiling array, RNA sequencing, and microarray studies indicate that T22B11.1 is affected by rsr-2, eat-2, tatn-1, clk-1, csr-1, daf-16, let-418, chd-3, dpy-21, sir-2.1, isp-1, and nuo-6\; RNA sequencing and microarray studies indicate that T22B11.1 is affected by Manganese chloride, Colistin, Allantoin, and Sirolimus\; RNA sequencing studies indicate that T22B11.1 is enriched in the male.	2.05274864124551	1.18458333333333	0.57707179024831	2.27297739005388	0
9170	WBGene00004216 || (1)	ptr-1	C24B5.3	ptr-1 is an ortholog of human PTCHD4 (patched domain containing 4) and PTCHD1 (patched domain containing 1)\; ptr-1 is involved in the molting cycle and nematode male tail tip morphogenesis.	2.04992033003237	1.29083333333333	0.629699269001812	2.44669341282962	0
4399	WBGene00013654 || (1)	Y105C5B.15	Y105C5B.15	Y105C5B.15 is an ortholog of human ACP7 (acid phosphatase 7, tartrate resistant (putative))\; Y105C5B.15 is predicted to have acid phosphatase activity and metal ion binding activity, based on protein domain information.	2.04802730050345	1.23	0.600577931601613	2.34566989846376	0
742	WBGene00007810 || (1)	C29F7.1	C29F7.1	Microarray and RNA sequencing studies indicate that C29F7.1 is affected by Tryptophan, Indole, 4-bromodiphenyl ether, Zidovudine, Cadmium, Chlorpyrifos, Cry5B, Diazinon, Quercetin, Hydrolyzable Tannins, Humic substances, R24, and Paraquat\; tiling array and RNA sequencing studies indicate that C29F7.1 is enriched in the intestine and in the dopaminergic and ASER neurons.	2.04774638337905	1.23666666666667	0.603915932512113	2.35653427768814	0
3740	WBGene00020289 || (2)	T06C10.3	T06C10.3	T06C10.3 is an ortholog of human FES (FES proto-oncogene, tyrosine kinase) and FER (FER tyrosine kinase)\; T06C10.3 is predicted to have protein tyrosine kinase activity, based on protein domain information.	2.04761239479801	1.2047619047619	0.588374004681071	2.30499225770962	0
10533	WBGene00006948 || (1)	wrt-2	F52E4.6	wrt-2 is expressed in the hypodermis.	2.04724520889255	1.2	0.586153527084886	2.29739670999407	0
2066	WBGene00045457 || (5)	F33H12.7	F33H12.7	Microarray and RNA sequencing studies indicate that F33H12.7 is affected by Tryptophan, Methylmercury hydroxide, 1-methylnicotinamide, D-glucopyranose, Sodium arsenite, D-glucose, 4-bromodiphenyl ether, and Cadmium Chloride\; tiling array and RNA sequencing studies indicate that F33H12.7 is enriched in the intestine and in the dopaminergic neurons.	2.04552253851535	1.82	0.889748201611586	3.53081198516262	0
4771	WBGene00044922 || (1)	Y43C5A.7	Y43C5A.7	RNA sequencing and microarray studies indicate that Y43C5A.7 is affected by ZK1236.1, hlh-30, clk-1, npr-1, dop-1, hyl-2, rbr-2, mir-60, daf-12, dpy-21, pgl-1, pgl-3, glh-4, glh-1, hrde-1, sma-2, sma-4, and lin-22\; RNA sequencing studies indicate that Y43C5A.7 is affected by Manganese chloride, D-glucose, and Bisphenol A\; tiling array and RNA sequencing studies indicate that Y43C5A.7 is enriche…	2.04442754766786	1.24333333333333	0.608157200166688	2.36744897717967	0
8516	WBGene00003572 || (1)	ncx-7	C07A9.11	ncx-7 is an ortholog of human SLC8B1 (solute carrier family 8 member B1)\; ncx-7 is expressed in all amphid neurons, intestine, and the tail neurons.	2.04267416863969	1.21333333333333	0.593992596548743	2.31872758175118	0
3716	WBGene00020256 || (1)	T05C3.6	T05C3.6	T05C3.6 is an ortholog of human PLD4 (phospholipase D family member 4), PLD5 (phospholipase D family member 5) and PLD3 (phospholipase D family member 3)\; T05C3.6 is predicted to have catalytic activity, based on protein domain information.	2.04233944417899	1.2	0.58756148661781	2.29739670999407	0
6490	WBGene00000691 || (1)	col-117	T28C6.4		2.03934259336167	1.54333333333333	0.756779826183734	2.91467158213389	0
5552	WBGene00014239 || (1)	ZK1225.5	ZK1225.5	Microarray, tiling array, and RNA sequencing studies indicate that ZK1225.5 is affected by spe-44, nhr-114, rsr-2, eat-2, emr-1, lem-2, csr-1, pgl-1, pgl-3, glh-4, glh-1, npr-1, hsf-1, mir-71, sir-2.1, lin-14, lin-4, isp-1, and nuo-6\; microarray and RNA sequencing studies indicate that ZK1225.5 is affected by Aldicarb, Methylmercuric chloride, Multi-walled carbon nanotubes, D-glucose, Chlorpyrif…	2.03808129182129	1.32571428571429	0.65047174076633	2.50656958554032	0
3749	WBGene00011536 || (6)	T06E4.9	T06E4.9	RNA sequencing and microarray studies indicate that T06E4.9 is affected by Ethanol, Methylmercury hydroxide, Rotenone, Manganese chloride, D-glucose, Resveratrol, Hydrolyzable Tannins, single-walled carbon nanotubes, Colistin, Dafa#1, adsorbable organic bromine compounds, Sirolimus, and Triclosan\; microarray, proteomic, and RNA sequencing studies indicate that T06E4.9 is enriched in the pharynx,…	2.03801011974748	1.28	0.62806361342239	2.42838976879009	0
3996	WBGene00020635 || (1)	T20H4.2	T20H4.2	T20H4.2 is predicted to have nucleic acid binding activity, based on protein domain information\; T20H4.2 is expressed in the head neurons.	2.03415246821372	1.09	0.535849704991474	2.12874036490672	0
486	WBGene00015781 || (1)	C14F11.6	C14F11.6	C14F11.6 is predicted to have dTDP-4-dehydrorhamnose 3,5-epimerase activity, based on protein domain information.	2.03236917297756	1.28666666666667	0.633087080720485	2.43963727952041	0
9175	WBGene00004230 || (1)	ptr-16	T21H3.2	ptr-16 is an ortholog of human PTCHD4 (patched domain containing 4) and PTCHD1 (patched domain containing 1)\; RNA sequencing and microarray studies indicate that ptr-16 is affected by Ethanol, Methylmercury hydroxide, 1-methylnicotinamide, D-glucose, Zidovudine, Atrazine, and Sirolimus\; tiling array and RNA sequencing studies indicate that ptr-16 is enriched in the germline precursor cell, hypo…	2.03203630404498	1.28666666666667	0.633190787047173	2.43963727952041	0
304	WBGene00007366 || (1)	C06B3.7	C06B3.7	Microarray and RNA sequencing studies indicate that C06B3.7 is affected by Heme, Nitric Oxide, Methylmercury hydroxide, 1-methylnicotinamide, Methylmercuric chloride, Sodium arsenite, Levamisole, Cadmium Chloride, Progesterone, Atrazine, Copper sulfate, Dafa#1, and Sirolimus\; tiling array and RNA sequencing studies indicate that C06B3.7 is enriched in the Z4, Z1, and intestine and in neurons inc…	2.03053492520226	1.50333333333333	0.740363199211454	2.83496973444452	0
3635	WBGene00011364 || (1)	T02B5.3	T02B5.3	T02B5.3 is an ortholog of human ACHE (acetylcholinesterase (Cartwright blood group)) and CES2 (carboxylesterase 2)\; RNA sequencing and microarray studies indicate that T02B5.3 is affected by Rotenone, Levamisole, Procyanidin, Zidovudine, Cry5B, Chlorpyrifos, Diazinon, Paraquat, Multi-walled carbon nanotubes, Sirolimus, and Octopamine\; RNA sequencing studies indicate that T02B5.3 is enriched in …	2.03020424963954	1.19166666666667	0.586968856398684	2.28416467862154	0
2624	WBGene00010049 || (1)	F54D5.3	F54D5.3	RNA sequencing and microarray studies indicate that F54D5.3 is affected by Rotenone, Estrogen, Progesterone, Ethanol, Deoxyglucose, Acrylamide, Fluoranthene, Hydrolyzable Tannins, Humic substances, Paraquat, and Allantoin\; tiling array, RNA sequencing, and microarray studies indicate that F54D5.3 is enriched in the intestine and pharyngeal muscle cell.	2.02968030704319	1.15	0.566591692302176	2.21913894413569	0
10526	WBGene00007060 || (1)	wht-6	T26A5.1	wht-6 is an ortholog of human ABCG1 (ATP binding cassette subfamily G member 1), ABCG4 (ATP binding cassette subfamily G member 4) and ABCG2 (ATP binding cassette subfamily G member 2 (Junior blood group))\; wht-6 is predicted to have ATP binding activity and ATPase activity, based on protein domain information\; wht-6 is expressed in the intestine.	2.02687010513438	1.18666666666667	0.585467546075427	2.27626206917564	0
6970	WBGene00001158 || (3)	ech-9	F01G10.3	ech-9 is an ortholog of human EHHADH (enoyl-CoA hydratase and 3-hydroxyacyl CoA dehydrogenase)\; ech-9 is predicted to have 3-hydroxyacyl-CoA dehydrogenase activity, based on protein domain information.	2.02569936049812	1.34809523809524	0.665496205598714	2.54575792071215	0
5547	WBGene00014229 || (3)	ZK1128.3	ZK1128.3	Microarray and RNA sequencing studies indicate that ZK1128.3 is affected by Methylmercuric chloride, Manganese chloride, D-glucose, Atrazine, Chlorpyrifos, Diazinon, Quercetin, Humic substances, Paraquat, Colistin, adsorbable organic bromine compounds, Allantoin, and Sirolimus\; RNA sequencing studies indicate that ZK1128.3 is enriched in the male.	2.01962098360684	1.28666666666667	0.637083233493053	2.43963727952041	0
9613	WBGene00004998 || (1)	spp-13	F08F1.6	spp-13 is an ortholog of human SFTPB (surfactant protein B), PSAPL1 (prosaposin-like 1 (gene\/pseudogene)) and PSAP (prosaposin)\; RNA sequencing and microarray studies indicate that spp-13 is affected by Ethanol, Methylmercury hydroxide, D-glucose, Zidovudine, Atrazine, Colistin, Dafa#1, adsorbable organic bromine compounds, and Sirolimus\; tiling array and microarray studies indicate that spp-1…	2.01741821846961	1.22333333333333	0.606385588339407	2.33485560751394	0
9558	WBGene00004906 || (1)	snf-7	ZK1010.9	snf-7 is an ortholog of human SLC6A16 (solute carrier family 6 member 16) and SLC6A7 (solute carrier family 6 member 7)\; snf-7 is predicted to have neurotransmitter:sodium symporter activity, based on protein domain information.	2.01658122090642	1.88333333333333	0.93392386768672	3.68926477434376	0
2210	WBGene00009561 || (2)	F39D8.3	F39D8.3	RNA sequencing and microarray studies indicate that F39D8.3 is affected by 1-methylnicotinamide, Methylmercuric chloride, D-glucose, Zidovudine, Resveratrol, single-walled carbon nanotubes, and Colistin\; tiling array and RNA sequencing studies indicate that F39D8.3 is enriched in the germline precursor cell, hypodermis, Z4, and Z1 and in the AFD and PLM neurons.	2.01115472357021	1.55	0.770701518801316	2.92817139189125	0
3456	WBGene00011103 || (1)	R07E3.2	R07E3.2	RNA sequencing and microarray studies indicate that R07E3.2 is affected by Mianserin, Resveratrol, Chlorpyrifos, Humic substances, Colistin, and Sirolimus\; microarray and RNA sequencing studies indicate that R07E3.2 is enriched in the pharynx and intestine and in neurons.	2.01093407934384	1.3	0.646465746119428	2.46228882668983	0
5676	WBGene00045494 || (3)	ZK662.6	ZK662.6	Microarray, RNA sequencing, and tiling array studies indicate that ZK662.6 is affected by bar-1, ubc-9, ham-3, jmjd-3.1, set-25, met-2, dpy-21, elli-1, alg-1, and alg-2\; RNA sequencing studies indicate that ZK662.6 is affected by D-glucose\; tiling array studies indicate that ZK662.6 is enriched in the NSM neurons.	2.00967811154914	1.54	0.766291870897129	2.90794503464062	0
3737	WBGene00020280 || (1)	T06A1.5	T06A1.5	RNA sequencing and microarray studies indicate that T06A1.5 is affected by Zidovudine, Atrazine, Cry5B, Quercetin, and Hydrolyzable Tannins\; tiling array, RNA sequencing, and microarray studies indicate that T06A1.5 is enriched in the intestine, pharyngeal muscle cell, and hermaphrodite-specific tissues.	2.00511678318787	1.09	0.543609234703548	2.12874036490672	0
718	WBGene00016177 || (6)	C28C12.1	C28C12.1	Microarray, tiling array, and RNA sequencing studies indicate that C28C12.1 is affected by age-1, hpl-2, eat-2, npr-1, hsf-1, alg-1, alg-2, sma-2, sma-4, mir-71, isp-1, and nuo-6\; RNA sequencing and microarray studies indicate that C28C12.1 is affected by Rotenone, Manganese chloride, Mianserin, Paraquat, Colistin, Sirolimus, and Triclosan\; RNA sequencing studies indicate that C28C12.1 is enric…	2.0042959857324	1.29333333333333	0.645280608522862	2.45093688505826	0
3335	WBGene00014813 || (7)	M176.9	M176.9	M176.9 is an ortholog of human FES (FES proto-oncogene, tyrosine kinase) and FER (FER tyrosine kinase)\; M176.9 is predicted to have protein tyrosine kinase activity, based on protein domain information.	2.00143872007682	1.39055555555556	0.69477798226177	2.62179621927203	0
3319	WBGene00010915 || (1)	M110.7	M110.7	M110.7 is an ortholog of human PNPLA6 (patatin like phospholipase domain containing 6) and PNPLA7 (patatin like phospholipase domain containing 7)\; microarray and RNA sequencing studies indicate that M110.7 is affected by Methylmercuric chloride, Tunicamycin, Manganese chloride, Multi-walled carbon nanotubes, D-glucose, Hydrolyzable Tannins, Paraquat, Colistin, and adsorbable organic bromine com…	2.00137999601899	1.3975	0.698268196334434	2.6344467155774	0
4005	WBGene00020653 || (1)	T21E3.2	T21E3.2	Tiling array, microarray, and RNA sequencing studies indicate that T21E3.2 is affected by hpl-2, nhr-114, alg-3, alg-4, csr-1, npr-1, jmjd-3.1, let-418, chd-3, mir-34, mir-71, rrf-3, pmk-1, aak-2, isp-1, and nuo-6\; microarray and RNA sequencing studies indicate that T21E3.2 is affected by Methylmercuric chloride, Tunicamycin, Multi-walled carbon nanotubes, Paraquat, and Colistin\; tiling array, …	2.00048490324972	1.23666666666667	0.618183453750509	2.35653427768814	0
4929	WBGene00021151 || (2)	Y4C6A.1	Y4C6A.1	Y4C6A.1 is an ortholog of human FER (FER tyrosine kinase) and FES (FES proto-oncogene, tyrosine kinase)\; microarray, tiling array, and RNA sequencing studies indicate that Y4C6A.1 is affected by cyc-1, spe-44, nhr-114, rsr-2, eat-2, npr-1, cox-5B, jmjd-3.1, jmjd-1.2, pgl-1, pgl-3, glh-4, glh-1, sma-2, sma-4, mir-71, sir-2.1, isp-1, and nuo-6\; microarray and RNA sequencing studies indicate that …	1.99741132204983	1.41111111111111	0.70646996716879	2.65941902723206	0
4582	WBGene00021302 || (1)	Y32G9A.3	Y32G9A.3	Microarray, tiling array, and RNA sequencing studies indicate that Y32G9A.3 is affected by clk-1, hpl-2, nhr-114, rsr-2, mir-34, and smg-2\; microarray studies indicate that Y32G9A.3 is affected by Methylmercuric chloride and Colistin\; RNA sequencing studies indicate that Y32G9A.3 is enriched in the male.	1.99720167809699	1.3575	0.67970101111345	2.5624076316004	0
7169	WBGene00009840 || (1)	fbxa-189	F47H4.9	Microarray and RNA sequencing studies indicate that fbxa-189 is affected by Methylmercuric chloride, Bisphenol A, Sesamin, Diazinon, Chlorpyrifos, and Sirolimus\; tiling array and RNA sequencing studies indicate that fbxa-189 is enriched in the Z4, Z1, gon_male_dtc posterior, gon_male_dtc anterior, Z1.p, Z4.a, intestine, and male-specific tissues and in neurons including the dopaminergic neurons.	1.99714760436774	1.36333333333333	0.682640246695707	2.57278933875281	0
6647	WBGene00000831 || (2)	ctl-2	Y54G11A.5	ctl-2 is an ortholog of human CAT (catalase)\; ctl-2 is involved in determination of adult lifespan and peroxisome organization\; ctl-2 is predicted to have catalase activity and heme binding activity, based on protein domain information\; ctl-2 is localized to the peroxisome.	1.99654256173325	1.26666666666667	0.634430084759644	2.40605007216423	0
1070	WBGene00008155 || (1)	C47E12.12	C47E12.12	Tiling array, RNA sequencing, and microarray studies indicate that C47E12.12 is affected by hpl-2, eat-2, alg-3, alg-4, clk-1, csr-1, npr-1, jmjd-3.1, jmjd-1.2, daf-2, daf-12, daf-16, dpy-21, pgl-1, pgl-3, glh-4, glh-1, alg-1, and alg-2\; RNA sequencing studies indicate that C47E12.12 is affected by Manganese chloride and D-glucose\; tiling array and RNA sequencing studies indicate that C47E12.12…	1.99579326213665	1.31333333333333	0.658050790254351	2.48515068897187	0
4375	WBGene00021148 || (1)	W10G11.19	W10G11.19	Microarray and RNA sequencing studies indicate that W10G11.19 is affected by sma-2, daf-12, wdr-23, set-2, wdr-5.1, csr-1, daf-2, rbr-2, pgl-1, pgl-3, glh-4, glh-1, alg-1, emb-4, sma-4, smg-2, dpy-10, tax-6, hcf-1, and tdp-1\; microarray and RNA sequencing studies indicate that W10G11.19 is affected by Lithium Chloride, Zidovudine, Resveratrol, Cry5B, Hydrolyzable Tannins, Humic substances, and P…	1.99345581728124	1.11	0.556821972364487	2.15845647300885	0
3573	WBGene00020053 || (1)	R13A5.11	R13A5.11	R13A5.11 is predicted to have hydrolase activity, based on protein domain information.	1.99328306583763	1.64666666666667	0.826107789148701	3.1310936651964	0
1655	WBGene00008851 || (1)	F15B9.8	F15B9.8	RNA sequencing and microarray studies indicate that F15B9.8 is affected by Ethanol, Nitric Oxide, Methylmercury hydroxide, 1-methylnicotinamide, Methylmercuric chloride, D-glucose, Bisphenol S, Neurotoxins, Sesamin, Zidovudine, Cholestanol, Resveratrol, Quercetin, Humic substances, Colistin, Dafa#1, adsorbable organic bromine compounds, Sirolimus, and Ag nanoparticles\; tiling array and RNA seque…	1.98918741351788	1.37666666666667	0.69207489315048	2.59667717632315	0
4798	WBGene00012834 || (1)	Y43F8C.13	Y43F8C.13	Microarray and RNA sequencing studies indicate that Y43F8C.13 is affected by Tunicamycin, Levamisole, Zidovudine, Cry5B, Humic substances, Dafa#1, and Sirolimus\; tiling array, RNA sequencing, proteomic, and microarray studies indicate that Y43F8C.13 is enriched in the intestine, pharyngeal muscle cell, and male-specific tissues and in the PVD and OLL neurons.	1.98913319748285	1.14333333333333	0.574789729908567	2.2089080014887	0
2423	WBGene00045269 || (1)	F46G11.6	F46G11.6	Microarray and RNA sequencing studies indicate that F46G11.6 is affected by nhr-114, prp-8, rsr-2, emr-1, lem-2, bar-1, clk-1, wrn-1, tdp-1, swsn-2.2, jmjd-3.1, mir-34, alg-1, alg-2, and emb-4\; RNA sequencing and microarray studies indicate that F46G11.6 is affected by Methylmercury hydroxide, D-glucose, Zidovudine, and Colistin\; tiling array studies indicate that F46G11.6 is enriched in the hy…	1.98765062811856	1.42	0.714411265195093	2.67585510957222	0
866	WBGene00007945 || (1)	C34F6.11	C34F6.11	RNA sequencing and microarray studies indicate that C34F6.11 is affected by emr-1, lem-2, ash-2, wrn-1, swsn-2.2, jmjd-3.1, chd-3, mir-34, daf-16, pgl-1, pgl-3, glh-4, glh-1, emb-4, lin-22, and sir-2.1\; microarray studies indicate that C34F6.11 is affected by Progesterone and Resveratrol\; tiling array and RNA sequencing studies indicate that C34F6.11 is enriched in the intestine and in the PVD …	1.98467074611766	1.20666666666667	0.607993375741091	2.30803750352711	0
2408	WBGene00009791 || (8)	F46F3.3	F46F3.3	RNA sequencing and microarray studies indicate that F46F3.3 is affected by Methylmercury hydroxide, Zidovudine, Atrazine, Colistin, Dafa#1, and Sirolimus\; tiling array studies indicate that F46F3.3 is enriched in the germline precursor cell.	1.98312772450407	1.47	0.741253315072086	2.77021893622185	0
1604	WBGene00017443 || (1)	F13H8.11	F13H8.11	F13H8.11 is an ortholog of human PLB1 (phospholipase B1)\; F13H8.11 is predicted to have phospholipase activity, based on protein domain information.	1.9825157691338	1.31333333333333	0.662457950539863	2.48515068897187	0
4773	WBGene00012786 || (1)	Y43C5B.3	Y43C5B.3	Y43C5B.3 is an ortholog of human SLC25A44 (solute carrier family 25 member 44)\; microarray and RNA sequencing studies indicate that Y43C5B.3 is affected by Methylmercuric chloride, Manganese chloride, D-glucose, Resveratrol, Diazinon, Cry5B, Chlorpyrifos, Quercetin, Humic substances, single-walled carbon nanotubes, Paraquat, Colistin, Dafa#1, and adsorbable organic bromine compounds\; RNA sequen…	1.980698004359	1.57333333333333	0.794332770503549	2.97591502781287	0
562	WBGene00015919 || (1)	C17G10.7	C17G10.7	Microarray studies indicate that C17G10.7 is affected by Diazinon, Humic substances, single-walled carbon nanotubes, and Allantoin\; tiling array, microarray, and RNA sequencing studies indicate that C17G10.7 is enriched in the germline precursor cell and hypodermis and in the dopaminergic, ALM, PLM, FLP, AFD, and ASER neurons.	1.97835126401543	1.27333333333333	0.64363359353529	2.41719411269354	0
2779	WBGene00019024 || (3)	F58A6.5	F58A6.5	RNA sequencing and microarray studies indicate that F58A6.5 is affected by Nicotinic acid, Methylmercuric chloride, Tunicamycin, Manganese chloride, D-glucose, Zidovudine, Resveratrol, Acrylamide, Humic substances, Paraquat, and Colistin\; RNA sequencing studies indicate that F58A6.5 is enriched in the germ line and male.	1.97794222844593	1.2147619047619	0.614154391008853	2.32102474673847	0
5449	WBGene00022549 || (1)	ZC196.5	ZC196.5	Microarray and RNA sequencing studies indicate that ZC196.5 is affected by vhl-1, lin-35, lin-15B, clk-1, htz-1, daf-2, glp-1, cox-5B, mir-34, pgl-1, pgl-3, glh-4, glh-1, alg-1, alg-5, sma-2, sma-4, lin-22, smg-2, and dpy-10\; microarray studies indicate that ZC196.5 is affected by Cry5B, Humic substances, Paraquat, and Colistin\; tiling array, RNA sequencing, and microarray studies indicate that…	1.9758270800714	1.39333333333333	0.705189916357954	2.62684911175681	0
6059	WBGene00018755 || (1)	bcmo-2	F53C3.12	bcmo-2 is an ortholog of human RPE65 (RPE65, retinoid isomerohydrolase), BCO1 (beta-carotene oxygenase 1) and BCO2 (beta-carotene oxygenase 2)\; bcmo-2 is predicted to have oxidoreductase activity, acting on single donors with incorporation of molecular oxygen, incorporation of two atoms of oxygen, based on protein domain information.	1.97564067310105	1.31666666666667	0.666450475834743	2.49089924471765	0
34	WBGene00015034 || (1)	B0207.11	B0207.11	Microarray and RNA sequencing studies indicate that B0207.11 is affected by Methylmercuric chloride, D-glucose, Chlorpyrifos, Diazinon, Paraquat, Colistin, adsorbable organic bromine compounds, and Triclosan\; proteomic and RNA sequencing studies indicate that B0207.11 is enriched in the germ line and male.	1.97378725188602	1.41666666666667	0.717740306262994	2.66967970834007	0
2195	WBGene00018174 || (1)	F38B6.4	F38B6.4	F38B6.4 is predicted to have ATP binding activity, phosphoribosylamine-glycine ligase activity, phosphoribosylformylglycinamidine cyclo-ligase activity, and phosphoribosylglycinamide formyltransferase activity, based on protein domain information\; F38B6.4 is expressed in the intestinal cell.	1.97372451858334	1.08333333333333	0.548877679297871	2.11892618871859	0
8546	WBGene00017554 || (3)	nep-9	F18A12.5	nep-9 is an ortholog of members of the human M13 metallopeptidases family including MMEL1\; nep-9 is predicted to have metalloendopeptidase activity, based on protein domain information.	1.97169247786468	1.41428571428571	0.717295283196176	2.6652774349318	0
666	WBGene00007734 || (1)	C25G4.7	C25G4.7	RNA sequencing and microarray studies indicate that C25G4.7 is affected by Methylmercury hydroxide, Tunicamycin, Manganese chloride, Resveratrol, Paraquat, and Sirolimus\; RNA sequencing studies indicate that C25G4.7 is enriched in the germ line, male, and hypodermis.	1.97030581631805	1.22666666666667	0.622576788084076	2.34025650641223	0
2394	WBGene00009777 || (1)	F46C3.2	F46C3.2	Tiling array, RNA sequencing, and microarray studies indicate that F46C3.2 is affected by daf-12, emr-1, lem-2, mir-34, pgl-1, pgl-3, glh-4, glh-1, emb-4, sid-3, sma-2, lin-22, ain-1, ain-2, and eat-2\; microarray studies indicate that F46C3.2 is affected by Cry5B and Humic substances\; RNA sequencing and microarray studies indicate that F46C3.2 is enriched in the intestine and body wall musculat…	1.96943817333117	1.24333333333333	0.631313716860846	2.36744897717967	0
4129	WBGene00012032 || (3)	T26C5.2	T26C5.2	RNA sequencing and microarray studies indicate that T26C5.2 is affected by Ethanol, Methylmercury hydroxide, 1-methylnicotinamide, Manganese chloride, D-glucose, Zidovudine, Resveratrol, Quercetin, Colistin, Dafa#1, Sirolimus, and Triclosan\; microarray, tiling array, and RNA sequencing studies indicate that T26C5.2 is enriched in the hypodermis and intestine and in the PVD and OLL neurons.	1.96854928337013	1.62666666666667	0.826327631422993	3.08798697344867	0
4649	WBGene00012605 || (1)	Y38F1A.1	Y38F1A.1	RNA sequencing and microarray studies indicate that Y38F1A.1 is affected by Nicotinic acid, Methylmercuric chloride, Rotenone, Manganese chloride, D-glucose, Resveratrol, Chlorpyrifos, Paraquat, adsorbable organic bromine compounds, and Sirolimus\; proteomic, microarray, and RNA sequencing studies indicate that Y38F1A.1 is enriched in the germ line, male, and muscle cell and in the ALM and PLM ne…	1.96338551715485	1.45333333333333	0.740218016601939	2.73840025790238	0
3641	WBGene00011379 || (1)	T02E1.7	T02E1.7	Microarray and RNA sequencing studies indicate that T02E1.7 is affected by Methylmercuric chloride, D-glucose, Acrylamide, Chlorpyrifos, Paraquat, Colistin, and adsorbable organic bromine compounds\; RNA sequencing studies indicate that T02E1.7 is enriched in the male.	1.9629831291254	1.13	0.575654463471353	2.18858740252148	0
4102	WBGene00012003 || (1)	T24H10.5	T24H10.5	Microarray studies indicate that T24H10.5 is affected by Tryptophan and Diazinon\; RNA sequencing studies indicate that T24H10.5 is enriched in the germ line.	1.96206133807513	1.02095238095238	0.520346821549413	2.02925811231639	0
1017	WBGene00008105 || (2)	C45B11.2	C45B11.2	Microarray and RNA sequencing studies indicate that C45B11.2 is affected by fer-1, sma-2, bar-1, prg-1, swsn-2.2, npr-1, jmjd-3.1, jmjd-1.2, hsf-1, dpy-21, mir-34, hrp-2, pgl-1, pgl-3, glh-4, glh-1, mir-71, his-3, and nasp-1\; microarray and RNA sequencing studies indicate that C45B11.2 is enriched in the pharynx and amphid sheath cell and in the AFD neurons.	1.96183445661809	1.71666666666667	0.875031356940253	3.28676125834316	0
6429	WBGene00012582 || (6)	clec-8	Y38E10A.4	clec-8 is an ortholog of human CLEC3B (C-type lectin domain family 3 member B) and CLEC3A (C-type lectin domain family 3 member A)\; microarray studies indicate that clec-8 is affected by Tunicamycin, Cry5B, Humic substances, Dibromoacetic acid, and Colistin\; tiling array and RNA sequencing studies indicate that clec-8 is enriched in the intestine and in the AFD neurons.	1.96173795947639	1.16	0.591312409690853	2.23457427614444	0
4196	WBGene00012140 || (6)	T28F4.5	T28F4.5	T28F4.5 is an ortholog of human DAPL1 (death associated protein like 1) and dap (death associated protein)\; RNA sequencing and microarray studies indicate that T28F4.5 is affected by 1-methylnicotinamide, Rotenone, Mianserin, D-glucopyranose, Levamisole, Chlorpyrifos, Cry5B, Humic substances, single-walled carbon nanotubes, Paraquat, and Sirolimus\; tiling array, RNA sequencing, and microarray s…	1.96103786363596	1.26333333333333	0.644216696046341	2.40049733333054	0
6556	WBGene00000636 || (1)	col-60	F22D6.10	col-60 is an ortholog of human SFTPD (surfactant protein D)\; col-60 is a structural constituent of cuticle, based on protein domain information.	1.95956896908158	1.70666666666667	0.870939830949943	3.26405793995378	0
5444	WBGene00022530 || (1)	ZC155.2	ZC155.2	ZC155.2 is predicted to have DNA binding activity and protein heterodimerization activity, based on protein domain information\; ZC155.2 is expressed in the head neurons, tail neurons, and the cholinergic neurons.	1.95955038678615	1.15333333333333	0.588570388957902	2.22427217166374	0
1029	WBGene00016671 || (1)	C45G7.4	C45G7.4	RNA sequencing and microarray studies indicate that C45G7.4 is affected by Methylmercury hydroxide, D-glucose, Zidovudine, Resveratrol, Atrazine, and Chlorpyrifos\; tiling array and RNA sequencing studies indicate that C45G7.4 is enriched in the hypodermis and male-specific tissues and in the DA, VA, and PLM neurons.	1.95859390302542	1.34333333333333	0.685866187604435	2.53736898764986	0
6501	WBGene00000702 || (1)	col-128	F12F6.9	col-128 is an ortholog of human COL5A1 (collagen type V alpha 1 chain), COL5A3 (collagen type V alpha 3 chain) and COL11A1 (collagen type XI alpha 1 chain)\; RNA sequencing and microarray studies indicate that col-128 is affected by Methylmercury hydroxide, 1-methylnicotinamide, Nicotinic acid, Tunicamycin, Manganese chloride, D-glucose, TPEN, Resveratrol, Chlorpyrifos, Quercetin, single-walled c…	1.95743820702155	1.26	0.643698480738875	2.39495740923786	0
3152	WBGene00019555 || (2)	K09C6.1	K09C6.1	N.A.	1.95623800658061	1.22	0.62364599598619	2.32946717293691	0
9615	WBGene00005001 || (1)	spp-16	F32D8.9	Microarray and RNA sequencing studies indicate that spp-16 is affected by Methylmercuric chloride, Rotenone, Mianserin, Fluoranthene, Cry5B, Humic substances, Paraquat, and Colistin\; tiling array and RNA sequencing studies indicate that spp-16 is enriched in the intestine.	1.95592715100735	1.28333333333333	0.656125322802738	2.43400702734118	0
7233	WBGene00044654 || (1)	fbxa-85	Y61B8A.4	RNA sequencing, tiling array, and microarray studies indicate that fbxa-85 is affected by wdr-23, rsr-2, npr-1, jmjd-1.2, mir-34, pgl-1, pgl-3, glh-4, glh-1, smg-2, and sir-2.1\; microarray studies indicate that fbxa-85 is affected by Tunicamycin\; tiling array studies indicate that fbxa-85 is enriched in the intestine.	1.95354752493969	1.57952380952381	0.808541276502895	2.98871185007015	0
7715	WBGene00015767 || (1)	hex-2	C14C11.3	hex-2 is an ortholog of human HEXDC (hexosaminidase D)\; hex-2 is predicted to have hexosaminidase activity, based on protein domain information\; hex-2 is expressed in the hypodermis, vulva, head neurons, and the tail neurons.	1.95181383816349	1.21666666666667	0.623351798658963	2.32409117391568	0
5608	WBGene00022699 || (5)	ZK353.3	ZK353.3	Microarray, tiling array, and RNA sequencing studies indicate that ZK353.3 is affected by spe-44, rsr-2, csr-1, jmjd-3.1, mir-71, sir-2.1, ain-1, isp-1, and nuo-6\; microarray and RNA sequencing studies indicate that ZK353.3 is affected by Aldicarb, Methylmercuric chloride, Multi-walled carbon nanotubes, Hydrolyzable Tannins, Paraquat, Dibromoacetic acid, Colistin, and Triclosan\; RNA sequencing …	1.95082041212749	1.34555555555556	0.689738300455932	2.54128037741923	0
2810	WBGene00010289 || (3)	F58H1.6	F58H1.6	RNA sequencing and microarray studies indicate that F58H1.6 is affected by Nicotinic acid, Tunicamycin, Manganese chloride, D-glucose, Acrylamide, Quercetin, Paraquat, Dibromoacetic acid, Colistin, Dafa#1, adsorbable organic bromine compounds, Allantoin, and Sirolimus\; RNA sequencing studies indicate that F58H1.6 is enriched in the male.	1.94936002399994	1.55333333333333	0.796842714639245	2.93494472622232	0
1524	WBGene00008661 || (1)	F10G8.1	F10G8.1	F10G8.1 is predicted to have protein tyrosine phosphatase activity, based on protein domain information.	1.94848071142788	1.92	0.985383118621169	3.78423058690238	0
6555	WBGene00000634 || (1)	col-58	F26B1.4	col-58 is an ortholog of human COLQ (collagen like tail subunit of asymmetric acetylcholinesterase) and COL16A1 (collagen type XVI alpha 1 chain)\; col-58 is a structural constituent of cuticle, based on protein domain information.	1.948328026852	1.26666666666667	0.650130085493497	2.40605007216423	0
7327	WBGene00045301 || (1)	fbxc-9	C44C8.10	Tiling array, RNA sequencing, and microarray studies indicate that fbxc-9 is affected by prg-1, daf-16, pgl-1, pgl-3, glh-4, glh-1, eri-1, mut-2, and ash-2\; RNA sequencing and microarray studies indicate that fbxc-9 is affected by Mianserin, Quercetin, Dafa#1, and Sirolimus\; RNA sequencing studies indicate that fbxc-9 is enriched in the germ line.	1.94393168731049	1.53333333333333	0.788779432601749	2.89453847488076	0
6711	WBGene00007963 || (2)	cyp-25A1	C36A4.1	cyp-25A1 is an ortholog of human TBXAS1 (thromboxane A synthase 1) and members of the CYP3 (Cytochrome P4503) family including CYP3A43\; cyp-25A1 is predicted to have heme binding activity, iron ion binding activity, and oxidoreductase activity, acting on paired donors, with incorporation or reduction of molecular oxygen, based on protein domain information.	1.93784428374936	1.34333333333333	0.693210153467151	2.53736898764986	0
3364	WBGene00010968 || (5)	R01E6.2	R01E6.2	Microarray and RNA sequencing studies indicate that R01E6.2 is affected by vhl-1, emr-1, lem-2, jmjd-3.1, mir-34, daf-12, daf-16, dpy-21, cox-5B, sir-2.1, lin-14, lin-4, mir-243, crh-1, oga-1, ogt-1, and pmk-1\; RNA sequencing and microarray studies indicate that R01E6.2 is affected by 1-methylnicotinamide, Manganese chloride, Zidovudine, Resveratrol, Tetrabromobisphenol A, Colistin, Sirolimus, a…	1.93779984885156	1.24666666666667	0.643341296267263	2.37292526981697	0
3536	WBGene00011222 || (3)	R10H10.3	R10H10.3	Microarray and RNA sequencing studies indicate that R10H10.3 is affected by Mercuric Chloride, D-glucose, Bisphenol A, Zidovudine, Deoxyglucose, Cry5B, Hydrolyzable Tannins, Colistin, and Sirolimus\; tiling array, RNA sequencing, and microarray studies indicate that R10H10.3 is enriched in the intestine and pharyngeal muscle cell and in the PVD and OLL neurons.	1.93719484786246	1.35333333333333	0.698604652405838	2.55501778465583	0
2226	WBGene00018235 || (1)	F40E12.2	F40E12.2	Microarray, RNA sequencing, and tiling array studies indicate that F40E12.2 is affected by nhr-114, wdr-23, rsr-2, eat-2, npr-1, jmjd-3.1, pgl-1, pgl-3, glh-4, glh-1, alg-1, alg-2, sma-2, sma-4, lin-22, smg-2, mir-71, isp-1, and nuo-6\; microarray and RNA sequencing studies indicate that F40E12.2 is affected by Hydrogen sulfide, Methylmercuric chloride, Manganese chloride, D-glucose, Fluoranthene…	1.93058365747688	1.77333333333333	0.918547780338582	3.4184286970596	0
1099	WBGene00008192 || (1)	C49C3.2	C49C3.2	Tiling array, RNA sequencing, and microarray studies indicate that C49C3.2 is affected by rsr-2, eat-2, clk-1, fog-3, npr-1, pgl-1, pgl-3, glh-4, glh-1, sma-4, mir-71, and sir-2.1\; RNA sequencing and microarray studies indicate that C49C3.2 is affected by Manganese chloride, Diazinon, Paraquat, and Colistin.	1.92744493309615	1.35958333333333	0.70538115511781	2.56611056629997	0
3848	WBGene00020413 || (1)	T10E9.3	T10E9.3	Microarray and RNA sequencing studies indicate that T10E9.3 is affected by Hydrogen sulfide, Nicotinic acid, Manganese chloride, Sodium arsenite, D-glucose, Neurotoxins, Resveratrol, Quercetin, single-walled carbon nanotubes, adsorbable organic bromine compounds, Allantoin, and Sirolimus\; tiling array studies indicate that T10E9.3 is enriched in the hypodermis.	1.92731587358599	1.59666666666667	0.828440573000566	3.02443712047965	0
3712	WBGene00020250 || (1)	T05C1.3	T05C1.3	RNA sequencing and microarray studies indicate that T05C1.3 is affected by Methylmercury hydroxide, 1-methylnicotinamide, Manganese chloride, Zidovudine, Acrylamide, Cadmium, Colistin, Dafa#1, and Sirolimus\; tiling array and RNA sequencing studies indicate that T05C1.3 is enriched in the germline precursor cell, hypodermis, and amphid sheath cell and in the NSM and PLM neurons.	1.92693184405702	1.66	0.861473126369111	3.16016524745351	0
6505	WBGene00000707 || (1)	col-133	F52B11.4	col-133 is an ortholog of human MARCO (macrophage receptor with collagenous structure)\; col-133 is a structural constituent of cuticle, based on protein domain information.	1.92661178624655	1.45333333333333	0.754346746816458	2.73840025790238	0
8496	WBGene00003554 || (1)	nas-38	F57C12.1	nas-38 is predicted to have metalloendopeptidase activity and zinc ion binding activity, based on protein domain information\; nas-38 is expressed in the hypodermis and the reproductive system.	1.92508763563145	1.18416666666667	0.615123511651585	2.27232102322928	0
1608	WBGene00017441 || (4)	F13H8.8	F13H8.8	RNA sequencing and microarray studies indicate that F13H8.8 is affected by Manganese chloride, Progesterone, Paraquat, and Colistin\; RNA sequencing studies indicate that F13H8.8 is enriched in the germ line and male.	1.92163467390258	1.17333333333333	0.610591258197091	2.25532185409161	0
2728	WBGene00018969 || (1)	F56D3.1	F56D3.1	Microarray and RNA sequencing studies indicate that F56D3.1 is affected by Hydrogen sulfide, Methylmercury hydroxide, 1-methylnicotinamide, Nicotinic acid, D-glucose, Ag nanoparticles, Zidovudine, Atrazine, Quercetin, Hydrolyzable Tannins, single-walled carbon nanotubes, Colistin, Dafa#1, adsorbable organic bromine compounds, Allantoin, and Sirolimus\; proteomic, microarray, and tiling array stud…	1.92127880350203	1.52133333333333	0.791833715419288	2.87056223330495	0
1781	WBGene00009005 || (1)	F21C3.6	F21C3.6	Tiling array, microarray, and RNA sequencing studies indicate that F21C3.6 is affected by daf-12, spe-44, rsr-2, eat-2, prg-1, set-2, csr-1, hsf-1, mir-71, isp-1, and nuo-6\; microarray studies indicate that F21C3.6 is affected by Methylmercuric chloride, Paraquat, Colistin, Dafa#1, and adsorbable organic bromine compounds\; RNA sequencing studies indicate that F21C3.6 is enriched in the germ lin…	1.91978224723927	1.47541666666667	0.768533342147723	2.78063940387775	0
5023	WBGene00013155 || (1)	Y53F4B.8	Y53F4B.8	Microarray and RNA sequencing studies indicate that Y53F4B.8 is affected by cyc-1, ets-4, sma-2, lin-15B, swsn-2.2, dpy-21, pgl-1, pgl-3, glh-4, glh-1, sma-4, his-3, mir-243, and mir-35\; microarray and RNA sequencing studies indicate that Y53F4B.8 is affected by Mercuric Chloride, Rotenone, and Colistin.	1.91973400427427	1.342	0.699055180046844	2.53502504406885	0
1805	WBGene00009039 || (4)	F22B3.8	F22B3.8	F22B3.8 is an ortholog of human FER (FER tyrosine kinase)\; F22B3.8 is predicted to have ATP binding activity and protein tyrosine kinase activity, based on protein domain information.	1.91861025439337	1.30666666666667	0.681048516067591	2.47369334681887	0
6162	WBGene00019285 || (3)	cbn-1	K01A2.11	cbn-1 is predicted to have calcium ion binding activity, based on protein domain information.	1.91802049520902	1.19333333333333	0.622169229324781	2.28680497393381	0
219	WBGene00015386 || (6)	C03B8.3	C03B8.3	C03B8.3 is an ortholog of human TMEM65 (transmembrane protein 65)\; microarray and RNA sequencing studies indicate that C03B8.3 is affected by Methylmercuric chloride, Manganese chloride, D-glucose, Hydrolyzable Tannins, Paraquat, Colistin, Dafa#1, adsorbable organic bromine compounds, and Sirolimus\; tiling array and RNA sequencing studies indicate that C03B8.3 is enriched in the body wall muscl…	1.91768471309723	1.31	0.683115420930813	2.47941539987797	0
8006	WBGene00002212 || (1)	kin-31	B0523.1	kin-31 is expressed in the body wall musculature.	1.9167009947996	1.39333333333333	0.726943501940954	2.62684911175681	0
2740	WBGene00018980 || (2)	F56F4.3	F56F4.3	F56F4.3 is predicted to have neurotransmitter:sodium symporter activity, based on protein domain information.	1.91422743325589	1.04733333333333	0.547131085438441	2.06670623074063	0
4627	WBGene00045416 || (1)	Y37H2A.14	Y37H2A.14	RNA sequencing and microarray studies indicate that Y37H2A.14 is affected by Methylmercury hydroxide, 1-methylnicotinamide, Rotenone, Tunicamycin, D-glucose, Bisphenol A, Cadmium Chloride, Deoxyglucose, Diazinon, Cry5B, Chlorpyrifos, Quercetin, Humic substances, Colistin, Dafa#1, and adsorbable organic bromine compounds\; tiling array studies indicate that Y37H2A.14 is enriched in the intestine.	1.91364549234257	1.89333333333333	0.989385620748195	3.71492564015419	0
5809	WBGene00020419 || (1)	acdh-4	T10E9.9	acdh-4 is an ortholog of human ACADSB (acyl-CoA dehydrogenase, short\/branched chain)\; acdh-4 is predicted to have flavin adenine dinucleotide binding activity and oxidoreductase activity, acting on the CH-CH group of donors, based on protein domain information.	1.91334776690922	1.25666666666667	0.656789470477004	2.38943027031204	0
2498	WBGene00018652 || (2)	F49F1.12	F49F1.12	RNA sequencing and microarray studies indicate that F49F1.12 is affected by wdr-23, nhr-62, eat-2, alg-3, alg-4, rsd-2, csr-1, npr-1, jmjd-3.1, pgl-1, pgl-3, glh-4, glh-1, sma-4, mir-71, aak-2, isp-1, and nuo-6\; microarray studies indicate that F49F1.12 is affected by Methylmercuric chloride, Paraquat, Colistin, adsorbable organic bromine compounds, and Sirolimus\; RNA sequencing studies indicat…	1.91315734516943	1.14666666666667	0.599358264787738	2.21401756319062	0
1847	WBGene00017736 || (1)	F23C8.7	F23C8.7	F23C8.7 is an ortholog of human FER (FER tyrosine kinase)\; F23C8.7 is predicted to have protein tyrosine kinase activity, based on protein domain information.	1.91114935176659	1.08	0.565104971519725	2.11403608112276	0
6421	WBGene00017364 || (1)	clec-7	F10G2.3	clec-7 is an ortholog of human CLEC3B (C-type lectin domain family 3 member B) and CLEC3A (C-type lectin domain family 3 member A)\; clec-7 is involved in defense response to Gram-positive bacterium.	1.91113484710998	1.66041666666667	0.868811883775524	3.16107807077709	0
667	WBGene00007735 || (3)	C25G4.8	C25G4.8	Microarray and RNA sequencing studies indicate that C25G4.8 is affected by Methylmercuric chloride, Tunicamycin, Manganese chloride, D-glucose, Chlorpyrifos, Diazinon, Paraquat, Colistin, Dafa#1, Sirolimus, and Triclosan\; RNA sequencing studies indicate that C25G4.8 is enriched in the germ line and male.	1.91078825082202	1.00777777777778	0.527414682052933	2.01081140621763	0
5738	WBGene00014132 || (1)	ZK896.1	ZK896.1	RNA sequencing and microarray studies indicate that ZK896.1 is affected by Methylmercury hydroxide, Tunicamycin, D-glucose, Atrazine, Fluoranthene, Cry5B, Humic substances, Colistin, and Sirolimus\; RNA sequencing studies indicate that ZK896.1 is enriched in the intestine.	1.91071096853785	1.45875	0.763459269361024	2.74870103627887	0
7613	WBGene00001731 || (1)	grl-22	W03A5.3	Microarray, tiling array, and RNA sequencing studies indicate that grl-22 is affected by cyc-1, rsr-2, hlh-30, ubc-9, clk-1, wrn-1, jmjd-1.2, dpy-21, sma-4, cox-5B, dpy-9, dpy-10, mir-243, aak-2, crh-1, tax-6, oga-1, ogt-1, and pmk-1\; microarray and RNA sequencing studies indicate that grl-22 is affected by Methylmercuric chloride, Rotenone, Tunicamycin, Bisphenol A, Quercetin, single-walled car…	1.91021716079474	1.45	0.759075999189922	2.73208051350879	0
5900	WBGene00000118 || (2)	alh-12	Y69F12A.2	alh-12 is an ortholog of human ALDH9A1 (aldehyde dehydrogenase 9 family member A1)\; alh-12 is predicted to have oxidoreductase activity, acting on the aldehyde or oxo group of donors, based on protein domain information.	1.90962749934111	1.01	0.528898960843664	2.01391110011344	0
6564	WBGene00000647 || (1)	col-71	Y49F6B.10	col-71 is an ortholog of human COLQ (collagen like tail subunit of asymmetric acetylcholinesterase)\; col-71 is a structural constituent of cuticle, based on protein domain information\; col-71 is expressed in the hyp7 syncytium and the seam cell.	1.90756645658356	1.59	0.833522729712745	3.01049349482213	0
6825	WBGene00000981 || (1)	dhs-18	C45B11.3	dhs-18 is an ortholog of human HSDL2 (hydroxysteroid dehydrogenase like 2)\; RNA sequencing and microarray studies indicate that dhs-18 is affected by Ethanol, Lactoferrin, 4-bromodiphenyl ether, Levamisole, D-glucose, Quercetin, Hydrolyzable Tannins, Humic substances, and Colistin\; tiling array, RNA sequencing, and microarray studies indicate that dhs-18 is enriched in the intestine and Psub1 a…	1.90539313558657	1.11666666666667	0.586055783350402	2.16845374060284	0
3360	WBGene00019803 || (6)	PDB1.1	PDB1.1	PDB1.1 is involved in innate immune response[HEP]\; PDB1.1 is predicted to have cation transmembrane transporter activity, based on protein domain information.	1.89145609929208	1.11666666666667	0.590374086443034	2.16845374060284	0
1505	WBGene00008651 || (1)	F10D11.5	F10D11.5	RNA sequencing and microarray studies indicate that F10D11.5 is affected by Nicotinic acid, Manganese chloride, Hydrolyzable Tannins, Paraquat, Colistin, and Sirolimus\; RNA sequencing and tiling array studies indicate that F10D11.5 is enriched in the germ line and male and in the NSM neurons.	1.89140456484771	1.22	0.645023292570001	2.32946717293691	0
3389	WBGene00019834 || (1)	R02F2.5	R02F2.5	Microarray and RNA sequencing studies indicate that R02F2.5 is affected by cyc-1, spe-44, nhr-114, alg-3, alg-4, clk-1, ham-3, jmjd-3.1, pgl-1, pgl-3, glh-4, glh-1, mir-71, aak-2, and let-60\; microarray and RNA sequencing studies indicate that R02F2.5 is affected by Hydrogen sulfide, Methylmercuric chloride, Multi-walled carbon nanotubes, Paraquat, Colistin, and Sirolimus\; RNA sequencing studie…	1.88998828301964	1.34611111111111	0.712232516574348	2.5422591666022	0
7995	WBGene00002188 || (2)	kgb-2	ZC416.4	kgb-2 is an ortholog of human MAPK10 (mitogen-activated protein kinase 10)\; kgb-2 is predicted to have ATP binding activity and MAP kinase activity, based on protein domain information.	1.88958160019012	1.04333333333333	0.552150451310682	2.0609840406586	0
6436	WBGene00013493 || (1)	clec-9	Y70C5C.2	clec-9 is an ortholog of human CLEC3B (C-type lectin domain family 3 member B) and CLEC3A (C-type lectin domain family 3 member A)\; tiling array, RNA sequencing, and microarray studies indicate that clec-9 is affected by hpl-2, prg-1, ubc-9, npr-1, dpy-21, mir-34, emb-4, sma-2, sma-4, sir-2.1, lin-14, lin-4, ain-1, ain-2, alg-1, oga-1, ogt-1, and pmk-1\; microarray and RNA sequencing studies ind…	1.88672449901046	1.44944444444444	0.768233223878018	2.73102864165846	0
3288	WBGene00010835 || (1)	M03B6.3	M03B6.3	RNA sequencing and microarray studies indicate that M03B6.3 is affected by Methylmercury hydroxide, Methylmercuric chloride, D-glucose, Resveratrol, Chlorpyrifos, Quercetin, Colistin, Dafa#1, adsorbable organic bromine compounds, and Sirolimus\; tiling array, RNA sequencing, and microarray studies indicate that M03B6.3 is enriched in the hypodermis and intestine.	1.88514342788487	1.40333333333333	0.744417274874344	2.64512029224508	0
8220	WBGene00008150 || (1)	mam-2	C47E12.6	RNA sequencing and microarray studies indicate that mam-2 is affected by Ethanol, Methylmercury hydroxide, 1-methylnicotinamide, Nicotinic acid, Sodium arsenite, D-glucose, Zidovudine, Chlorpyrifos, Diazinon, Selenium, Colistin, and Sirolimus\; tiling array and RNA sequencing studies indicate that mam-2 is enriched in the germline precursor cell, hypodermis, gon_male_dtc posterior, gon_male_dtc a…	1.885123417981	1.15722222222222	0.613870800810288	2.23027594643983	0
616	WBGene00007692 || (1)	C23H4.3	C23H4.3	Microarray studies indicate that C23H4.3 is affected by Cadmium, Cry5B, and Sirolimus\; RNA sequencing studies indicate that C23H4.3 is enriched in the intestine.	1.88403014904294	1.17238095238095	0.622272925396922	2.25383351684467	0
1308	WBGene00017052 || (3)	D2024.4	D2024.4	Microarray and RNA sequencing studies indicate that D2024.4 is affected by sma-2, sma-4, emr-1, lem-2, jmjd-3.1, jmjd-1.2, dpy-21, daf-12, daf-16, alg-2, cox-5B, lin-14, lin-4, crh-1, tdp-1, acs-3, nhr-25, oga-1, ogt-1, and pmk-1\; RNA sequencing and microarray studies indicate that D2024.4 is affected by 1-methylnicotinamide, Multi-walled carbon nanotubes, Zidovudine, Resveratrol, Fluoranthene, …	1.88263907031897	1.68916666666667	0.897233406709482	3.22470383684983	0
1126	WBGene00016800 || (1)	C50C3.2	C50C3.2	RNA sequencing and microarray studies indicate that C50C3.2 is affected by Nicotinic acid, Methylmercuric chloride, Manganese chloride, Resveratrol, Atrazine, Paraquat, Dibromoacetic acid, Colistin, adsorbable organic bromine compounds, Sirolimus, and Allantoin\; RNA sequencing studies indicate that C50C3.2 is enriched in the germ line and male.	1.88201190899369	1.39333333333333	0.740342463655475	2.62684911175681	0
2737	WBGene00018984 || (1)	F56F10.1	F56F10.1	F56F10.1 is an ortholog of human PRSS16 (protease, serine 16)\; F56F10.1 is involved in innate immune response[HEP]\; F56F10.1 is predicted to have serine-type peptidase activity, based on protein domain information.	1.88125860335828	1.02	0.542190211478194	2.02791895958006	0
755	WBGene00016239 || (2)	C30A5.4	C30A5.4	C30A5.4 is an ortholog of human PPP1CB (protein phosphatase 1 catalytic subunit beta)\; C30A5.4 is predicted to have hydrolase activity, based on protein domain information.	1.88037699667496	1.45904761904762	0.775933560997411	2.74926813476342	0
5329	WBGene00022274 || (1)	Y73E7A.8	Y73E7A.8	Microarray, tiling array, and RNA sequencing studies indicate that Y73E7A.8 is affected by sma-2, sma-4, hpl-2, bar-1, clk-1, tdp-1, ham-3, daf-12, daf-16, dpy-21, pgl-1, pgl-3, glh-4, glh-1, alg-1, alg-2, sid-3, lin-22, sir-2.1, and mir-243\; microarray and RNA sequencing studies indicate that Y73E7A.8 is affected by Aldicarb, Methylmercury hydroxide, 1-methylnicotinamide, Manganese chloride, D-…	1.87983010580808	1.10333333333333	0.586932473272124	2.14850529602657	0
6493	WBGene00000601 || (2)	col-12	F15H10.1	col-12 is an ortholog of human MARCO (macrophage receptor with collagenous structure)\; col-12 is a structural constituent of cuticle, based on protein domain information.	1.87905328544623	1.29	0.686515922667758	2.44528055538414	0
5060	WBGene00021858 || (1)	Y54F10BM.3	Y54F10BM.3	Y54F10BM.3 is an ortholog of human PTPN9 (protein tyrosine phosphatase, non-receptor type 9)\; Y54F10BM.3 is predicted to have protein tyrosine phosphatase activity, based on protein domain information\; Y54F10BM.3 is expressed in the anterior gonad arm.	1.87784589824791	1.2552380952381	0.668445742224788	2.38706540299891	0
6525	WBGene00000735 || (1)	col-162	Y2H9A.3	col-162 is an ortholog of human SFTPD (surfactant protein D)\; col-162 is a structural constituent of cuticle, based on protein domain information.	1.87757507726137	1.72	0.916075218951451	3.29436406907029	0
2043	WBGene00009331 || (1)	F32D8.7	F32D8.7	F32D8.7 is predicted to have serine-type endopeptidase inhibitor activity, based on protein domain information.	1.8769634770966	1.22055555555556	0.650281995600459	2.33036438101013	0
619	WBGene00007695 || (1)	C23H4.7	C23H4.7	Microarray and RNA sequencing studies indicate that C23H4.7 is affected by clk-1, lin-35, nhr-8, emr-1, lem-2, wrn-1, daf-2, jmjd-3.1, jmjd-1.2, hsf-1, rbr-2, pgl-1, pgl-3, glh-4, glh-1, alg-1, emb-4, sma-4, ain-1, and daf-16\; RNA sequencing studies indicate that C23H4.7 is enriched in the intestine.	1.87457351630062	1.5	0.800182007777522	2.82842712474619	0
10121	WBGene00015230 || (1)	tag-344	B0511.4	tag-344 is an ortholog of human TSSK2 (testis specific serine kinase 2), TSSK1B (testis specific serine kinase 1B) and TSSK6 (testis specific serine kinase 6)\; tag-344 is predicted to have ATP binding activity and protein kinase activity, based on protein domain information.	1.87274857794836	1.46666666666667	0.783162611327911	2.76382575993555	0
4959	WBGene00013080 || (1)	Y51A2D.13	Y51A2D.13	Y51A2D.13 is an ortholog of human PLD5 (phospholipase D family member 5), PLD3 (phospholipase D family member 3) and PLD4 (phospholipase D family member 4)\; Y51A2D.13 is predicted to have catalytic activity, based on protein domain information.	1.87256949430176	1.14666666666667	0.612349325435442	2.21401756319062	0
2557	WBGene00009957 || (1)	F53B2.8	F53B2.8	Tiling array and RNA sequencing studies indicate that F53B2.8 is enriched in the intestine and muscle cell.	1.87191078270603	1.41	0.753241026776771	2.65737162819302	0
2106	WBGene00009432 || (1)	F35E12.8	F35E12.8	cld-9 is involved in innate immune response[HEP].	1.87160646448028	1.15333333333333	0.616226410424159	2.22427217166374	0
5233	WBGene00022094 || (1)	Y69A2AR.23	Y69A2AR.23	Tiling array, RNA sequencing, and microarray studies indicate that Y69A2AR.23 is affected by hpl-2, eat-2, csr-1, pgl-1, pgl-3, glh-4, glh-1, npr-1, jmjd-3.1, mir-34, mir-71, daf-2, aak-2, isp-1, and nuo-6\; RNA sequencing and microarray studies indicate that Y69A2AR.23 is affected by Ethanol, Methylmercuric chloride, Manganese chloride, Multi-walled carbon nanotubes, Fluoranthene, Hydrolyzable T…	1.87121257520049	1.28111111111111	0.684642209062669	2.43026074642314	0
4973	WBGene00013107 || (1)	Y51H4A.13	Y51H4A.13	Y51H4A.13 is an ortholog of human N4BP1 (NEDD4 binding protein 1), NYNRIN (NYN domain and retroviral integrase containing) and KHNYN (KH and NYN domain containing) and members of the ZC3H (Zinc fingers CCCH-type) family including ZC3H12D\; tiling array, microarray, and RNA sequencing studies indicate that Y51H4A.13 is affected by hpl-2, nhr-114, eat-2, csr-1, daf-16, npr-1, jmjd-3.1, lsm-1, set-2…	1.87109926840263	1.24333333333333	0.664493516901845	2.36744897717967	0
7656	WBGene00001752 || (1)	gst-4	K08F4.7	gst-4 is an ortholog of members of the human GST (Soluble glutathione S-transferases) family including HPGDS\; gst-4 is involved in glutathione metabolic process\; gst-4 exhibits glutathione transferase activity\; gst-4 is expressed in the muscle cell, pharynx, hypodermis, nervous system, reproductive system, intestine, and the body wall musculature\; gst-4 is localized to the contractile fiber.	1.87033800581874	1.22666666666667	0.655852932919308	2.34025650641223	0
1631	WBGene00008807 || (1)	F14F3.4	F14F3.4	Microarray, tiling array, and RNA sequencing studies indicate that F14F3.4 is affected by sma-2, sma-4, hpl-2, bar-1, ubc-9, daf-12, daf-16, dpy-21, alg-1, alg-2, and mir-243\; RNA sequencing studies indicate that F14F3.4 is affected by 1-methylnicotinamide\; tiling array studies indicate that F14F3.4 is enriched in neurons.	1.86786720989901	1.35083333333333	0.723195592371027	2.55059411015039	0
1454	WBGene00017264 || (1)	F08F3.8	F08F3.8	Microarray and RNA sequencing studies indicate that F08F3.8 is affected by lin-35, sma-2, nhr-114, fbf-1, clk-1, hrde-1, npr-1, hsf-1, let-418, mir-34, pgl-1, pgl-3, glh-4, glh-1, and sir-2.1\; microarray studies indicate that F08F3.8 is affected by Colistin, adsorbable organic bromine compounds, and Sirolimus\; RNA sequencing studies indicate that F08F3.8 is enriched in the germ line.	1.86349499332756	1.58	0.847869195064842	2.98969849726988	0
9597	WBGene00004976 || (1)	spe-41	K01A11.4	spe-41 is an ortholog of human TRPC6 (transient receptor potential cation channel subfamily C member 6), TRPC3 (transient receptor potential cation channel subfamily C member 3) and TRPC7 (transient receptor potential cation channel subfamily C member 7)\; spe-41 is involved in calcium ion transport, cellular calcium ion homeostasis and single fertilization\; spe-41 exhibits store-operated calciu…	1.86237362596284	1.27	0.681925464522948	2.41161565538152	0
5377	WBGene00012407 || (1)	Y7A5A.1	Y7A5A.1	Y7A5A.1 is an ortholog of human DHCR24 (24-dehydrocholesterol reductase)\; Y7A5A.1 is predicted to have flavin adenine dinucleotide binding activity and oxidoreductase activity, acting on CH-OH group of donors, based on protein domain information.	1.86043814851022	1.14666666666667	0.616342267322826	2.21401756319062	0
5477	WBGene00022593 || (1)	ZC328.3	ZC328.3	ZC328.3 is an ortholog of human GRAMD1B (GRAM domain containing 1B), GRAMD1A (GRAM domain containing 1A) and GRAMD1C (GRAM domain containing 1C)\; ZC328.3 is expressed in the head, pharyngeal-intestinal valve, intestine, and the anal sphincter muscle.	1.85946754559905	1.16666666666667	0.627419752190842	2.24492409661875	0
4818	WBGene00012859 || (1)	Y45F3A.1	Y45F3A.1	RNA sequencing and microarray studies indicate that Y45F3A.1 is affected by Manganese chloride, Mianserin, Cry5B, Paraquat, Colistin, and Allantoin\; proteomic, tiling array, RNA sequencing, and microarray studies indicate that Y45F3A.1 is enriched in the germ line and male and in the AVA, I5, DA, SAB, and retrovesicular ganglion.	1.8570187616211	1.59	0.856211058746653	3.01049349482213	0
1427	WBGene00017215 || (1)	F07F6.1	F07F6.1	F07F6.1 is predicted to have nucleic acid binding activity, based on protein domain information.	1.85491359380089	1.33	0.717014530727928	2.51402674904366	0
4042	WBGene00020703 || (1)	T22F7.4	T22F7.4	RNA sequencing and microarray studies indicate that T22F7.4 is affected by 1-methylnicotinamide, Nicotinic acid, Rotenone, Nanoparticle, Zidovudine, Quercetin, and Colistin\; microarray, tiling array, and RNA sequencing studies indicate that T22F7.4 is enriched in the coelomocytes and in neurons including the PVD, OLL, AFD, ASER, and RID neurons.	1.85476783135496	1.02333333333333	0.551731228045808	2.03260986433638	0
8893	WBGene00003856 || (1)	odr-10	C53B7.5	odr-10 is involved in G-protein coupled receptor signaling pathway and functions in detection of chemical stimulus involved in sensory perception, olfactory behavior and positive chemotaxis\; odr-10 exhibits G-protein alpha-subunit binding activity and G-protein coupled olfactory receptor activity\; odr-10 is expressed in certain amphid neurons, in the hermaphrodite, and in the male\; odr-10 is l…	1.85395955084405	1.05	0.566355398380709	2.07052984768276	0
3256	WBGene00045338 || (2)	M01B2.13	M01B2.13	M01B2.13 is an ortholog of human PHYHIP (phytanoyl-CoA 2-hydroxylase interacting protein) and PHYHIPL (phytanoyl-CoA 2-hydroxylase interacting protein like)\; microarray and RNA sequencing studies indicate that M01B2.13 is affected by bar-1, clk-1, wrn-1, daf-2, daf-16, hsf-1, mir-34, daf-12, pgl-1, pgl-3, glh-4, glh-1, hrde-1, emb-4, sma-2, and sma-4\; RNA sequencing studies indicate that M01B2.…	1.85036489734469	1.16333333333333	0.628704821953087	2.23974320809352	0
6342	WBGene00008477 || (1)	clec-17	E03H4.10	clec-17 is an ortholog of human CLEC3B (C-type lectin domain family 3 member B) and CLEC3A (C-type lectin domain family 3 member A)\; microarray and RNA sequencing studies indicate that clec-17 is affected by Heme, Hydrogen sulfide, Methylmercury hydroxide, 1-methylnicotinamide, Nicotinic acid, Sodium arsenite, D-glucose, Bisphenol A, Sesamin, TPEN, Ag nanoparticles, Zidovudine, Resveratrol, Atra…	1.84880772529662	1.42666666666667	0.771668490533691	2.68824879918683	0
3748	WBGene00011535 || (5)	T06E4.8	T06E4.8	T06E4.8 is involved in endoplasmic reticulum unfolded protein response[HEP].	1.84707312509177	1.04583333333333	0.566211114831402	2.0645585500329	0
1235	WBGene00016956 || (3)	C55C3.6	C55C3.6	Microarray and RNA sequencing studies indicate that C55C3.6 is affected by Methylmercuric chloride, D-glucose, Diazinon, Colistin, and Triclosan\; tiling array and RNA sequencing studies indicate that C55C3.6 is enriched in the male and in the DA, VA, and AVA neurons.	1.84597145924062	1.33	0.720487845758527	2.51402674904366	0
4655	WBGene00021428 || (1)	Y38F2AR.10	Y38F2AR.10	Y38F2AR.10 is an ortholog of human MOSPD3 (motile sperm domain containing 3), VAPA (VAMP associated protein A) and VAPB (VAMP associated protein B and C)\; microarray, tiling array, and RNA sequencing studies indicate that Y38F2AR.10 is affected by sma-2, hpl-2, spe-44, nhr-62, eat-2, tatn-1, clk-1, pgl-1, pgl-3, glh-4, glh-1, jmjd-3.1, hsf-1, sma-4, mir-71, aak-2, daf-2, alg-1, isp-1, and nuo-6\…	1.84574399369679	1.38	0.747665984401246	2.60268371088387	0
10366	WBGene00019515 || (1)	ugt-19	K08B4.3	ugt-19 is an ortholog of human UGT3A2 (UDP glycosyltransferase family 3 member A2) and UGT3A1 (UDP glycosyltransferase family 3 member A1)\; ugt-19 is predicted to have transferase activity, transferring hexosyl groups, based on protein domain information.	1.84448055300372	1.10833333333333	0.600891850840294	2.15596436608571	0
2361	WBGene00009702 || (1)	F44F4.3	F44F4.3	Microarray studies indicate that F44F4.3 is affected by Methylmercuric chloride, Indole, Copper sulfate, Paraquat, Sirolimus, and Octopamine\; tiling array and RNA sequencing studies indicate that F44F4.3 is enriched in the germ line, Z4, Z1, seam cell, and germline precursor cell and in the AVA and RID neurons.	1.84352925235105	1.15666666666667	0.627419752190842	2.22941727317784	0
988	WBGene00016605 || (1)	C43E11.5	C43E11.5	C43E11.5 is predicted to have protein tyrosine phosphatase activity, based on protein domain information.	1.83682760189426	1.74	0.94728541655493	3.34035167771348	0
4710	WBGene00021454 || (3)	Y39F10A.3	Y39F10A.3	Tiling array, RNA sequencing, and microarray studies indicate that Y39F10A.3 is affected by hpl-2, nhr-62, eat-2, ubc-9, clk-1, npr-1, hsf-1, mir-71, isp-1, and nuo-6\; microarray studies indicate that Y39F10A.3 is affected by Methylmercuric chloride, Paraquat, and Colistin\; RNA sequencing studies indicate that Y39F10A.3 is enriched in the male.	1.83603779529624	1.26809523809524	0.690669462983815	2.40843374760198	0
2191	WBGene00018163 || (1)	F38A5.6	F38A5.6	Microarray and RNA sequencing studies indicate that F38A5.6 is affected by Methylmercuric chloride, Tunicamycin, Manganese chloride, D-glucose, Acrylamide, Paraquat, Colistin, and Sirolimus\; proteomic and RNA sequencing studies indicate that F38A5.6 is enriched in the germ line.	1.83127597885213	1.06916666666667	0.583836996178388	2.09822103714844	0
8968	WBGene00019151 || (1)	pck-3	H04M03.1	pck-3 is an ortholog of human PCK2 (phosphoenolpyruvate carboxykinase 2, mitochondrial) and PCK1 (phosphoenolpyruvate carboxykinase 1)\; pck-3 is predicted to have GTP binding activity and phosphoenolpyruvate carboxykinase activity, based on protein domain information\; pck-3 is expressed in the excretory cell.	1.82910825294042	1.17333333333333	0.641478344131419	2.25532185409161	0
6321	WBGene00018575 || (2)	clec-119	F47F6.5	Microarray and RNA sequencing studies indicate that clec-119 is affected by Hydrogen sulfide, Manganese chloride, D-glucose, Zidovudine, Resveratrol, and Colistin\; RNA sequencing studies indicate that clec-119 is enriched in the germ line, gon_male_dtc posterior, gon_male_dtc anterior, Z1.p, Z4.a, amphid sheath cell, and male.	1.82730271750241	1.37428571428571	0.752084315927747	2.59239528331274	0
5609	WBGene00022700 || (1)	ZK353.4	ZK353.4	Microarray and RNA sequencing studies indicate that ZK353.4 is affected by lin-15B, lin-35, eat-2, clk-1, csr-1, pgl-1, pgl-3, glh-4, glh-1, npr-1, mir-34, alg-1, sma-2, sma-4, rrf-3, aak-2, isp-1, and nuo-6\; microarray and RNA sequencing studies indicate that ZK353.4 is affected by Methylmercuric chloride, Manganese chloride, D-glucose, Quercetin, Paraquat, Colistin, Dafa#1, and adsorbable orga…	1.82207206414681	1.12791666666667	0.619029668947159	2.18542923921306	0
657	WBGene00016106 || (5)	C25F6.7	C25F6.7	C25F6.7 is an ortholog of human ITM2C (integral membrane protein 2C), ITM2A (integral membrane protein 2A) and ITM2B (integral membrane protein 2B)\; microarray and RNA sequencing studies indicate that C25F6.7 is affected by Aldicarb, 1-methylnicotinamide, D-glucose, Zidovudine, Copper sulfate, Paraquat, Colistin, Dafa#1, adsorbable organic bromine compounds, and Sirolimus\; RNA sequencing and pr…	1.82191847327769	1.38	0.757443332531416	2.60268371088387	0
2176	WBGene00009502 || (3)	F37A8.2	F37A8.2	Microarray and RNA sequencing studies indicate that F37A8.2 is affected by Methylmercuric chloride, Tunicamycin, Manganese chloride, D-glucose, Atrazine, Chlorpyrifos, Diazinon, Paraquat, and Colistin\; RNA sequencing studies indicate that F37A8.2 is enriched in the germ line and male.	1.82178598516023	1.09333333333333	0.600143673427793	2.13366448589071	0
6662	WBGene00022591 || (1)	cuti-1	ZC328.1	cuti-1 is expressed in the anus, hypodermis, excretory pore, and the vulva\; cuti-1 is localized to the cytoplasm.	1.82051356191645	1.14333333333333	0.62802791324979	2.2089080014887	0
3505	WBGene00011181 || (1)	R09H10.3	R09H10.3	R09H10.3 is an ortholog of human TTR (transthyretin)\; R09H10.3 exhibits identical protein binding activity and is predicted to have hydroxyisourate hydrolase activity, based on protein domain information.	1.81790945082659	1.27	0.698604652405838	2.41161565538152	0
7523	WBGene00009271 || (1)	glna-3	F30F8.2	glna-3 is an ortholog of human GLS2 (glutaminase 2) and GLS (glutaminase)\; glna-3 is predicted to have glutaminase activity, based on protein domain information\; glna-3 is expressed in certain amphid neurons and the head neurons.	1.8164821961123	1.24666666666667	0.686308222197184	2.37292526981697	0
5423	WBGene00022385 || (1)	Y95B8A.4	Y95B8A.4	Microarray, tiling array, and RNA sequencing studies indicate that Y95B8A.4 is affected by cyc-1, spe-44, nhr-114, rsr-2, nhr-62, eat-2, clk-1, csr-1, npr-1, jmjd-3.1, mir-34, alg-2, sma-4, mir-71, aak-2, and tax-6\; microarray and RNA sequencing studies indicate that Y95B8A.4 is affected by Methylmercuric chloride, Rotenone, Manganese chloride, D-glucose, Diazinon, Hydrolyzable Tannins, Paraquat…	1.81407098870172	1.28	0.705595320123642	2.42838976879009	0
4611	WBGene00021358 || (1)	Y37E11AL.2	Y37E11AL.2	Y37E11AL.2 is predicted to have protein phosphatase inhibitor activity, based on protein domain information.	1.81288523339106	1.48666666666667	0.820055588342905	2.80240732977453	0
305	WBGene00007368 || (3)	C06B8.2	C06B8.2	RNA sequencing and microarray studies indicate that C06B8.2 is affected by Methylmercury hydroxide, 1-methylnicotinamide, Rotenone, Zidovudine, Resveratrol, Colistin, and Sirolimus\; tiling array, RNA sequencing, and microarray studies indicate that C06B8.2 is enriched in the intestine and body wall musculature and in the PVD and OLL neurons.	1.81052064508324	1.18666666666667	0.655428409440817	2.27626206917564	0
2175	WBGene00018135 || (1)	F37A4.5	F37A4.5	F37A4.5 is an ortholog of human PSMD14 (proteasome 26S subunit, non-ATPase 14)\; microarray and RNA sequencing studies indicate that F37A4.5 is affected by Methylmercuric chloride, Manganese chloride, D-glucose, Chlorpyrifos, Quercetin, Humic substances, single-walled carbon nanotubes, Paraquat, Colistin, adsorbable organic bromine compounds, and Sirolimus\; tiling array and RNA sequencing studie…	1.80981289848987	1.18333333333333	0.653842910679177	2.27100885814175	0
1194	WBGene00008304 || (1)	C54D10.10	C54D10.10	C54D10.10 is an ortholog of human TFPI2 (tissue factor pathway inhibitor 2) and TFPI (tissue factor pathway inhibitor)\; C54D10.10 is predicted to have serine-type endopeptidase inhibitor activity, based on protein domain information\; C54D10.10 is expressed in the pharynx, nervous system, reproductive system, and the seam cell.	1.80893917476623	1.14333333333333	0.632046311607511	2.2089080014887	0
5495	WBGene00013886 || (1)	ZC412.5	ZC412.5	Microarray and RNA sequencing studies indicate that ZC412.5 is affected by Methylmercuric chloride, Manganese chloride, D-glucose, Chlorpyrifos, Diazinon, Paraquat, Colistin, Dafa#1, adsorbable organic bromine compounds, and Sirolimus\; proteomic and RNA sequencing studies indicate that ZC412.5 is enriched in the germ line and male and in the AVG, RIM, PVC, AVA, AVD, and AVE neurons.	1.80798533000281	1.26333333333333	0.698751982313579	2.40049733333054	0
5736	WBGene00014128 || (1)	ZK892.4	ZK892.4	ZK892.4 is an ortholog of human AMACR (alpha-methylacyl-CoA racemase)\; ZK892.4 is predicted to have catalytic activity, based on protein domain information.	1.80772720893411	1.47444444444444	0.815634370693475	2.77876618143826	0
2119	WBGene00018065 || (3)	F35F11.2	F35F11.2	Microarray, tiling array, and RNA sequencing studies indicate that F35F11.2 is affected by cyc-1, spe-44, nhr-114, rsr-2, eat-2, npr-1, hsf-1, glp-1, lsm-1, set-25, met-2, pgl-1, pgl-3, glh-4, glh-1, and isp-1\; RNA sequencing and microarray studies indicate that F35F11.2 is affected by Manganese chloride, Chlorpyrifos, Diazinon, Paraquat, Colistin, Dafa#1, and Triclosan\; RNA sequencing studies …	1.80573671640143	1.33	0.736541483550544	2.51402674904366	0
5692	WBGene00044763 || (2)	ZK688.12	ZK688.12	RNA sequencing and microarray studies indicate that ZK688.12 is affected by nhr-62, eat-2, emr-1, lem-2, npr-1, jmjd-3.1, hsf-1, mafr-1, pgl-1, pgl-3, glh-4, glh-1, hrde-1, sma-2, sma-4, mir-71, lin-54, tdp-1, and ceh-23\; RNA sequencing and microarray studies indicate that ZK688.12 is affected by Manganese chloride, D-glucose, Levamisole, Resveratrol, Colistin, and Sirolimus\; RNA sequencing stu…	1.80438334619331	0.955	0.529266689373273	1.93857963387013	0
1172	WBGene00008272 || (1)	C53B4.2	C53B4.2	Microarray and RNA sequencing studies indicate that C53B4.2 is affected by Methylmercuric chloride, Tunicamycin, Manganese chloride, Hydrolyzable Tannins, Paraquat, Colistin, and Triclosan\; tiling array and RNA sequencing studies indicate that C53B4.2 is enriched in the coelomocytes and male and in the AFD neurons.	1.80095040218147	1.18333333333333	0.657060478678356	2.27100885814175	0
4984	WBGene00021791 || (1)	Y51H7C.13	Y51H7C.13	RNA sequencing and microarray studies indicate that Y51H7C.13 is affected by Ethanol, 1-methylnicotinamide, Nicotinic acid, Mercuric Chloride, Rotenone, Manganese chloride, D-glucose, Bisphenol S, Neurotoxins, Resveratrol, Chlorpyrifos, Quercetin, single-walled carbon nanotubes, Selenium, adsorbable organic bromine compounds, Sirolimus, and Octopamine\; tiling array, RNA sequencing, and microarra…	1.79979152350071	1.36666666666667	0.75934720706341	2.57874061687916	0
6	WBGene00014997 || (1)	AC7.3	AC7.3	Microarray and RNA sequencing studies indicate that AC7.3 is affected by Methylmercuric chloride, Tunicamycin, Manganese chloride, Multi-walled carbon nanotubes, D-glucose, Hydrolyzable Tannins, Paraquat, and Sirolimus\; RNA sequencing studies indicate that AC7.3 is enriched in the male and in the AFD neurons.	1.79936388476867	1.27111111111111	0.706422487341703	2.41347370922803	0
6412	WBGene00008595 || (1)	clec-56	F08H9.7	clec-56 is an ortholog of human CDCP2 (CUB domain containing protein 2)\; microarray and RNA sequencing studies indicate that clec-56 is affected by Mercuric Chloride, Rotenone, Manganese chloride, D-glucopyranose, Bisphenol A, Cholestanol, Cry5B, Chlorpyrifos, Diazinon, Humic substances, R24, Colistin, and Sirolimus\; tiling array and RNA sequencing studies indicate that clec-56 is enriched in t…	1.79869950020183	1.1	0.611552958054734	2.14354692507259	0
5674	WBGene00014039 || (1)	ZK662.2	ZK662.2	RNA sequencing and microarray studies indicate that ZK662.2 is affected by 1-methylnicotinamide, Nicotinic acid, Rotenone, D-glucose, Neurotoxins, Zidovudine, Resveratrol, Fluoranthene, Paraquat, Colistin, Dafa#1, adsorbable organic bromine compounds, Sirolimus, Ag nanoparticles, and Triclosan\; microarray studies indicate that ZK662.2 is enriched in the pharynx and in the DA neurons.	1.79599740666329	1.36333333333333	0.759095379690006	2.57278933875281	0
5273	WBGene00022140 || (1)	Y71G12A.4	Y71G12A.4	Y71G12A.4 is an ortholog of human ABHD17A (abhydrolase domain containing 17A) and ABHD17C (abhydrolase domain containing 17C)\; microarray and RNA sequencing studies indicate that Y71G12A.4 is affected by Methylmercuric chloride, Manganese chloride, Zidovudine, Atrazine, Paraquat, Colistin, adsorbable organic bromine compounds, Allantoin, and Sirolimus\; RNA sequencing studies indicate that Y71G1…	1.79492446170783	0.973333333333333	0.542269802489196	1.96337171049351	0
99	WBGene00007169 || (1)	B0393.4	B0393.4	Microarray and RNA sequencing studies indicate that B0393.4 is affected by Methylmercuric chloride, D-glucose, Paraquat, and Sirolimus\; RNA sequencing studies indicate that B0393.4 is enriched in the germ line and male.	1.79411447756215	1.11952380952381	0.623997979797265	2.17275244609577	0
2443	WBGene00009805 || (1)	F47B8.4	F47B8.4	F47B8.4 is involved in innate immune response[HEP]\; F47B8.4 is predicted to have electron transfer activity and protein disulfide oxidoreductase activity, based on protein domain information.	1.79222988836649	0.946666666666667	0.528206048125611	1.9274142367831	0
5283	WBGene00044349 || (3)	Y71G12B.32	Y71G12B.32	Microarray, RNA sequencing, and tiling array studies indicate that Y71G12B.32 is affected by nhr-114, wdr-23, rsr-2, emr-1, lem-2, clk-1, bar-1, daf-2, npr-1, hsf-1, emb-4, cox-5B, and nuo-6\; RNA sequencing and microarray studies indicate that Y71G12B.32 is affected by Bisphenol S and Dafa#1\; RNA sequencing studies indicate that Y71G12B.32 is enriched in the intestine.	1.79173925658345	1.1	0.613928614868614	2.14354692507259	0
2858	WBGene00010342 || (1)	F59F5.3	F59F5.3	F59F5.3 is predicted to have protein tyrosine kinase activity, based on protein domain information.	1.79132841498577	1.14111111111111	0.637019488757553	2.20550817979438	0
2410	WBGene00018502 || (1)	F46F5.11	F46F5.11	RNA sequencing and microarray studies indicate that F46F5.11 is affected by wdr-23, nhr-62, eat-2, ahr-1, csr-1, bar-1, ubc-9, npr-1, hsf-1, pgl-1, pgl-3, glh-4, glh-1, alg-2, mir-71, sir-2.1, and nuo-6\; RNA sequencing and microarray studies indicate that F46F5.11 is affected by Methylmercury hydroxide, Tunicamycin, Manganese chloride, Resveratrol, Cadmium, and Sirolimus\; RNA sequencing studies…	1.79100786155896	1.38733333333333	0.774610409652665	2.61594703935941	0
1498	WBGene00045507 || (1)	F10A3.17	F10A3.17	RNA sequencing and microarray studies indicate that F10A3.17 is affected by tdp-1, mdt-15, hsf-1, rbr-2, mir-34, cebp-1, pgl-1, pgl-3, glh-4, glh-1, morc-1, sma-2, sma-4, and nasp-1\; RNA sequencing studies indicate that F10A3.17 is affected by D-glucopyranose\; tiling array and RNA sequencing studies indicate that F10A3.17 is enriched in the intestine and in neurons.	1.79098562276199	1.19666666666667	0.668160956435382	2.29209472394001	0
4494	WBGene00021190 || (1)	Y14H12A.1	Y14H12A.1	Microarray and RNA sequencing studies indicate that Y14H12A.1 is affected by clk-1, hsf-1, dpy-21, mir-34, pgl-1, pgl-3, glh-4, glh-1, alg-5, sma-2, ain-1, dpy-10, osm-8, tdp-1, and alg-1\; RNA sequencing and microarray studies indicate that Y14H12A.1 is affected by Rotenone, Zidovudine, Cry5B, Hydrolyzable Tannins, Humic substances, and Sirolimus\; tiling array and RNA sequencing studies indicat…	1.78987357796342	1.09666666666667	0.612706215773345	2.13859999716348	0
2092	WBGene00009390 || (1)	F35C5.1	F35C5.1	Microarray and RNA sequencing studies indicate that F35C5.1 is affected by cid-1, lin-15B, alg-3, alg-4, rsd-2, csr-1, jmjd-3.1, mir-34, pgl-1, pgl-3, glh-4, glh-1, sma-4, lin-22, mir-71, aak-2, isp-1, and nuo-6\; microarray and RNA sequencing studies indicate that F35C5.1 is affected by Methylmercuric chloride, Manganese chloride, Paraquat, and Colistin\; tiling array and RNA sequencing studies …	1.78686595006477	1.09333333333333	0.611872050779019	2.13366448589071	0
10480	WBGene00006915 || (3)	vha-6	VW02B12L.1	vha-6 is an ortholog of members of the human ATP6V (V-type ATPases) family including TCIRG1\; vha-6 is involved in nematode larval development\; vha-6 is predicted to have proton transmembrane transporter activity, based on protein domain information\; vha-6 is expressed in the hypodermis, pharyngeal-intestinal valve, intestine, excretory cell, uterus, and the Psub2\; vha-6 is localized to the ap…	1.78676954198054	0.996666666666666	0.557803702855777	1.99538435305405	0
5788	WBGene00004133 || (6)	abu-13	F57B9.9	RNA sequencing and microarray studies indicate that abu-13 is affected by Ethanol, Nitric Oxide, Methylmercury hydroxide, 1-methylnicotinamide, D-glucose, Neurotoxins, Sesamin, Zidovudine, Quercetin, single-walled carbon nanotubes, Colistin, adsorbable organic bromine compounds, and Sirolimus\; microarray, tiling array, and RNA sequencing studies indicate that abu-13 is enriched in the hypodermis…	1.78519998125483	1.18666666666667	0.664724781048086	2.27626206917564	0
3939	WBGene00020551 || (1)	T17H7.7	T17H7.7	RNA sequencing and microarray studies indicate that T17H7.7 is affected by Ethanol, 1-methylnicotinamide, D-glucose, Neurotoxins, Zidovudine, Resveratrol, Atrazine, single-walled carbon nanotubes, Tetrabromobisphenol A, Colistin, Dafa#1, adsorbable organic bromine compounds, Sirolimus, and Ag nanoparticles\; tiling array, RNA sequencing, and microarray studies indicate that T17H7.7 is enriched in…	1.78326574527899	1.35666666666667	0.760776496861614	2.56092795430136	0
765	WBGene00016276 || (4)	C30G12.4	C30G12.4	RNA sequencing and microarray studies indicate that C30G12.4 is affected by Methylmercury hydroxide, Zidovudine, Dibromoacetic acid, Colistin, and Dafa#1\; tiling array and RNA sequencing studies indicate that C30G12.4 is enriched in the hypodermis and intestine and in the GABAergic neurons.	1.78048605308993	1.11541666666667	0.626467511346648	2.16657573230983	0
3281	WBGene00010830 || (1)	M02G9.1	M02G9.1	M02G9.1 is expressed in the pharynx and the nervous system.	1.77976797259244	1.36428571428571	0.766552570500789	2.57448830106425	0
9625	WBGene00004992 || (1)	spp-7	ZK616.9	spp-7 is an ortholog of human SFTPB (surfactant protein B), PSAPL1 (prosaposin-like 1 (gene\/pseudogene)) and PSAP (prosaposin)\; spp-7 is expressed in the pm7, intestine, and the head neurons.	1.77664133478763	1.18095238095238	0.66471063001219	2.26726398871981	0
131	WBGene00015210 || (2)	B0496.1	B0496.1	Microarray and RNA sequencing studies indicate that B0496.1 is affected by age-1, nhr-114, bar-1, csr-1, npr-1, jmjd-3.1, hsf-1, pgl-1, pgl-3, glh-4, glh-1, mir-71, sir-2.1, aak-2, tax-6, nuo-6, and let-60\; microarray and RNA sequencing studies indicate that B0496.1 is affected by Methylmercuric chloride, Tunicamycin, Manganese chloride, D-glucose, Fluoranthene, Paraquat, Colistin, and Sirolimus…	1.77646822695806	1.21055555555556	0.681439463529529	2.31426737841493	0
1712	WBGene00017551 || (1)	F18A12.2	F18A12.2	Microarray and RNA sequencing studies indicate that F18A12.2 is affected by cyc-1, clk-1, rsd-2, csr-1, pgl-1, pgl-3, glh-4, and glh-1\; microarray studies indicate that F18A12.2 is affected by Tunicamycin, Chlorpyrifos, Diazinon, Colistin, and Triclosan.	1.77607023171002	1.15066666666667	0.647872277865269	2.22016464103868	0
3723	WBGene00020258 || (1)	T05E7.1	T05E7.1	T05E7.1 is an ortholog of human BAAT (bile acid-CoA:amino acid N-acyltransferase) and members of the ACOT (Acyl-CoA thioesterases) family including ACOT2\; T05E7.1 is predicted to have thiolester hydrolase activity, based on protein domain information.	1.7758516541576	1.30333333333333	0.733920161789409	2.46798449924814	0
7605	WBGene00001710 || (1)	grl-1	C24G6.7	grl-1 is expressed in the nervous system, tail, intestine, and the arcade cell.	1.77515152369775	1.14666666666667	0.645954247487611	2.21401756319062	0
649	WBGene00050940 || (1)	C25D7.16	C25D7.16	RNA sequencing and microarray studies indicate that C25D7.16 is affected by alg-3, alg-4, csr-1, pgl-1, pgl-3, glh-4, glh-1, jmjd-3.1, jmjd-1.2, mafr-1, sma-4, mir-71, dcr-1, dpy-9, ash-2, tax-6, octr-1, isp-1, pmk-1, and lin-35\; microarray studies indicate that C25D7.16 is affected by Cry5B, Hydrolyzable Tannins, Paraquat, Colistin, and Dafa#1\; RNA sequencing and microarray studies indicate th…	1.77470080710939	1.33958333333333	0.754822068016768	2.53078216383101	0
1606	WBGene00017438 || (1)	F13H8.5	F13H8.5	Microarray and RNA sequencing studies indicate that F13H8.5 is affected by Hydrogen sulfide, Ethanol, 1-methylnicotinamide, Nicotinic acid, Rotenone, Zidovudine, single-walled carbon nanotubes, Colistin, Dafa#1, adsorbable organic bromine compounds, and Sirolimus\; tiling array studies indicate that F13H8.5 is enriched in the germline precursor cell and hypodermis.	1.77345200827297	1.32833333333333	0.749010025158166	2.5111241084092	0
4957	WBGene00013069 || (1)	Y51A2B.5	Y51A2B.5	Microarray and RNA sequencing studies indicate that Y51A2B.5 is affected by cyc-1, eat-2, csr-1, npr-1, jmjd-3.1, pgl-1, pgl-3, glh-4, glh-1, hrde-1, sma-2, sma-4, and mir-71\; microarray studies indicate that Y51A2B.5 is affected by Methylmercuric chloride, Paraquat, Colistin, and Triclosan\; RNA sequencing studies indicate that Y51A2B.5 is enriched in the male.	1.7730293772434	1.13428571428571	0.63974445592618	2.19509855393579	0
6562	WBGene00000596 || (5)	col-7	C15A11.5	col-7 is an ortholog of human SFTPD (surfactant protein D)\; col-7 is a structural constituent of cuticle, based on protein domain information\; col-7 is expressed in the seam cell.	1.77115894426435	1.11666666666667	0.630472307571736	2.16845374060284	0
6614	WBGene00000784 || (1)	cpr-4	F44C4.3	cpr-4 is an ortholog of human CTSB (cathepsin B)\; cpr-4 is predicted to have cysteine-type peptidase activity, based on protein domain information\; cpr-4 is expressed in the intestine.	1.76859422554847	1.68333333333333	0.951791716277542	3.21169152745351	0
5213	WBGene00013429 || (1)	Y66D12A.3	Y66D12A.3	Microarray and RNA sequencing studies indicate that Y66D12A.3 is affected by Methylmercuric chloride, Manganese chloride, D-glucose, Paraquat, Colistin, Dafa#1, adsorbable organic bromine compounds, and Sirolimus\; RNA sequencing studies indicate that Y66D12A.3 is enriched in the amphid sheath cell and male.	1.76841624454843	1.57	0.887800032848545	2.9690471412581	0
9596	WBGene00004958 || (1)	spe-4	ZK524.1	spe-4 is an ortholog of human PSEN1 (presenilin 1)\; spe-4 is involved in membrane organization, organelle organization and protein localization\; spe-4 is predicted to have aspartic-type endopeptidase activity, based on protein domain information\; spe-4 is expressed in the male\; spe-4 is localized to the intracellular membrane-bounded organelle.	1.76748473823985	1.29666666666667	0.733622553345469	2.45660629873835	0
6814	WBGene00020066 || (1)	dhhc-5	R13F6.5	dhhc-5 is an ortholog of human ZDHHC6 (zinc finger DHHC-type containing 6)\; dhhc-5 is expressed in the intestine and the excretory cell.	1.76699059043767	1.12	0.633846046527383	2.17346972505212	0
8158	WBGene00013352 || (5)	lon-8	Y59A8B.20	lon-8 is involved in negative regulation of growth and nematode male tail tip morphogenesis\; lon-8 is expressed in the hyp4, hyp7 syncytium, and the intestine.	1.76595205668336	1.17666666666667	0.666307254612884	2.26053877854631	0
1790	WBGene00017672 || (2)	F21F3.2	F21F3.2	F21F3.2 is an ortholog of human MAPK7 (mitogen-activated protein kinase 7)\; F21F3.2 is predicted to have ATP binding activity and protein kinase activity, based on protein domain information.	1.76578469019167	1.41761904761905	0.802826672749763	2.67144265299309	0
165	WBGene00015284 || (3)	C01B10.10	C01B10.10	RNA sequencing, microarray, and tiling array studies indicate that C01B10.10 is affected by jmjd-3.1, jmjd-1.2, daf-2, hsf-1, rbr-2, mir-34, elli-1, pgl-1, pgl-3, glh-4, glh-1, sma-4, lin-22, dpy-10, octr-1, hcf-1, sir-2.1, nuo-6, eat-2, and daf-16\; microarray studies indicate that C01B10.10 is affected by Levamisole, Diazinon, Chlorpyrifos, single-walled carbon nanotubes, Paraquat, and Colistin…	1.75992846934621	1.2	0.681845893683274	2.29739670999407	0.0623263942758292
1540	WBGene00008698 || (2)	F11D11.3	F11D11.3	F11D11.3 is involved in innate immune response[HEP].	1.75860929018175	1.42966666666667	0.812952982023036	2.69384467154254	0.0623263942758292
1348	WBGene00017092 || (1)	E02C12.6	E02C12.6	Microarray and RNA sequencing studies indicate that E02C12.6 is affected by Tryptophan, Bisphenol A, Bisphenol S, Indole, Chlorpyrifos, Quercetin, Humic substances, and Paraquat\; tiling array, RNA sequencing, and proteomic studies indicate that E02C12.6 is enriched in the intestine and in the PVD and OLL neurons.	1.75841575555994	1.76083333333333	1.001374861301	3.38893821167494	0.0623263942758292
4864	WBGene00021627 || (4)	Y47D7A.15	Y47D7A.15	Microarray and RNA sequencing studies indicate that Y47D7A.15 is affected by Hydrogen sulfide, Ethanol, 1-methylnicotinamide, Nicotinic acid, Rotenone, Manganese chloride, Sodium arsenite, Multi-walled carbon nanotubes, D-glucose, Nanoparticle, Chlorpyrifos, Quercetin, single-walled carbon nanotubes, Dafa#1, adsorbable organic bromine compounds, Allantoin, and Sirolimus\; tiling array studies ind…	1.75687086821646	1.19	0.677340618214055	2.28152743173685	0.0623263942758292
6669	WBGene00009830 || (1)	cutl-18	F47G9.3	Microarray and RNA sequencing studies indicate that cutl-18 is affected by Heme, Methylmercuric chloride, Zidovudine, Chlorpyrifos, Humic substances, Selenium, Colistin, and Sirolimus\; RNA sequencing studies indicate that cutl-18 is enriched in the intestine.	1.75620156203418	1.13666666666667	0.647230187718365	2.1987242267704	0.0623263942758292
7432	WBGene00019444 || (1)	frpr-11	K06C4.8	frpr-11 is predicted to have G-protein coupled receptor activity, based on protein domain information.	1.75612029834432	1.14	0.649158261580827	2.20381023175322	0.0623263942758292
543	WBGene00015890 || (1)	C17C3.5	C17C3.5	Tiling array, microarray, and RNA sequencing studies indicate that C17C3.5 is affected by rsr-2, clk-1, jmjd-3.1, hsf-1, mes-6, lin-28, pgl-1, pgl-3, glh-4, glh-1, sir-2.1, isp-1, and nuo-6\; RNA sequencing and microarray studies indicate that C17C3.5 is affected by Multi-walled carbon nanotubes, Ethanol, Atrazine, Diazinon, Chlorpyrifos, Hydrolyzable Tannins, Paraquat, Colistin, Sirolimus, Octop…	1.75490768185251	1.36904761904762	0.780125150288494	2.58299995629941	0.0623263942758292
5780	WBGene00000019 || (1)	abt-1	C24F3.5	abt-1 is involved in RNA interference\; abt-1 is predicted to have ATP binding activity and ATPase activity, coupled to transmembrane movement of substances, based on protein domain information.	1.75434257294344	1.18666666666667	0.676416730100596	2.27626206917564	0.0623263942758292
7242	WBGene00007453 || (1)	fbxa-98	C08F11.5	Microarray studies indicate that fbxa-98 is affected by Methylmercuric chloride, Levamisole, Atrazine, Cadmium, Chlorpyrifos, Diazinon, Quercetin, Hydrolyzable Tannins, Humic substances, and Sirolimus\; tiling array and RNA sequencing studies indicate that fbxa-98 is enriched in the intestine and in the AVA neurons.	1.75286409916815	1.03	0.587609729977813	2.04202425141439	0.0623263942758292
3059	WBGene00019431 || (1)	K06A5.3	K06A5.3	Microarray studies indicate that K06A5.3 is affected by Methylmercuric chloride, Resveratrol, Atrazine, Chlorpyrifos, Quercetin, Humic substances, Paraquat, and Colistin\; RNA sequencing studies indicate that K06A5.3 is enriched in the male.	1.75201741386725	1.24333333333333	0.709658091005447	2.36744897717967	0.0623263942758292
6345	WBGene00044719 || (1)	clec-172	K03H6.7	clec-172 is involved in defense response to Gram-positive bacterium.	1.75198736986025	1.32095238095238	0.753973689352425	2.49830978821317	0.0623263942758292
8876	WBGene00018708 || (1)	oac-32	F52F10.4	oac-32 is predicted to have transferase activity, transferring acyl groups other than amino-acyl groups, based on protein domain information.	1.75196924492557	1.48	0.844763687654159	2.78948733270081	0.0623263942758292
10527	WBGene00012925 || (3)	wht-8	Y47D3A.11	wht-8 is an ortholog of human ABCG1 (ATP binding cassette subfamily G member 1), ABCG4 (ATP binding cassette subfamily G member 4) and ABCG2 (ATP binding cassette subfamily G member 2 (Junior blood group))\; wht-8 is predicted to have ATP binding activity and ATPase activity, based on protein domain information.	1.75078453414785	1.44666666666667	0.826296233745745	2.72577535396965	0.0623263942758292
6413	WBGene00008594 || (2)	clec-57	F08H9.6	clec-57 is an ortholog of human CDCP2 (CUB domain containing protein 2)\; microarray and RNA sequencing studies indicate that clec-57 is affected by Tryptophan, D-glucopyranose, D-glucose, Bisphenol A, Indole, Resveratrol, Cry5B, Chlorpyrifos, Diazinon, Quercetin, Humic substances, R24, Benzene, and adsorbable organic bromine compounds\; tiling array, RNA sequencing, and microarray studies indica…	1.75042758987583	1.28333333333333	0.733154196583689	2.43400702734118	0.0623263942758292
3466	WBGene00011112 || (1)	R07E5.4	R07E5.4	R07E5.4 is an ortholog of human IFI30 (IFI30, lysosomal thiol reductase)\; R07E5.4 is expressed in the pharynx, hypodermis, and the excretory cell.	1.75012214899559	1.35333333333333	0.773279358877908	2.55501778465583	0.0623263942758292
5562	WBGene00014241 || (1)	ZK1251.3	ZK1251.3	ZK1251.3 is an ortholog of human SRD5A1 (steroid 5 alpha-reductase 1)\; ZK1251.3 is predicted to have 3-oxo-5-alpha-steroid 4-dehydrogenase activity, based on protein domain information.	1.74978424936885	1.17333333333333	0.670558861046187	2.25532185409161	0.0623263942758292
717	WBGene00007791 || (3)	C28A5.6	C28A5.6	C28A5.6 is an ortholog of human CSNK1E (casein kinase 1 epsilon)\; C28A5.6 is predicted to have ATP binding activity and protein kinase activity, based on protein domain information.	1.74696552472208	1.11	0.635387467177744	2.15845647300885	0.0623263942758292
3380	WBGene00010980 || (2)	R02D5.7	R02D5.7	Microarray and RNA sequencing studies indicate that R02D5.7 is affected by Methylmercuric chloride, Rotenone, Manganese chloride, D-glucose, Resveratrol, Acrylamide, Chlorpyrifos, Paraquat, and Colistin\; RNA sequencing studies indicate that R02D5.7 is enriched in the intestine and male.	1.74643364294355	1.66333333333333	0.952417138809721	3.16747522111888	0.0623263942758292
6075	WBGene00007404 || (1)	best-5	C07A9.8	best-5 is an ortholog of human Best4 (bestrophin 4), Best2 (bestrophin 2) and Best1 (bestrophin 1)\; microarray and RNA sequencing studies indicate that best-5 is affected by Methylmercuric chloride, Rotenone, Levamisole, Humic substances, Colistin, and Sirolimus\; RNA sequencing studies indicate that best-5 is enriched in the intestine.	1.74525130705246	1.26333333333333	0.723869008565288	2.40049733333054	0.0623263942758292
106	WBGene00015169 || (2)	B0403.5	B0403.5	RNA sequencing and microarray studies indicate that B0403.5 is affected by D-glucose, 4-bromodiphenyl ether, and Zidovudine\; tiling array and RNA sequencing studies indicate that B0403.5 is enriched in the hypodermis, Z4, and Z1.	1.74468341876615	1.14	0.653413672496649	2.20381023175322	0.0623263942758292
1633	WBGene00008816 || (1)	F14F8.8	F14F8.8	Microarray studies indicate that F14F8.8 is affected by Mercuric Chloride, Tunicamycin, Humic substances, and Paraquat\; tiling array and RNA sequencing studies indicate that F14F8.8 is enriched in the body wall muscle cell, hypodermis, and germ line and in the DA, VA, and NSM neurons.	1.7440342103851	1.12966666666667	0.647731942378141	2.1880817898719	0.0623263942758292
8984	WBGene00003877 || (1)	pept-1	K04E7.2	pept-1 is an ortholog of human SLC15A2 (solute carrier family 15 member 2) and SLC15A1 (solute carrier family 15 member 1)\; pept-1 is involved in amino acid homeostasis, determination of adult lifespan, dipeptide transport, lipid storage, negative regulation of fatty acid transport, nematode larval development, positive regulation of growth rate, positive regulation of growth, regulation of TOR …	1.74287364049482	1.07	0.613928614868614	2.09943336724613	0.0623263942758292
2600	WBGene00018779 || (1)	F53H8.3	F53H8.3	F53H8.3 is an ortholog of members of the human SLC (Solute carriers) family including SLC2A9\; F53H8.3 is predicted to have transmembrane transporter activity, based on protein domain information.	1.74190568916946	0.906666666666667	0.520502730029526	1.87470899311996	0.0623263942758292
2280	WBGene00044221 || (5)	F41G3.18	F41G3.18	RNA sequencing and microarray studies indicate that F41G3.18 is affected by eat-2, emr-1, and mir-34\; RNA sequencing studies indicate that F41G3.18 is enriched in the intestine.	1.73855634789067	1.43333333333333	0.824438813888515	2.70069989233638	0.0623263942758292
3094	WBGene00010636 || (3)	K07F5.8	K07F5.8	K07F5.8 is predicted to have protein tyrosine phosphatase activity, based on protein domain information.	1.73702056810715	1.18833333333333	0.684121624782068	2.27889322976008	0.0623263942758292
3201	WBGene00010743 || (6)	K10D6.3	K10D6.3	Microarray and RNA sequencing studies indicate that K10D6.3 is affected by spe-44, nhr-114, emr-1, lem-2, clk-1, bar-1, daf-12, pgl-1, pgl-3, glh-4, glh-1, isp-1, nuo-6, and daf-16\; microarray and RNA sequencing studies indicate that K10D6.3 is affected by Methylmercuric chloride, Tunicamycin, D-glucose, Atrazine, and Paraquat\; RNA sequencing studies indicate that K10D6.3 is enriched in the ger…	1.73426454530918	1.21833333333333	0.702507202046349	2.32677762077707	0.0623263942758292
858	WBGene00007937 || (1)	C34E11.4	C34E11.4	Microarray and RNA sequencing studies indicate that C34E11.4 is affected by nhr-8, daf-2, mir-34, emb-4, sma-2, sma-4, mir-71, and his-3\; microarray and RNA sequencing studies indicate that C34E11.4 is affected by Hydrogen sulfide and Rotenone\; tiling array and RNA sequencing studies indicate that C34E11.4 is enriched in the intestine.	1.73266547167049	1.31666666666667	0.759908180889211	2.49089924471765	0.0623263942758292
3208	WBGene00010765 || (1)	K10H10.10	K10H10.10	Tiling array, RNA sequencing, and microarray studies indicate that K10H10.10 is affected by hpl-2, wdr-23, eat-2, bar-1, clk-1, rbr-2, dpy-21, mir-34, daf-12, daf-16, alg-1, alg-2, sma-4, lin-22, smg-2, and mir-243\; microarray and RNA sequencing studies indicate that K10H10.10 is affected by Indole, Cadmium Chloride, and Zidovudine.	1.731306086555	1.24333333333333	0.718147612943101	2.36744897717967	0.0623263942758292
4267	WBGene00020995 || (4)	W03F8.6	W03F8.6	W03F8.6 is expressed in the pharynx.	1.72992710518644	0.986666666666667	0.570351585167129	1.98160122653046	0.0623263942758292
185	WBGene00007244 || (1)	C01G12.3	C01G12.3	RNA sequencing and microarray studies indicate that C01G12.3 is affected by Ethanol, Methylmercuric chloride, Rotenone, Manganese chloride, Acrylamide, Chlorpyrifos, Quercetin, Humic substances, Paraquat, and Colistin\; tiling array and RNA sequencing studies indicate that C01G12.3 is enriched in the pharyngeal muscle cell, germ line, amphid sheath cell, and male.	1.72855784195343	0.896666666666667	0.518736859654839	1.86175943219575	0.0623263942758292
4765	WBGene00021537 || (1)	Y42H9AR.2	Y42H9AR.2	Y42H9AR.2 is an ortholog of human GRINA (glutamate ionotropic receptor NMDA type subunit associated protein 1), FAIM2 (Fas apoptotic inhibitory molecule 2) and TMBIM1 (transmembrane BAX inhibitor motif containing 1)\; microarray and RNA sequencing studies indicate that Y42H9AR.2 is affected by Tunicamycin, D-glucose, Diazinon, Quercetin, Humic substances, Paraquat, and Colistin\; RNA sequencing s…	1.72774892047781	1.10703703703704	0.640739533340809	2.15402805013813	0.0623263942758292
1683	WBGene00044243 || (3)	F16C3.4	F16C3.4	Tiling array, microarray, and RNA sequencing studies indicate that F16C3.4 is affected by hpl-2, nhr-114, rsr-2, clk-1, rsd-2, csr-1, jmjd-3.1, hsf-1, pgl-1, pgl-3, glh-4, glh-1, mir-71, sir-2.1, and let-60\; microarray studies indicate that F16C3.4 is affected by Resveratrol and Colistin\; RNA sequencing studies indicate that F16C3.4 is enriched in the germ line, amphid sheath cell, male, and in…	1.72651034573813	1.10666666666667	0.64098467142028	2.15347513649505	0.0623263942758292
251	WBGene00015458 || (1)	C04G6.10	C04G6.10	C04G6.10 is expressed in the pm6.	1.72586841465275	1.15666666666667	0.670194006012557	2.22941727317784	0.0623263942758292
3944	WBGene00020554 || (6)	T19A5.3	T19A5.3	Microarray and RNA sequencing studies indicate that T19A5.3 is affected by Hydrogen sulfide, Methylmercury hydroxide, 1-methylnicotinamide, Rotenone, Neurotoxins, Sesamin, Zidovudine, Resveratrol, Quercetin, single-walled carbon nanotubes, Paraquat, Dibromoacetic acid, Selenium, Colistin, adsorbable organic bromine compounds, and Sirolimus\; tiling array and RNA sequencing studies indicate that T…	1.72521800641516	1.15666666666667	0.670446669560395	2.22941727317784	0.0623263942758292
8349	WBGene00008277 || (1)	mltn-12	C53B4.8	RNA sequencing and microarray studies indicate that mltn-12 is affected by Methylmercury hydroxide, Tunicamycin, Multi-walled carbon nanotubes, Zidovudine, Selenium, Colistin, and Sirolimus\; tiling array and microarray studies indicate that mltn-12 is enriched in the hypodermis and intestine.	1.7251919392437	1.16666666666667	0.676253256306145	2.24492409661875	0.0623263942758292
6151	WBGene00000298 || (1)	cat-4	F32G8.6	cat-4 is an ortholog of human GCH1 (GTP cyclohydrolase 1)\; cat-4 is involved in dopamine biosynthetic process from tyrosine, melanin biosynthetic process and tetrahydrobiopterin biosynthetic process\; cat-4 is predicted to have GTP cyclohydrolase I activity, based on protein domain information\; cat-4 is expressed in the muscle cell, certain pharyngeal motor neurons, certain interneurons, certai…	1.72381788175425	1.07	0.620715222486908	2.09943336724613	0.0623263942758292
6613	WBGene00000783 || (1)	cpr-3	T10H4.12	cpr-3 is an ortholog of human CTSB (cathepsin B)\; cpr-3 is involved in innate immune response[HEP]\; cpr-3 is predicted to have cysteine-type peptidase activity, based on protein domain information\; cpr-3 is expressed in the pharynx, pharyngeal-intestinal valve, intestine, and the rectal gland cell.	1.72094616766297	1.25666666666667	0.730218463703144	2.38943027031204	0.0623263942758292
3805	WBGene00020372 || (2)	T09A12.1	T09A12.1	Microarray and RNA sequencing studies indicate that T09A12.1 is affected by spe-44, nhr-114, eat-2, clk-1, csr-1, swsn-2.2, npr-1, hsf-1, pgl-1, pgl-3, glh-4, glh-1, sma-4, mir-71, and sir-2.1\; microarray and RNA sequencing studies indicate that T09A12.1 is affected by Methylmercuric chloride, Manganese chloride, D-glucose, and Zidovudine\; RNA sequencing studies indicate that T09A12.1 is enrich…	1.72005685505897	1.12611111111111	0.654694121185025	2.18269585091169	0.0623263942758292
609	WBGene00016010 || (1)	C23G10.1	C23G10.1	C23G10.1 is an ortholog of members of the human PPP (Protein phosphatase catalytic subunits) family including PPP3CB\; C23G10.1 is predicted to have hydrolase activity, based on protein domain information.	1.71982681440417	1.20333333333333	0.699682853677464	2.30271096039996	0.0623263942758292
1344	WBGene00008451 || (1)	E01G6.3	E01G6.3	RNA sequencing and microarray studies indicate that E01G6.3 is affected by D-glucose, Bisphenol A, Zidovudine, Ethanol, Fluoranthene, Cry5B, Diazinon, Quercetin, and Sirolimus\; tiling array and RNA sequencing studies indicate that E01G6.3 is enriched in the intestine and hermaphrodite-specific tissues.	1.71916021015547	0.92	0.535145005430762	1.89211529345119	0.0623263942758292
821	WBGene00194651 || (1)	C33D9.13	C33D9.13	RNA sequencing and microarray studies indicate that C33D9.13 is affected by Methylmercury hydroxide, 1-methylnicotinamide, Bisphenol S, Zidovudine, Atrazine, Cadmium, Cry5B, Diazinon, Quercetin, Humic substances, and Paraquat\; RNA sequencing studies indicate that C33D9.13 is enriched in the intestine.	1.71889142958438	1.02666666666667	0.597284185025526	2.03731161991458	0.0623263942758292
4491	WBGene00012433 || (1)	Y11D7A.9	Y11D7A.9	Y11D7A.9 is an ortholog of human PGAP2 (post-GPI attachment to proteins 2)\; RNA sequencing and microarray studies indicate that Y11D7A.9 is affected by Ethanol, Nitric Oxide, Methylmercury hydroxide, 1-methylnicotinamide, Nicotinic acid, D-glucose, Neurotoxins, Zidovudine, Resveratrol, Cadmium, Copper sulfate, Selenium, Colistin, adsorbable organic bromine compounds, Sirolimus, and Ag nanopartic…	1.71875466589306	1.56833333333333	0.912482371367663	2.96561914397004	0.0623263942758292
2564	WBGene00009971 || (1)	F53C11.1	F53C11.1	RNA sequencing and microarray studies indicate that F53C11.1 is affected by 1-methylnicotinamide, Methylmercuric chloride, Tunicamycin, D-glucopyranose, Chlorpyrifos, Diazinon, Cry5B, Quercetin, Hydrolyzable Tannins, Humic substances, Dafa#1, adsorbable organic bromine compounds, Sirolimus, Allantoin, and Ag nanoparticles\; microarray, tiling array, and RNA sequencing studies indicate that F53C11…	1.71733209030814	1.08333333333333	0.630823437963563	2.11892618871859	0.0623263942758292
605	WBGene00015997 || (4)	C18H7.7	C18H7.7	Microarray and RNA sequencing studies indicate that C18H7.7 is affected by Methylmercuric chloride, Manganese chloride, D-glucose, Chlorpyrifos, Diazinon, Hydrolyzable Tannins, Humic substances, Paraquat, Colistin, and Triclosan\; RNA sequencing studies indicate that C18H7.7 is enriched in the male.	1.71713022945106	1.05611111111111	0.615044271539457	2.07931900575132	0.0623263942758292
989	WBGene00045024 || (8)	C43F9.11	C43F9.11	Tiling array, RNA sequencing, and microarray studies indicate that C43F9.11 is affected by hpl-2, wdr-23, emr-1, ubc-9, wrn-1, daf-2, jmjd-3.1, daf-12, daf-16, dpy-21, set-4, and cox-5B\; RNA sequencing and microarray studies indicate that C43F9.11 is affected by 1-methylnicotinamide, Multi-walled carbon nanotubes, and Colistin.	1.7167068945872	1.22	0.710662958159415	2.32946717293691	0.0623263942758292
386	WBGene00015630 || (1)	C09B9.7	C09B9.7	Microarray and RNA sequencing studies indicate that C09B9.7 is affected by Hydrogen sulfide, Methylmercuric chloride, Tunicamycin, Manganese chloride, D-glucose, Paraquat, Colistin, and Sirolimus\; RNA sequencing and tiling array studies indicate that C09B9.7 is enriched in the germ line and male and in the NSM neurons.	1.71521019281979	1.14388888888889	0.666908868474217	2.20975877548327	0.0623263942758292
1265	WBGene00044300 || (2)	D1022.9	D1022.9	RNA sequencing and microarray studies indicate that D1022.9 is affected by nhr-62, eat-2, ahr-1, emr-1, csr-1, pgl-1, pgl-3, glh-4, glh-1, daf-2, daf-16, npr-1, jmjd-3.1, dop-1, mir-34, alg-2, sma-4, and mir-71\; RNA sequencing and microarray studies indicate that D1022.9 is affected by Manganese chloride, D-glucose, Colistin, and Triclosan\; tiling array and RNA sequencing studies indicate that …	1.71414315359261	1.28333333333333	0.748673371091348	2.43400702734118	0.0623263942758292
2607	WBGene00018792 || (5)	F54C1.8	F54C1.8	Microarray and RNA sequencing studies indicate that F54C1.8 is affected by Methylmercuric chloride, Mianserin, Acrylamide, Humic substances, Paraquat, Colistin, Dafa#1, adsorbable organic bromine compounds, and Triclosan\; RNA sequencing studies indicate that F54C1.8 is enriched in the male and intestine.	1.71403680972884	1.03866666666667	0.605976873291878	2.05432817332616	0.0623263942758292
4008	WBGene00020660 || (1)	T21G5.2	T21G5.2	RNA sequencing and microarray studies indicate that T21G5.2 is affected by emr-1, lem-2, prg-1, csr-1, cox-5B, mir-34, hrp-2, daf-12, daf-16, dpy-21, sma-4, sir-2.1, lin-14, lin-4, aak-2, isp-1, and nuo-6\; RNA sequencing and microarray studies indicate that T21G5.2 is affected by Multi-walled carbon nanotubes, Zidovudine, Resveratrol, Paraquat, Dibromoacetic acid, and adsorbable organic bromine …	1.71278518628362	0.946666666666667	0.552706010215288	1.9274142367831	0.0623263942758292
344	WBGene00007420 || (1)	C07E3.10	C07E3.10	RNA sequencing and microarray studies indicate that C07E3.10 is affected by emr-1, lem-2, bar-1, clk-1, tdp-1, dpy-21, alg-1, alg-2, cox-5B, ain-1, dpy-10, mir-243, crh-1, tax-6, octr-1, oga-1, ogt-1, and pmk-1\; microarray and RNA sequencing studies indicate that C07E3.10 is affected by Heme, Methylmercury hydroxide, Multi-walled carbon nanotubes, Zidovudine, Diazinon, Chlorpyrifos, Paraquat, Se…	1.71244647688949	0.926111111111111	0.540811712137895	1.90014710251529	0.0623263942758292
2035	WBGene00009324 || (1)	F32B6.10	F32B6.10	ttbk-3 is an ortholog of human TTBK1 (tau tubulin kinase 1), CTD-2116N17.1 and TTBK2 (tau tubulin kinase 2)\; ttbk-3 is predicted to have ATP binding activity and protein kinase activity, based on protein domain information\; ttbk-3 is expressed in the nervous system.	1.71153634259979	1.162	0.678922188841719	2.23767420207142	0.0623263942758292
9072	WBGene00004058 || (2)	pmp-1	C44B7.8	pmp-1 is an ortholog of human ABCD3 (ATP binding cassette subfamily D member 3)\; pmp-1 is predicted to have ATP binding activity, ATPase activity, coupled to transmembrane movement of substances, long-chain fatty acid transporter activity, and protein homodimerization activity, based on protein domain information\; pmp-1 is expressed in the intestine.	1.71117466739854	1.03333333333333	0.603873674044209	2.04674778399355	0.0623263942758292
3040	WBGene00010573 || (8)	K04H4.2	K04H4.2	K04H4.2 is predicted to have chitin binding activity, based on protein domain information.	1.70944489493506	1.14666666666667	0.670783053647497	2.21401756319062	0.0623263942758292
1183	WBGene00044241 || (2)	C53D6.11	C53D6.11	RNA sequencing and microarray studies indicate that C53D6.11 is affected by skn-1, glp-1, daf-2, hsf-1, and sma-4\; tiling array and RNA sequencing studies indicate that C53D6.11 is enriched in the intestine.	1.70846665586332	1.24380952380952	0.728026806692929	2.36823053024367	0.0623263942758292
2742	WBGene00044250 || (5)	F56G4.7	F56G4.7	Microarray and RNA sequencing studies indicate that F56G4.7 is affected by ubc-9, jmjd-3.1, hsf-1, smg-2, and mir-71\; microarray and RNA sequencing studies indicate that F56G4.7 is affected by Tunicamycin and Manganese chloride\; RNA sequencing studies indicate that F56G4.7 is enriched in the germ line and male.	1.70835008801041	1.13666666666667	0.665359328069843	2.19872422677039	0.0623263942758292
6516	WBGene00000719 || (6)	col-146	T06E4.6	col-146 is an ortholog of human SFTPD (surfactant protein D)\; col-146 is a structural constituent of cuticle, based on protein domain information.	1.70517709851455	1.4	0.821029089130742	2.63901582154579	0.0623263942758292
449	WBGene00007552 || (3)	C13C12.2	C13C12.2	RNA sequencing and microarray studies indicate that C13C12.2 is affected by Ethanol, D-glucose, Zidovudine, Resveratrol, Chlorpyrifos, Quercetin, Selenium, Colistin, Dafa#1, adsorbable organic bromine compounds, and Sirolimus\; microarray, tiling array, and RNA sequencing studies indicate that C13C12.2 is enriched in the hypodermis, Z4, Z1, and intestine and in the PVD, OLL, and NSM neurons.	1.70449519309987	1.47222222222222	0.863729172239421	2.77448926744242	0.0623263942758292
4264	WBGene00020989 || (3)	W03D8.8	W03D8.8	W03D8.8 is an ortholog of human BAAT (bile acid-CoA:amino acid N-acyltransferase) and members of the ACOT (Acyl-CoA thioesterases) family including ACOT4\; W03D8.8 is predicted to have thiolester hydrolase activity, based on protein domain information.	1.70290239485598	1.07333333333333	0.630296449506201	2.10428969640143	0.0623263942758292
321	WBGene00015549 || (1)	C06G3.3	C06G3.3	Microarray and RNA sequencing studies indicate that C06G3.3 is affected by Tunicamycin, Mianserin, Quercetin, single-walled carbon nanotubes, Sirolimus, and Cholesterol.	1.70280367108277	1.06	0.622502768816545	2.08493152168224	0.0623263942758292
9446	WBGene00018035 || (1)	sek-4	F35C8.2	sek-4 is an ortholog of human MAP2K7 (mitogen-activated protein kinase kinase 7), MAP2K3 (mitogen-activated protein kinase kinase 3) and MAP2K6 (mitogen-activated protein kinase kinase 6)\; sek-4 is predicted to have ATP binding activity and protein kinase activity, based on protein domain information.	1.70197529622221	0.986666666666667	0.579718559286213	1.98160122653046	0.0623263942758292
8887	WBGene00008832 || (1)	obr-2	F14H8.1	obr-2 is an ortholog of human OSBPL1A (oxysterol binding protein like 1A) and OSBPL2 (oxysterol binding protein like 2)\; microarray studies indicate that obr-2 is affected by single-walled carbon nanotubes, Paraquat, and Sirolimus\; proteomic and tiling array studies indicate that obr-2 is enriched in the germ line, germline precursor cell, and hypodermis.	1.70126208309598	0.926666666666667	0.544693657652269	1.9008789554216	0.0623263942758292
4850	WBGene00021608 || (7)	Y46H3D.1	Y46H3D.1	Microarray and RNA sequencing studies indicate that Y46H3D.1 is affected by spe-44, nhr-114, eat-2, csr-1, pgl-1, pgl-3, glh-4, glh-1, npr-1, cox-5B, jmjd-3.1, jmjd-1.2, mir-34, mir-71, spr-5, dpy-9, dpy-10, aak-2, isp-1, and nuo-6\; microarray and RNA sequencing studies indicate that Y46H3D.1 is affected by Methylmercuric chloride, Multi-walled carbon nanotubes, D-glucose, Paraquat, Colistin, an…	1.7006549231669	0.934074074074074	0.549243742131223	1.91066397182756	0.0623263942758292
7230	WBGene00007716 || (1)	fbxa-82	C25D7.4	Microarray and RNA sequencing studies indicate that fbxa-82 is affected by lin-15B, nhr-8, prg-1, clk-1, ham-3, mir-34, emb-4, dcr-1, daf-16, ahr-1, octr-1, nasp-1, nuo-6, oga-1, and pmk-1\; RNA sequencing and microarray studies indicate that fbxa-82 is affected by Multi-walled carbon nanotubes, Levamisole, Atrazine, Paraquat, Colistin, Dafa#1, adsorbable organic bromine compounds, and Sirolimus\…	1.70015565484843	1.26	0.741108613441828	2.39495740923786	0.0623263942758292
10569	WBGene00022474 || (1)	zig-9	Y119C1B.9	Microarray and RNA sequencing studies indicate that zig-9 is affected by Diallyl trisulfide and Mianserin\; tiling array and RNA sequencing studies indicate that zig-9 is enriched in the intestine.	1.69967936247954	1.05	0.617763575400617	2.07052984768276	0.0623263942758292
3620	WBGene00020148 || (1)	T01D1.3	T01D1.3	RNA sequencing and microarray studies indicate that T01D1.3 is affected by Ethanol, Rotenone, D-glucopyranose, D-glucose, 4-bromodiphenyl ether, Zidovudine, Resveratrol, Humic substances, Colistin, and Sirolimus\; tiling array and RNA sequencing studies indicate that T01D1.3 is enriched in the germline precursor cell and hypodermis.	1.69837315488237	1.07	0.63001466840431	2.09943336724613	0.0623263942758292
703	WBGene00044388 || (1)	C27D6.11	C27D6.11	C27D6.11 is an ortholog of human TSSK2 (testis specific serine kinase 2), TSSK1B (testis specific serine kinase 1B) and TSSK6 (testis specific serine kinase 6)\; C27D6.11 is predicted to have ATP binding activity and protein kinase activity, based on protein domain information.	1.69834800911988	1.16333333333333	0.684979360582404	2.23974320809352	0.0623263942758292
3447	WBGene00138711 || (1)	R07B1.13	R07B1.13	RNA sequencing and microarray studies indicate that R07B1.13 is affected by Methylmercury hydroxide, 1-methylnicotinamide, D-glucose, Zidovudine, Chlorpyrifos, and Sirolimus\; tiling array and RNA sequencing studies indicate that R07B1.13 is enriched in the coelomocytes and hypodermis and in the AFD and PLM neurons.	1.6969030919961	1.16777777777778	0.688181772598515	2.24665372125588	0.0623263942758292
4500	WBGene00012452 || (1)	Y17D7B.4	Y17D7B.4	RNA sequencing and microarray studies indicate that Y17D7B.4 is affected by Rotenone, Quercetin, Hydrolyzable Tannins, Humic substances, Paraquat, and Sirolimus\; tiling array, RNA sequencing, and microarray studies indicate that Y17D7B.4 is enriched in the body wall muscle cell, intestine, and muscle cell and in the AFD and PLM neurons.	1.69630014464433	1.37	0.807640089123058	2.58470566127498	0.0623263942758292
2645	WBGene00018840 || (1)	F54H5.3	F54H5.3	F54H5.3 is an ortholog of human MOSPD3 (motile sperm domain containing 3), VAPA (VAMP associated protein A) and VAPB (VAMP associated protein B and C)\; microarray, tiling array, and RNA sequencing studies indicate that F54H5.3 is affected by age-1, spe-44, rsr-2, eat-2, ahr-1, swsn-2.2, jmjd-3.1, hsf-1, pgl-1, pgl-3, glh-4, glh-1, sma-2, sma-4, mir-71, lin-14, lin-4, tdp-1, and nuo-6\; RNA seque…	1.69627766385018	1.20666666666667	0.711361525522772	2.30803750352711	0.0623263942758292
404	WBGene00015661 || (1)	C09H5.7	C09H5.7	C09H5.7 is an ortholog of human PPP1CB (protein phosphatase 1 catalytic subunit beta)\; C09H5.7 is predicted to have hydrolase activity, based on protein domain information.	1.69608509866189	1.11761904761905	0.658940431998831	2.16988569662189	0.0623263942758292
398	WBGene00007489 || (1)	C09G5.7	C09G5.7	Microarray and RNA sequencing studies indicate that C09G5.7 is affected by Methylmercuric chloride, Manganese chloride, Mianserin, Chlorpyrifos, Paraquat, Colistin, Dafa#1, and Sirolimus\; tiling array and RNA sequencing studies indicate that C09G5.7 is enriched in the germline precursor cell, germ line, male, and hypodermis.	1.69564989668944	1.04666666666667	0.617265786239342	2.06575143029877	0.0623263942758292
6537	WBGene00000748 || (1)	col-175	C35B8.1	col-175 is an ortholog of human SFTPD (surfactant protein D)\; col-175 is a structural constituent of cuticle, based on protein domain information.	1.6953400191091	1.44666666666667	0.853319481850543	2.72577535396965	0.0623263942758292
7932	WBGene00002118 || (1)	ins-35	K02E2.4	ins-35 is expressed in certain amphid neurons, all motor neurons, all sensory neurons, intestine, rectum, ventral nerve cord, head neurons, and the nerve ring neurons.	1.69290410245567	1.075	0.635003482146828	2.10672207190967	0.0623263942758292
8289	WBGene00003167 || (4)	mec-3	F01D4.6	mec-3 is an ortholog of human LHX5 (LIM homeobox 5)\; mec-3 is involved in mechanosensory behavior, negative regulation of RNA polymerase II regulatory region sequence-specific DNA binding, neuron differentiation and positive regulation of transcription by RNA polymerase II\; mec-3 exhibits RNA polymerase II regulatory region sequence-specific DNA binding activity, transcription factor binding ac…	1.69236186127266	0.926666666666667	0.547558230820571	1.9008789554216	0.0623263942758292
8562	WBGene00003696 || (1)	nhr-106	T01G6.4	nhr-106 is predicted to have DNA-binding transcription factor activity, sequence-specific DNA binding activity, and zinc ion binding activity, based on protein domain information.	1.69205350202654	1.05952380952381	0.62617630485965	2.08424346171587	0.0623263942758292
1386	WBGene00008497 || (1)	F01D5.7	F01D5.7	F01D5.7 is an ortholog of human ABHD17A (abhydrolase domain containing 17A) and ABHD17C (abhydrolase domain containing 17C)\; microarray and RNA sequencing studies indicate that F01D5.7 is affected by spe-44, nhr-114, tatn-1, tdp-1, csr-1, jmjd-3.1, jmjd-1.2, let-418, chd-3, pgl-1, pgl-3, glh-4, glh-1, smg-2, mir-243, octr-1, and nhr-25\; microarray studies indicate that F01D5.7 is affected by si…	1.68935653700754	1.00777777777778	0.596545344751746	2.01081140621763	0.0623263942758292
4569	WBGene00021300 || (1)	Y27F2A.9	Y27F2A.9	Microarray and RNA sequencing studies indicate that Y27F2A.9 is affected by bar-1, clk-1, cox-5B, jmjd-3.1, and jmjd-1.2.	1.68935504547974	1.01	0.597861297838185	2.01391110011344	0.0623263942758292
9094	WBGene00004084 || (2)	pph-2	C29E6.3	pph-2 is predicted to have protein tyrosine phosphatase activity, based on protein domain information.	1.68926212351874	1.12333333333333	0.664984621210489	2.17849731228522	0.0623263942758292
2181	WBGene00044005 || (1)	F37C12.18	F37C12.18	RNA sequencing and microarray studies indicate that F37C12.18 is affected by Nicotinic acid, Manganese chloride, D-glucose, and Colistin\; RNA sequencing studies indicate that F37C12.18 is enriched in the amphid sheath cell and male.	1.68796600303246	1.25333333333333	0.742511005009401	2.38391588704717	0.0623263942758292
915	WBGene00007986 || (2)	C36F7.5	C36F7.5	RNA sequencing and microarray studies indicate that C36F7.5 is affected by Manganese chloride, D-glucose, Chlorpyrifos, Hydrolyzable Tannins, Humic substances, Paraquat, Colistin, Sirolimus, and Triclosan\; proteomic, RNA sequencing, tiling array, and microarray studies indicate that C36F7.5 is enriched in the germ line, amphid sheath cell, and male and in neurons including the NSM neurons.	1.68749192870653	0.91	0.539261838542551	1.87904549842802	0.0623263942758292
4869	WBGene00021641 || (1)	Y47G6A.15	Y47G6A.15	Microarray and RNA sequencing studies indicate that Y47G6A.15 is affected by Hydrogen sulfide, Ethanol, 1-methylnicotinamide, Nicotinic acid, Rotenone, Humic substances, and Sirolimus.	1.68670704339708	1.32	0.782589961408756	2.49666109780322	0.0623263942758292
7174	WBGene00005931 || (1)	fbxa-199	T06E6.3	Microarray and RNA sequencing studies indicate that fbxa-199 is affected by lin-15B, lin-35, wdr-23, bar-1, prg-1, clk-1, ham-3, hsf-1, dpy-21, mir-34, hrp-2, daf-16, pgl-1, pgl-3, glh-4, glh-1, cox-5B, sir-2.1, and eat-2\; microarray and RNA sequencing studies indicate that fbxa-199 is affected by Methylmercuric chloride, Multi-walled carbon nanotubes, Resveratrol, Dafa#1, Sirolimus, and Allanto…	1.68541682010158	1.14333333333333	0.678368294238586	2.2089080014887	0.0623263942758292
7670	WBGene00015337 || (3)	gsto-2	C02D5.3	gsto-2 is an ortholog of human GstO2 (glutathione S-transferase omega 2) and GstO1 (glutathione S-transferase omega 1)\; gsto-2 is predicted to have glutathione transferase activity, based on protein domain information\; gsto-2 is expressed in the head, tail, and the intestine.	1.68488551979053	1.09333333333333	0.64890659958266	2.13366448589071	0.0623263942758292
539	WBGene00015879 || (1)	C17B7.5	C17B7.5	RNA sequencing and microarray studies indicate that C17B7.5 is affected by 1-methylnicotinamide, Manganese chloride, D-glucose, Diazinon, Dafa#1, and Sirolimus\; microarray and tiling array studies indicate that C17B7.5 is enriched in the hypodermis and in the PVD and OLL neurons.	1.68414649356693	0.964333333333333	0.572594686398644	1.95116168505281	0.0623263942758292
3035	WBGene00010571 || (1)	K04G11.3	K04G11.3	Microarray and RNA sequencing studies indicate that K04G11.3 is affected by cyc-1, hsf-1, dpy-21, pgl-1, pgl-3, glh-4, glh-1, and nuo-6\; RNA sequencing and microarray studies indicate that K04G11.3 is affected by Zidovudine and Colistin\; tiling array, RNA sequencing, and microarray studies indicate that K04G11.3 is enriched in the intestine.	1.68061139458987	1.06333333333333	0.63270625009229	2.08975430572174	0.0623263942758292
1775	WBGene00017659 || (1)	F21C10.10	F21C10.10	RNA sequencing and microarray studies indicate that F21C10.10 is affected by 1-methylnicotinamide, Rotenone, Ethanol, Levamisole, Zidovudine, Progesterone, Deoxyglucose, Chlorpyrifos, Diazinon, Cry5B, Ivermectin, Quercetin, Humic substances, single-walled carbon nanotubes, Dafa#1, Sirolimus, and Cholesterol\; RNA sequencing and microarray studies indicate that F21C10.10 is enriched in the muscle …	1.67976763317649	1.04	0.619133253587775	2.05622765331213	0.0623263942758292
8531	WBGene00018196 || (1)	nep-13	F39E9.4	nep-13 is an ortholog of members of the human M13 metallopeptidases family including MMEL1\; nep-13 is predicted to have metalloendopeptidase activity, based on protein domain information.	1.67880187760367	0.940476190476191	0.560206777835293	1.91916159195096	0.0623263942758292
3938	WBGene00020550 || (1)	T17H7.1	T17H7.1	T17H7.1 is expressed in the pharynx and certain outer labial neurons.	1.67713326840354	1.31666666666667	0.785069792289076	2.49089924471765	0.0623263942758292
10299	WBGene00023485 || (3)	ttr-49	E02C12.13	RNA sequencing and microarray studies indicate that ttr-49 is affected by htz-1, daf-16, dop-1, hsf-1, rbr-2, mir-34, pgl-1, pgl-3, glh-4, glh-1, emb-4, lin-22, smg-2, sir-2.1, isp-1, nuo-6, and eat-2\; RNA sequencing and microarray studies indicate that ttr-49 is affected by Rotenone, Levamisole, and Cry5B\; tiling array, RNA sequencing, and microarray studies indicate that ttr-49 is enriched in…	1.67605517204286	1.35291666666667	0.807202942500792	2.55427997313274	0.0623263942758292
8542	WBGene00016778 || (3)	nep-3	C49D10.10	nep-3 is an ortholog of members of the human M13 metallopeptidases family including MMEL1\; nep-3 is predicted to have metalloendopeptidase activity, based on protein domain information.	1.67463017944928	1.2252380952381	0.731646969148154	2.33794030736465	0.0623263942758292
1724	WBGene00017577 || (4)	F18F11.4	F18F11.4	RNA sequencing and microarray studies indicate that F18F11.4 is affected by Ethanol, Methylmercury hydroxide, 1-methylnicotinamide, and Dafa#1\; microarray studies indicate that F18F11.4 is enriched in the PVD and OLL neurons.	1.67198904083731	1.46555555555556	0.876534187581531	2.76169798159486	0.0623263942758292
2371	WBGene00009723 || (1)	F45D3.3	F45D3.3	RNA sequencing and microarray studies indicate that F45D3.3 is affected by Ethanol, Rotenone, Bisphenol A, Zidovudine, Cry5B, Humic substances, Paraquat, Sirolimus, and Cholesterol\; tiling array, RNA sequencing, and microarray studies indicate that F45D3.3 is enriched in the germline precursor cell and intestine and in the PLM neurons.	1.6712720613395	1.04	0.622280491643266	2.05622765331213	0.0623263942758292
5805	WBGene00020903 || (1)	acd-5	T28F2.7	acd-5 is predicted to have sodium channel activity, based on protein domain information.	1.67051735910559	0.916666666666667	0.548732200638404	1.88774862536339	0.0623263942758292
10360	WBGene00007072 || (1)	ugt-1	AC3.7	ugt-1 is an ortholog of human UGT3A2 (UDP glycosyltransferase family 3 member A2) and UGT3A1 (UDP glycosyltransferase family 3 member A1)\; ugt-1 is predicted to have transferase activity, transferring hexosyl groups, based on protein domain information.	1.66981250247614	1.09	0.652767899619659	2.12874036490672	0.0623263942758292
4675	WBGene00012642 || (3)	Y39A1A.2	Y39A1A.2	Microarray and RNA sequencing studies indicate that Y39A1A.2 is affected by spe-44, wdr-23, eat-2, csr-1, pgl-1, pgl-3, glh-4, glh-1, npr-1, jmjd-3.1, hsf-1, sma-2, sma-4, mir-71, sir-2.1, aak-2, tax-6, isp-1, and nuo-6\; RNA sequencing and microarray studies indicate that Y39A1A.2 is affected by Ethanol, Manganese chloride, D-glucose, Paraquat, Colistin, and Allantoin\; RNA sequencing studies in…	1.66868947644835	1.23904761904762	0.74252737644443	2.36042659600757	0.0623263942758292
461	WBGene00007557 || (3)	C14A4.6	C14A4.6	Microarray and RNA sequencing studies indicate that C14A4.6 is affected by clk-1, blmp-1, hsf-1, mir-34, pgl-1, pgl-3, glh-4, glh-1, emb-4, dpy-9, dpy-10, and daf-19\; RNA sequencing and microarray studies indicate that C14A4.6 is affected by Rotenone, Zidovudine, Cry5B, Humic substances, Paraquat, and Sirolimus\; tiling array, RNA sequencing, and microarray studies indicate that C14A4.6 is enric…	1.66805353117611	1.18666666666667	0.711408024075805	2.27626206917564	0.0623263942758292
253	WBGene00015455 || (1)	C04G6.5	C04G6.5	C04G6.5 is involved in innate immune response[HEP].	1.66753991577233	1.42333333333333	0.853552781478161	2.68204479550687	0.0623263942758292
10388	WBGene00008486 || (1)	ugt-44	F01D4.2	ugt-44 is an ortholog of human UGT3A2 (UDP glycosyltransferase family 3 member A2) and UGT3A1 (UDP glycosyltransferase family 3 member A1)\; ugt-44 is involved in innate immune response[HEP]\; ugt-44 is predicted to have transferase activity, transferring hexosyl groups, based on protein domain information.	1.6662985740185	1.22666666666667	0.736162585621373	2.34025650641223	0.0623263942758292
3122	WBGene00010659 || (6)	K08D8.5	K08D8.5	K08D8.5 is involved in innate immune response[HEP] and response to gamma radiation\; K08D8.5 is expressed in the intestine, rectal gland cell, and the head neurons.	1.66554774912421	1.31666666666667	0.790530723216436	2.49089924471765	0.0623263942758292
1523	WBGene00044744 || (1)	F10G7.12	F10G7.12	Microarray and RNA sequencing studies indicate that F10G7.12 is affected by nhr-114, nhr-62, eat-2, emr-1, lem-2, csr-1, pgl-1, pgl-3, glh-4, glh-1, npr-1, cox-5B, jmjd-3.1, jmjd-1.2, dpy-21, mir-34, and mir-71\; microarray studies indicate that F10G7.12 is affected by Colistin\; tiling array and RNA sequencing studies indicate that F10G7.12 is enriched in the germ line and male and in neurons.	1.66174727436637	0.964166666666667	0.580212575967247	1.95093629103553	0.0623263942758292
4737	WBGene00012744 || (4)	Y40H7A.4	Y40H7A.4	Microarray, tiling array, and RNA sequencing studies indicate that Y40H7A.4 is affected by lin-15B, rsr-2, clk-1, csr-1, pgl-1, pgl-3, glh-4, glh-1, daf-12, daf-16, dpy-21, lin-22, and cox-5B\; RNA sequencing and microarray studies indicate that Y40H7A.4 is affected by Zidovudine, Colistin, and Dafa#1\; microarray studies indicate that Y40H7A.4 is enriched in the ALM and PLM neurons.	1.66009772799575	0.97625	0.588067788743156	1.96734503343195	0.0623263942758292
6630	WBGene00000799 || (2)	crn-6	K04H4.6	crn-6 is an ortholog of human DNASE2B (deoxyribonuclease 2 beta) and DNASE2 (deoxyribonuclease 2, lysosomal)\; crn-6 is involved in apoptotic DNA fragmentation\; crn-6 is predicted to have deoxyribonuclease II activity, based on protein domain information\; crn-6 is expressed in the seam cell.	1.65935283774127	0.883333333333333	0.532336048875378	1.84463238717188	0.0623263942758292
5145	WBGene00021968 || (1)	Y57G7A.5	Y57G7A.5	Microarray and RNA sequencing studies indicate that Y57G7A.5 is affected by Methylmercuric chloride, Rotenone, Tunicamycin, Manganese chloride, Multi-walled carbon nanotubes, D-glucose, Resveratrol, Atrazine, Quercetin, Hydrolyzable Tannins, Humic substances, single-walled carbon nanotubes, Paraquat, Colistin, Sirolimus, and Allantoin\; proteomic, RNA sequencing, and microarray studies indicate t…	1.65853837457311	1	0.602940526026352	2	0.0623263942758292
1519	WBGene00008654 || (1)	F10F2.2	F10F2.2	pfas-1 is an ortholog of human PFAS (phosphoribosylformylglycinamidine synthase)\; pfas-1 is predicted to have phosphoribosylformylglycinamidine synthase activity, based on protein domain information\; pfas-1 is expressed in the intestinal cell.	1.65741520733722	1.03666666666667	0.625471916799993	2.05148224286804	0.0623263942758292
8813	WBGene00019152 || (1)	nspb-6	H04M03.2	Microarray and RNA sequencing studies indicate that nspb-6 is affected by Hydrogen sulfide, Manganese chloride, D-glucose, Zidovudine, Quercetin, Hydrolyzable Tannins, Dafa#1, and adsorbable organic bromine compounds.	1.6572527759877	1.445	0.871924923546321	2.72262823299895	0.0623263942758292
6500	WBGene00000701 || (1)	col-127	F54D1.3	col-127 is an ortholog of human SFTPD (surfactant protein D)\; col-127 is a structural constituent of cuticle, based on protein domain information.	1.65539664150816	1	0.604084830744216	2	0.0623263942758292
819	WBGene00016339 || (1)	C33C12.7	C33C12.7	Microarray and RNA sequencing studies indicate that C33C12.7 is affected by Methylmercuric chloride, Manganese chloride, Multi-walled carbon nanotubes, Hydrolyzable Tannins, and Paraquat\; tiling array and RNA sequencing studies indicate that C33C12.7 is enriched in the coelomocytes, germ line, and male.	1.65450715494312	1.01333333333333	0.612468389940673	2.01856960242375	0.0623263942758292
3510	WBGene00011297 || (1)	R102.10	R102.10	RNA sequencing and microarray studies indicate that R102.10 is affected by Nicotinic acid, Methylmercuric chloride, Manganese chloride, Multi-walled carbon nanotubes, D-glucose, Chlorpyrifos, Diazinon, Hydrolyzable Tannins, Paraquat, Colistin, Sirolimus, and Triclosan\; RNA sequencing studies indicate that R102.10 is enriched in the germ line and male.	1.65424920430327	1.22066666666667	0.737897690076738	2.33054386408832	0.0623263942758292
2401	WBGene00018487 || (1)	F46C8.8	F46C8.8	Microarray and RNA sequencing studies indicate that F46C8.8 is affected by Hydrogen sulfide, Ethanol, 1-methylnicotinamide, Rotenone, D-glucose, Zidovudine, Cholestanol, Resveratrol, single-walled carbon nanotubes, Colistin, and Sirolimus\; microarray, tiling array, and RNA sequencing studies indicate that F46C8.8 is enriched in the germline precursor cell, hypodermis, Z4, Z1, and intestine and i…	1.65224530577697	1.06333333333333	0.643568681729919	2.08975430572174	0.0623263942758292
2020	WBGene00009308 || (1)	F32A11.3	F32A11.3	RNA sequencing and microarray studies indicate that F32A11.3 is affected by Ethanol, Methylmercury hydroxide, 1-methylnicotinamide, Nicotinic acid, Methylmercuric chloride, Manganese chloride, D-glucose, Zidovudine, Acrylamide, Chlorpyrifos, Humic substances, single-walled carbon nanotubes, Paraquat, Colistin, adsorbable organic bromine compounds, Allantoin, and Sirolimus\; RNA sequencing studies…	1.65097645374272	1.67	1.01152260301118	3.18214593501967	0.0623263942758292
5697	WBGene00022813 || (1)	ZK742.3	ZK742.3	ZK742.3 is predicted to have FMN binding activity and oxidoreductase activity, based on protein domain information.	1.65095140476257	1.03666666666667	0.627920763552548	2.05148224286804	0.0623263942758292
5035	WBGene00013186 || (1)	Y53H1C.3	Y53H1C.3	Microarray, tiling array, and RNA sequencing studies indicate that Y53H1C.3 is affected by nhr-114, rsr-2, eat-2, prg-1, csr-1, pgl-1, pgl-3, glh-4, glh-1, ham-3, npr-1, sma-4, mir-71, and isp-1\; microarray and RNA sequencing studies indicate that Y53H1C.3 is affected by Methylmercuric chloride, Manganese chloride, D-glucose, Atrazine, and Paraquat\; RNA sequencing studies indicate that Y53H1C.3…	1.65084564628672	1.186	0.718419679433807	2.27521045574501	0.0623263942758292
1639	WBGene00008831 || (1)	F14H3.12	F14H3.12	RNA sequencing and microarray studies indicate that F14H3.12 is affected by Rotenone, Levamisole, Zidovudine, Hydrolyzable Tannins, Paraquat, adsorbable organic bromine compounds, and Sirolimus\; tiling array and RNA sequencing studies indicate that F14H3.12 is enriched in the intestine.	1.65011241506489	1.29	0.781764919906544	2.44528055538414	0.0623263942758292
618	WBGene00007694 || (1)	C23H4.6	C23H4.6	C23H4.6 is an ortholog of human SMC6 (structural maintenance of chromosomes 6)\; C23H4.6 is expressed in the pharynx, hmc, nervous system, tail, reproductive system, intestine, and the rectal gland cell.	1.65010025349161	0.863333333333333	0.523200533729099	1.81923678799656	0.0623263942758292
450	WBGene00007550 || (1)	C13C4.6	C13C4.6	C13C4.6 is an ortholog of human MFSD7 (major facilitator superfamily domain containing 7)\; microarray and RNA sequencing studies indicate that C13C4.6 is affected by nhr-114, htz-1, skn-1, mdt-15, cox-5B, daf-2, mir-34, pgl-1, pgl-3, glh-4, glh-1, sma-2, sma-4, rde-4, ain-2, slr-2, hcf-1, and sir-2.1\; RNA sequencing and microarray studies indicate that C13C4.6 is affected by Mianserin, D-glucop…	1.64988749061142	1.05	0.636407031373324	2.07052984768275	0.0623263942758292
5747	WBGene00014155 || (1)	ZK930.5	ZK930.5	Microarray and RNA sequencing studies indicate that ZK930.5 is affected by cyc-1, drh-3, npr-1, jmjd-3.1, mir-71, mir-243, tax-6, and pmk-1\; microarray studies indicate that ZK930.5 is affected by Paraquat, Dafa#1, adsorbable organic bromine compounds, and Sirolimus\; RNA sequencing studies indicate that ZK930.5 is enriched in the gon_male_dtc posterior, gon_male_dtc anterior, Z1.p, and Z4.a.	1.6492081585362	1.10814814814815	0.671927398862564	2.15568764299038	0.0623263942758292
7684	WBGene00001814 || (1)	haf-4	W04C9.1	haf-4 is an ortholog of human XXbac-BPG246D15.9 and ABCB9 (ATP binding cassette subfamily B member 9)\; haf-4 is involved in lipid metabolic process, lysosomal transport and growth\; haf-4 is predicted to have ATP binding activity, ATPase activity, coupled to transmembrane movement of substances, and peptide transmembrane transporter activity, based on protein domain information\; haf-4 is expres…	1.64900294660579	1	0.606427054638285	2	0.0623263942758292
6587	WBGene00021487 || (1)	comt-3	Y40B10A.2	comt-3 is an ortholog of human COMTD1 (catechol-O-methyltransferase domain containing 1)\; comt-3 is predicted to have O-methyltransferase activity, based on protein domain information.	1.64854281847099	1.19666666666667	0.725893591151345	2.29209472394001	0.0623263942758292
4261	WBGene00020986 || (1)	W03D8.3	W03D8.3	Microarray and RNA sequencing studies indicate that W03D8.3 is affected by Methylmercuric chloride, Rotenone, D-glucose, Atrazine, Diazinon, Paraquat, Colistin, and adsorbable organic bromine compounds\; proteomic, tiling array, and RNA sequencing studies indicate that W03D8.3 is enriched in the germ line and male and in the NSM neurons.	1.64700659341451	0.956666666666667	0.580851752805277	1.94082046298708	0.0623263942758292
481	WBGene00015756 || (1)	C14C6.2	C14C6.2	RNA sequencing and microarray studies indicate that C14C6.2 is affected by Ethanol, D-glucopyranose, Cry5B, Chlorpyrifos, Diazinon, Humic substances, and Selenium\; microarray, tiling array, and RNA sequencing studies indicate that C14C6.2 is enriched in the intestine and in the PVD and OLL neurons.	1.64527146703529	1.15	0.698972797523955	2.21913894413569	0.0623263942758292
1751	WBGene00008963 || (1)	F19H8.2	F19H8.2	Microarray studies indicate that F19H8.2 is affected by Tryptophan, Cholestanol, Quercetin, Hydrolyzable Tannins, Humic substances, Dafa#1, and Sirolimus\; microarray and RNA sequencing studies indicate that F19H8.2 is enriched in the PVD, OLL, and PLM neurons.	1.64521261043619	1.01666666666667	0.617954579376293	2.02323888060385	0.0623263942758292
9936	WBGene00006053 || (3)	ssq-4	T28H11.1	RNA sequencing and microarray studies indicate that ssq-4 is affected by Ethanol, Methylmercury hydroxide, Nicotinic acid, Methylmercuric chloride, Manganese chloride, D-glucose, Bisphenol A, Bisphenol S, Acrylamide, Chlorpyrifos, Quercetin, Hydrolyzable Tannins, Humic substances, Paraquat, Benzene, Colistin, Allantoin, and Triclosan\; RNA sequencing studies indicate that ssq-4 is enriched in the…	1.64483622597814	1.38	0.838989303740163	2.60268371088387	0.0623263942758292
3245	WBGene00019682 || (3)	K12H4.7	K12H4.7	K12H4.7 is an ortholog of human PRSS16 (protease, serine 16)\; K12H4.7 is involved in innate immune response[HEP]\; K12H4.7 is predicted to have serine-type peptidase activity, based on protein domain information\; K12H4.7 is expressed in the intestine.	1.64410530310614	0.9	0.547410192218019	1.86606598307361	0.0623263942758292
8348	WBGene00008605 || (4)	mlt-9	F09B12.1	mlt-9 is expressed in the hypodermis.	1.64391751982903	1.31	0.796876962620508	2.47941539987797	0.0623263942758292
6485	WBGene00000685 || (5)	col-111	F29B9.9	col-111 is an ortholog of human ADIPOQ (adiponectin, C1Q and collagen domain containing) and members of the C1QTNF (C1q and TNF related) family including C1QTNF9B\; col-111 is a structural constituent of cuticle, based on protein domain information.	1.64197390396657	1.13	0.688196077459103	2.18858740252148	0.0623263942758292
6806	WBGene00010296 || (1)	dgat-2	F59A1.10	dgat-2 is an ortholog of members of the human DGAT2 (Diacylglycerol O-acyltransferase 2) family including DGAT2\; dgat-2 is predicted to have transferase activity, transferring acyl groups other than amino-acyl groups, based on protein domain information\; dgat-2 is localized to the lipid droplet.	1.64178966113499	1.13	0.688273307324167	2.18858740252148	0.0623263942758292
6927	WBGene00009741 || (1)	drr-1	F45H10.4	drr-1 is an ortholog of human PLLP (plasmolipin) and mal (mal, T-cell differentiation protein) and members of the CMTM (CKLF like MARVEL transmembrane domain containing) family including CMTM8 and MARVEL domain containing family including MARVELD1\; RNA sequencing and microarray studies indicate that drr-1 is affected by Rotenone, Mianserin, 4-bromodiphenyl ether, Zidovudine, Atrazine, Cadmium, C…	1.64172433196746	0.983333333333333	0.598963732330688	1.97702804070579	0.0623263942758292
6666	WBGene00015231 || (1)	cutl-14	B0511.5	RNA sequencing and microarray studies indicate that cutl-14 is affected by 1-methylnicotinamide, Mercuric Chloride, D-glucose, Zidovudine, Atrazine, Quercetin, Copper sulfate, Colistin, Dafa#1, Allantoin, and Sirolimus\; tiling array and RNA sequencing studies indicate that cutl-14 is enriched in the germline precursor cell, hypodermis, gon_male_dtc posterior, gon_male_dtc anterior, Z1.p, Z4.a, Z…	1.63943659539366	1.15	0.701460491507365	2.21913894413569	0.0623263942758292
6576	WBGene00000664 || (1)	col-89	F17C8.2	col-89 is an ortholog of human SFTPD (surfactant protein D)\; col-89 is a structural constituent of cuticle, based on protein domain information\; col-89 is expressed in the nervous system, head, tail, reproductive system, and the intestine.	1.63905547319266	1.08666666666667	0.662983458729426	2.12382760792471	0.0623263942758292
8256	WBGene00007446 || (1)	mboa-4	C08F8.4	mboa-4 is an ortholog of human MBOAT2 (membrane bound O-acyltransferase domain containing 2) and MBOAT1 (membrane bound O-acyltransferase domain containing 1)\; microarray and RNA sequencing studies indicate that mboa-4 is affected by Methylmercuric chloride, Rotenone, Manganese chloride, D-glucose, Paraquat, Colistin, Dafa#1, Allantoin, Sirolimus, and Triclosan\; RNA sequencing studies indicate …	1.63695507293464	0.985714285714286	0.602163310412152	1.98029352363711	0.0623263942758292
2360	WBGene00009705 || (1)	F44F4.10	F44F4.10	Microarray and RNA sequencing studies indicate that F44F4.10 is affected by Methylmercuric chloride, Manganese chloride, D-glucose, Zidovudine, Acrylamide, Chlorpyrifos, Hydrolyzable Tannins, Paraquat, and Colistin\; proteomic and RNA sequencing studies indicate that F44F4.10 is enriched in the germ line and male.	1.63682487650343	1.27222222222222	0.777250053127204	2.41533319463105	0.0623263942758292
3406	WBGene00019868 || (1)	R04B3.3	R04B3.3	RNA sequencing and microarray studies indicate that R04B3.3 is affected by Ethanol, D-glucose, Zidovudine, Diazinon, Quercetin, Colistin, adsorbable organic bromine compounds, and Sirolimus\; RNA sequencing studies indicate that R04B3.3 is enriched in the amphid sheath cell.	1.63509636407511	1.32	0.807291869153323	2.49666109780322	0.0623263942758292
204	WBGene00043097 || (3)	C02D5.4	C02D5.4	C02D5.4 is an ortholog of human GstO2 (glutathione S-transferase omega 2) and GstO1 (glutathione S-transferase omega 1)\; C02D5.4 is predicted to have glutathione transferase activity, based on protein domain information.	1.63338250564764	0.94	0.575492878581608	1.91852823865053	0.0623263942758292
1212	WBGene00008313 || (3)	C54G4.3	C54G4.3	Microarray and RNA sequencing studies indicate that C54G4.3 is affected by Methylmercuric chloride, Manganese chloride, D-glucose, Quercetin, Humic substances, Paraquat, Colistin, adsorbable organic bromine compounds, and Triclosan\; proteomic and RNA sequencing studies indicate that C54G4.3 is enriched in the germ line and male.	1.63307913786466	1.02666666666667	0.628669268293446	2.03731161991458	0.0623263942758292
381	WBGene00015622 || (1)	C09B8.3	C09B8.3	Microarray and RNA sequencing studies indicate that C09B8.3 is affected by cyc-1, ets-4, tatn-1, clk-1, daf-12, daf-16, dpy-21, mir-243, tax-6, oga-1, and pmk-1\; microarray studies indicate that C09B8.3 is affected by Colistin, Dafa#1, and Sirolimus\; proteomic studies indicate that C09B8.3 is enriched in the pharyngeal muscle cell.	1.63252899660089	1.508	0.92372019311132	2.84415482117455	0.0623263942758292
8446	WBGene00018393 || (1)	msra-1	F43E2.5	msra-1 is an ortholog of human MSRA (methionine sulfoxide reductase A)\; msra-1 exhibits L-methionine:thioredoxin-disulfide S-oxidoreductase activity and is predicted to have peptide-methionine (S)-S-oxide reductase activity, based on protein domain information\; msra-1 is expressed in the hypodermis, nervous system, and the intestine.	1.63213107034321	1.10333333333333	0.676007799484706	2.14850529602657	0.0623263942758292
2748	WBGene00010184 || (1)	F57A10.2	F57A10.2	F57A10.2 is expressed in the germ line.	1.6314567522093	1.00666666666667	0.617035459446565	2.00926334880411	0.0623263942758292
8168	WBGene00020571 || (2)	lpr-7	T19D7.3	RNA sequencing and microarray studies indicate that lpr-7 is affected by Methylmercury hydroxide, 1-methylnicotinamide, D-glucose, Sesamin, Zidovudine, Resveratrol, Quercetin, Colistin, adsorbable organic bromine compounds, and Sirolimus\; tiling array studies indicate that lpr-7 is enriched in the germline precursor cell and hypodermis.	1.63100016660103	1.24666666666667	0.76435716696749	2.37292526981697	0.0623263942758292
1769	WBGene00017647 || (1)	F20H11.4	F20H11.4	F20H11.4 is an ortholog of human PTPRF (protein tyrosine phosphatase, receptor type F)\; F20H11.4 is predicted to have protein tyrosine phosphatase activity, based on protein domain information\; F20H11.4 is expressed in the pharynx and the nervous system.	1.6308739532923	1.28238095238095	0.786315183826539	2.43240077175885	0.0623263942758292
913	WBGene00044683 || (4)	C36E6.8	C36E6.8	RNA sequencing and microarray studies indicate that C36E6.8 is affected by eat-2, emr-1, lem-2, bar-1, ubc-9, ash-2, csr-1, npr-1, jmjd-3.1, mir-34, hrp-2, sma-2, sma-4, and cox-5B\; RNA sequencing and microarray studies indicate that C36E6.8 is affected by Ethanol, Nicotinic acid, Rotenone, Manganese chloride, D-glucose, and Colistin\; RNA sequencing studies indicate that C36E6.8 is enriched in …	1.63033934379134	1.05333333333333	0.646082263391754	2.07531931831949	0.0623263942758292
2085	WBGene00018031 || (1)	F35B3.4	F35B3.4	Microarray and RNA sequencing studies indicate that F35B3.4 is affected by Heme, Hydrogen sulfide, Nitric Oxide, 1-methylnicotinamide, Nicotinic acid, Rotenone, D-glucose, Neurotoxins, Cry5B, 4-bromodiphenyl ether, Zidovudine, Cholestanol, Diazinon, Quercetin, Dafa#1, adsorbable organic bromine compounds, Allantoin, and Ag nanoparticles\; tiling array, RNA sequencing, and microarray studies indic…	1.62922930383845	0.981904761904762	0.602680518691509	1.97507133619397	0.0623263942758292
2674	WBGene00050916 || (3)	F55F10.3	F55F10.3	Tiling array, microarray, and RNA sequencing studies indicate that F55F10.3 is affected by hpl-2, ubc-9, clk-1, csr-1, pgl-1, pgl-3, glh-4, glh-1, rpn-10, jmjd-3.1, jmjd-1.2, hsf-1, and mir-71\; RNA sequencing and microarray studies indicate that F55F10.3 is affected by D-glucose, Colistin, and Triclosan\; RNA sequencing studies indicate that F55F10.3 is enriched in the germ line.	1.62662176455443	1.12190476190476	0.689714589065566	2.17634120957339	0.0623263942758292
3394	WBGene00010991 || (1)	R03D7.5	R03D7.5	R03D7.5 is an ortholog of human AC006486.9, GSK3A (glycogen synthase kinase 3 alpha) and GSK3B (glycogen synthase kinase 3 beta)\; R03D7.5 is predicted to have ATP binding activity and protein kinase activity, based on protein domain information.	1.62597652244046	1.22571428571429	0.753832708405033	2.33871211889186	0.0623263942758292
1848	WBGene00017737 || (1)	F23C8.8	F23C8.8	F23C8.8 is predicted to have ATP binding activity and protein kinase activity, based on protein domain information.	1.62528810342213	0.93	0.572206243337311	1.90527599608787	0.0623263942758292
6483	WBGene00000683 || (1)	col-109	Y38C1BA.3	col-109 is involved in endoplasmic reticulum unfolded protein response[HEP]\; col-109 is a structural constituent of cuticle, based on protein domain information.	1.62469106913655	1.32333333333333	0.814513822641139	2.5024362789875	0.0623263942758292
2143	WBGene00009470 || (2)	F36D3.4	F36D3.4	F36D3.4 is expressed in the spermatheca.	1.62461318533408	1.05666666666667	0.65041123401284	2.08011986777696	0.0623263942758292
2442	WBGene00009804 || (1)	F47B8.3	F47B8.3	F47B8.3 is predicted to have electron transfer activity and protein disulfide oxidoreductase activity, based on protein domain information\; F47B8.3 is expressed in certain ventral cord neurons, pharyngeal cell, hypodermis, intestinal cell, head neurons, and the head muscle.	1.62027640962732	1.03	0.635694004973452	2.04202425141439	0.0623263942758292
865	WBGene00007938 || (1)	C34F6.1	C34F6.1	C34F6.1 is predicted to have serine-type endopeptidase inhibitor activity, based on protein domain information.	1.61973141620821	1.37666666666667	0.849935151526196	2.59667717632316	0.0623263942758292
4180	WBGene00044122 || (3)	T28B8.6	T28B8.6	RNA sequencing and tiling array studies indicate that T28B8.6 is affected by wdr-23, rsr-2, eat-2, prg-1, rsd-2, csr-1, pgl-1, pgl-3, glh-4, glh-1, npr-1, hsf-1, hrde-1, sma-2, sma-4, and mir-71\; RNA sequencing and microarray studies indicate that T28B8.6 is affected by Manganese chloride, D-glucose, Colistin, and Triclosan\; RNA sequencing studies indicate that T28B8.6 is enriched in the male.	1.61904112991431	1.17291666666667	0.724451433008838	2.25467058564948	0.0623263942758292
3663	WBGene00044229 || (2)	T03F6.8	T03F6.8	Tiling array and RNA sequencing studies indicate that T03F6.8 is affected by hpl-2, wdr-23, rsr-2, nhr-62, eat-2, csr-1, npr-1, pgl-1, pgl-3, glh-4, glh-1, and mir-71\; microarray and RNA sequencing studies indicate that T03F6.8 is affected by Tunicamycin, Manganese chloride, and Colistin\; RNA sequencing studies indicate that T03F6.8 is enriched in the male.	1.6181393410164	1.19041666666667	0.735670060353968	2.28218645786049	0.0623263942758292
3104	WBGene00019512 || (1)	K08A2.2	K08A2.2	RNA sequencing and microarray studies indicate that K08A2.2 is affected by wdr-23, nhr-62, eat-2, gld-2, tdp-1, csr-1, pgl-1, pgl-3, glh-4, glh-1, npr-1, jmjd-3.1, hrde-1, sma-2, sma-4, mir-71, dpy-10, isp-1, and nuo-6\; microarray and RNA sequencing studies indicate that K08A2.2 is affected by Tryptophan, Methylmercuric chloride, Manganese chloride, D-glucose, Diazinon, Paraquat, Colistin, and T…	1.61684917671317	1.06666666666667	0.659719336861742	2.09458824564125	0.0623263942758292
6486	WBGene00000687 || (1)	col-113	C34D4.15	col-113 is an ortholog of human ADIPOQ (adiponectin, C1Q and collagen domain containing) and members of the C1QTNF (C1q and TNF related) family including C1QTNF9B\; col-113 is a structural constituent of cuticle, based on protein domain information.	1.61661923983377	1.06333333333333	0.657751254675575	2.08975430572174	0.0623263942758292
10185	WBGene00006576 || (1)	tkr-1	C38C10.1		1.61591896809311	0.859166666666667	0.53168920201521	1.81399020612823	0.0623263942758292
2081	WBGene00018026 || (3)	F35A5.4	F35A5.4	F35A5.4 is expressed in the pharynx.	1.61545757979566	1.13083333333333	0.700008064263981	2.18985194535683	0.0623263942758292
2593	WBGene00018773 || (2)	F53G12.8	F53G12.8	F53G12.8 is expressed in the sperm.	1.61517776473496	1.32	0.817247506014673	2.49666109780322	0.0623263942758292
9545	WBGene00007733 || (1)	smz-1	C25G4.6	smz-1 is involved in male meiosis chromosome segregation\; smz-1 is expressed in the male gonad and the sperm\; smz-1 is localized to the nuclear chromatin.	1.61343480244699	1.33	0.824328319919019	2.51402674904366	0.0623263942758292
596	WBGene00007688 || (1)	C18E9.8	C18E9.8	RNA sequencing and microarray studies indicate that C18E9.8 is affected by Ethanol, Methylmercury hydroxide, Nicotinic acid, Methylmercuric chloride, Tunicamycin, Manganese chloride, Multi-walled carbon nanotubes, D-glucose, Zidovudine, Paraquat, Colistin, and Sirolimus\; RNA sequencing studies indicate that C18E9.8 is enriched in the germ line, amphid sheath cell, and male.	1.61342863851714	1.20125	0.744532464171479	2.29938811514523	0.0623263942758292
1688	WBGene00017520 || (1)	F16G10.5	F16G10.5	Tiling array, RNA sequencing, and microarray studies indicate that F16G10.5 is affected by rsr-2, eat-2, npr-1, jmjd-3.1, let-418, chd-3, pgl-1, pgl-3, glh-4, glh-1, mir-71, mir-243, isp-1, and nuo-6\; RNA sequencing and microarray studies indicate that F16G10.5 is affected by Methylmercury hydroxide, Methylmercuric chloride, Resveratrol, Paraquat, Dibromoacetic acid, Colistin, Microcystin-LR, an…	1.61280604577693	0.955555555555556	0.592480142331834	1.93932628929344	0.0623263942758292
189	WBGene00007224 || (1)	C01G6.2	C01G6.2	RNA sequencing and microarray studies indicate that C01G6.2 is affected by Ethanol, Methylmercuric chloride, Manganese chloride, D-glucose, Paraquat, and Colistin\; RNA sequencing studies indicate that C01G6.2 is enriched in the germ line.	1.611870512225	1.18666666666667	0.73620471226849	2.27626206917564	0.0623263942758292
8662	WBGene00020606 || (3)	nhr-284	T20C7.2	nhr-156 is predicted to have DNA-binding transcription factor activity, sequence-specific DNA binding activity, and zinc ion binding activity, based on protein domain information\; nhr-156 is expressed in the pharynx, intestine, excretory gland cell, excretory cell, ventral nerve cord, head neurons, and the tail neurons.	1.61036483462811	0.926666666666667	0.575438960625756	1.9008789554216	0.0623263942758292
4834	WBGene00012905 || (2)	Y46G5A.14	Y46G5A.14	Microarray studies indicate that Y46G5A.14 is affected by Methylmercuric chloride, Cadmium, Hydrolyzable Tannins, Paraquat, Colistin, and Dafa#1\; tiling array, RNA sequencing, and microarray studies indicate that Y46G5A.14 is enriched in the male and in the DA, VA, I5, SAB, and retrovesicular ganglion.	1.61021374541183	0.826666666666667	0.513389398781488	1.77358277832638	0.0623263942758292
3898	WBGene00011760 || (1)	T13H5.6	T13H5.6	T13H5.6 is an ortholog of members of the human NKAIN (Na+\/K+ transporting ATPase interacting) family including NKAIN3\; T13H5.6 is expressed in the pharynx, hmc, nervous system, seam cell, and the intestine.	1.60980988322313	1.03	0.639827106749869	2.04202425141439	0.0623263942758292
978	WBGene00016587 || (1)	C42C1.9	C42C1.9	RNA sequencing and microarray studies indicate that C42C1.9 is affected by Ethanol, Manganese chloride, D-glucose, Cadmium, Quercetin, Humic substances, Paraquat, Colistin, Dafa#1, and adsorbable organic bromine compounds\; RNA sequencing studies indicate that C42C1.9 is enriched in the germ line, male, and pharynx.	1.60924553035627	1.36333333333333	0.847187894958145	2.57278933875281	0.0623263942758292
466	WBGene00007570 || (1)	C14A6.6	C14A6.6	Microarray and RNA sequencing studies indicate that C14A6.6 is affected by Methylmercuric chloride, Rotenone, Manganese chloride, D-glucose, Hydrolyzable Tannins, Paraquat, and Colistin\; tiling array and RNA sequencing studies indicate that C14A6.6 is enriched in the body wall muscle cell, germline precursor cell, germ line, and male.	1.60839363466658	1.05666666666667	0.656970186832225	2.08011986777696	0.0623263942758292
6672	WBGene00021343 || (1)	cutl-23	Y37B11A.1	Microarray and RNA sequencing studies indicate that cutl-23 is affected by Methylmercuric chloride, Tunicamycin, Zidovudine, Atrazine, Diazinon, and Colistin\; RNA sequencing studies indicate that cutl-23 is enriched in the Z4, Z1, and hypodermis.	1.60537323045955	1.10666666666667	0.689351638403659	2.15347513649505	0.0623263942758292
5756	WBGene00022834 || (1)	ZK973.8	ZK973.8	RNA sequencing and microarray studies indicate that ZK973.8 is affected by Manganese chloride, Mianserin, Bisphenol S, Paraquat, and Sirolimus.	1.60416559597412	1.05	0.654545891418643	2.07052984768276	0.0623263942758292
1491	WBGene00017303 || (1)	F09F7.6	F09F7.6	Microarray and RNA sequencing studies indicate that F09F7.6 is affected by Aldicarb, Hydrogen sulfide, Methylmercuric chloride, Cry5B, Levamisole, Progesterone, Atrazine, Diazinon, Quercetin, Humic substances, single-walled carbon nanotubes, Sirolimus, Cholesterol, and Octopamine\; tiling array, RNA sequencing, and microarray studies indicate that F09F7.6 is enriched in the hypodermis, intestine,…	1.60391174770423	0.906666666666667	0.565284634871234	1.87470899311996	0.0623263942758292
3287	WBGene00010833 || (1)	M03B6.1	M03B6.1	RNA sequencing and microarray studies indicate that M03B6.1 is affected by 1-methylnicotinamide, Tunicamycin, D-glucopyranose, Multi-walled carbon nanotubes, Levamisole, Cry5B, Chlorpyrifos, Humic substances, Dafa#1, Octopamine, and Triclosan\; tiling array, microarray, and RNA sequencing studies indicate that M03B6.1 is enriched in the body wall muscle cell, coelomocytes, ventral nerve cord, and…	1.60235495261703	1.00666666666667	0.628241991590276	2.00926334880411	0.0623263942758292
6124	WBGene00044620 || (1)	bus-4	T22B11.2	bus-4 is an ortholog of human C1GALT1C1 (C1GALT1 specific chaperone 1) and C1GALT1C1L (C1GALT1-specific chaperone 1 like)\; bus-4 is predicted to have transferase activity, transferring glycosyl groups, based on protein domain information\; bus-4 is expressed in the pharynx, seam cell, and the intestine.	1.6021955589313	0.977777777777778	0.610273678719956	1.96942950586886	0.0623263942758292
2734	WBGene00044476 || (5)	F56D6.14	F56D6.14	RNA sequencing and microarray studies indicate that F56D6.14 is affected by eat-2, emr-1, lem-2, ubc-9, csr-1, npr-1, jmjd-3.1, hrde-1, and mir-71\; microarray studies indicate that F56D6.14 is affected by Colistin\; RNA sequencing studies indicate that F56D6.14 is enriched in the male.	1.60212382796083	1.4147619047619	0.8830540311997	2.66615730848589	0.0623263942758292
6195	WBGene00008296 || (1)	cdr-2	C54D10.1	cdr-2 is an ortholog of human FAXC (failed axon connections)\; cdr-2 is involved in regulation of protein deneddylation and stress response to cadmium ion\; cdr-2 is expressed in the pharynx, nervous system, reproductive system, and the rectal epithelium.	1.60133598754673	0.87	0.543296351774904	1.8276629004588	0.0623263942758292
2745	WBGene00010167 || (1)	F56H6.6	F56H6.6	bgnt-1.6 is an ortholog of human B4GAT1 (beta-1,4-glucuronyltransferase 1)\; tiling array, microarray, and RNA sequencing studies indicate that bgnt-1.6 is affected by rsr-2, ubc-9, fog-3, npr-1, jmjd-3.1, pgl-1, pgl-3, glh-4, glh-1, tax-6, isp-1, nuo-6, and pmk-1\; microarray studies indicate that bgnt-1.6 is affected by Tryptophan, Tunicamycin, Dibromoacetic acid, and Sirolimus\; RNA sequencing…	1.60034108981676	1.265	0.790456489588008	2.4032720990537	0.0623263942758292
9492	WBGene00004796 || (1)	sid-2	ZK520.2	sid-2 is involved in RNA interference and RNA transport\; sid-2 is expressed in the intestine and the excretory duct\; sid-2 is localized to the apical plasma membrane.	1.60027586675217	0.86	0.537407341988733	1.81503831063432	0.0623263942758292
7859	WBGene00002041 || (1)	hum-8	Y66H1A.6	hum-8 is an ortholog of human MYO6 (myosin VI)\; hum-8 is predicted to have ATP binding activity, microtubule binding activity, and microtubule motor activity, based on protein domain information.	1.59835088889479	0.8	0.500515878933927	1.74110112659225	0.0623263942758292
5632	WBGene00022752 || (1)	ZK484.6	ZK484.6	Tiling array, microarray, and RNA sequencing studies indicate that ZK484.6 is affected by daf-16, daf-12, spe-44, emr-1, jmjd-3.1, hsf-1, unc-39, smg-2, sir-2.1, aak-2, hcf-1, isp-1, and nuo-6\; RNA sequencing and microarray studies indicate that ZK484.6 is affected by Manganese chloride, Bisphenol S, Chlorpyrifos, and Paraquat\; tiling array, RNA sequencing, and microarray studies indicate that …	1.59751768206571	1.03633333333333	0.648714781042845	2.05100830457744	0.0623263942758292
7589	WBGene00001701 || (1)	grd-12	F02D8.2	grd-12 is expressed in the hypodermis, head, tail, reproductive system, and the intestine.	1.59697419741015	1.40611111111111	0.880484552218461	2.65021813636727	0.0623263942758292
6533	WBGene00000743 || (2)	col-170	T10E10.6	col-170 is an ortholog of human MARCO (macrophage receptor with collagenous structure)\; col-170 is a structural constituent of cuticle, based on protein domain information.	1.59570293074538	1.15777777777778	0.725559723849701	2.2311349504249	0.0623263942758292
8619	WBGene00010215 || (1)	nhr-193	F57G8.6	nhr-193 is predicted to have DNA-binding transcription factor activity, sequence-specific DNA binding activity, and zinc ion binding activity, based on protein domain information.	1.59530300247817	0.923333333333333	0.578782420580298	1.89649206234899	0.0623263942758292
5705	WBGene00014085 || (1)	ZK809.1	ZK809.1	ZK809.1 is predicted to have protein tyrosine phosphatase activity, based on protein domain information.	1.59500694138024	1.12333333333333	0.704281156520396	2.17849731228522	0.0623263942758292
5551	WBGene00014238 || (1)	ZK1225.4	ZK1225.4	RNA sequencing and microarray studies indicate that ZK1225.4 is affected by Ethanol, Methylmercury hydroxide, Methylmercuric chloride, Rotenone, Tunicamycin, Manganese chloride, D-glucose, Diazinon, Hydrolyzable Tannins, Paraquat, Colistin, and Sirolimus\; RNA sequencing studies indicate that ZK1225.4 is enriched in the male.	1.59352526061828	1.05666666666667	0.663100041637674	2.08011986777696	0.0623263942758292
336	WBGene00007401 || (3)	C07A9.5	C07A9.5	Microarray and tiling array studies indicate that C07A9.5 is affected by bar-1, clk-1, blmp-1, and elli-1\; RNA sequencing and microarray studies indicate that C07A9.5 is affected by Zidovudine, Resveratrol, Cadmium, Colistin, and Allantoin\; RNA sequencing studies indicate that C07A9.5 is enriched in the intestine.	1.59258239903567	1.00944444444444	0.633841266270226	2.0131357289687	0.0623263942758292
6912	WBGene00001064 || (1)	dpy-2	T14B4.6	dpy-2 is an ortholog of human MARCO (macrophage receptor with collagenous structure) and members of the COL (Collagens) family including COL5A1\; dpy-2 functions in cuticle development involved in collagen and cuticulin-based cuticle the molting cycle and is involved in post-embryonic body morphogenesis and regulation of growth\; dpy-2 is a structural constituent of collagen and cuticulin-based c…	1.59251595395335	1.04666666666667	0.657240930031728	2.06575143029877	0.0623263942758292
5785	WBGene00000024 || (3)	abu-1	AC3.3	abu-1 is involved in endoplasmic reticulum unfolded protein response[HEP]\; abu-1 is expressed in the pharynx\; abu-1 is an integral component of the endoplasmic reticulum membrane.	1.59223982520269	1.04	0.653167935846352	2.05622765331213	0.0623263942758292
1056	WBGene00016734 || (1)	C46H11.10	C46H11.10	Microarray and RNA sequencing studies indicate that C46H11.10 is affected by cyc-1, wdr-23, eat-2, prg-1, ubc-9, skn-1, daf-2, mir-34, unc-39, pgl-1, pgl-3, glh-4, glh-1, sma-2, sma-4, and alg-1\; microarray and RNA sequencing studies indicate that C46H11.10 is affected by Tunicamycin, Zidovudine, Colistin, and Microcystin-LR\; tiling array, RNA sequencing, and microarray studies indicate that C4…	1.59216187334105	0.944814814814815	0.593416304356153	1.9249417836836	0.0623263942758292
8192	WBGene00003090 || (6)	lys-1	Y22F5A.4	lys-1 is involved in defense response to Gram-negative bacterium, defense response to Gram-positive bacterium and innate immune response[HEP]\; lys-1 is expressed in certain inner labial neurons, all amphid neurons, intestine, head neurons, and the phasmid neurons\; lys-1 is localized to the apical part of cell and the cytoplasmic vesicle.	1.59194470839048	0.936666666666667	0.58837889389618	1.9141006141478	0.0623263942758292
5680	WBGene00014048 || (1)	ZK666.8	ZK666.8	ZK666.8 is an ortholog of human TTBK1 (tau tubulin kinase 1), CTD-2116N17.1 and TTBK2 (tau tubulin kinase 2)\; ZK666.8 is predicted to have ATP binding activity and protein kinase activity, based on protein domain information.	1.59181617406165	1.13238095238095	0.71137670971868	2.1922023208026	0.0623263942758292
4762	WBGene00021531 || (1)	Y42G9A.1	Y42G9A.1	Microarray studies indicate that Y42G9A.1 is affected by Quercetin, Humic substances, Dafa#1, and Sirolimus\; tiling array and RNA sequencing studies indicate that Y42G9A.1 is enriched in the intestine and pharyngeal muscle cell and in the PVD and OLL neurons.	1.59079684382304	0.893703703703704	0.561796251465985	1.85793973133432	0.0623263942758292
307	WBGene00045404 || (2)	C06C3.11	C06C3.11	Microarray and RNA sequencing studies indicate that C06C3.11 is affected by daf-2, mir-60, dpy-21, daf-19, nuo-6, and aptf-1\; RNA sequencing and microarray studies indicate that C06C3.11 is affected by Multi-walled carbon nanotubes, Resveratrol, Dafa#1, and Sirolimus\; RNA sequencing studies indicate that C06C3.11 is enriched in the intestine.	1.58877677061334	1.02	0.642003344249698	2.02791895958006	0.0623263942758292
6494	WBGene00000694 || (1)	col-120	Y11D7A.11	col-120 is an ortholog of human MARCO (macrophage receptor with collagenous structure)\; col-120 is a structural constituent of cuticle, based on protein domain information.	1.58827477063808	1.20666666666667	0.759734202780226	2.30803750352711	0.0623263942758292
4740	WBGene00012757 || (1)	Y41C4A.11	Y41C4A.11	Y41C4A.11 is an ortholog of human COPB2 (coatomer protein complex subunit beta 2)\; Y41C4A.11 is involved in endoplasmic reticulum unfolded protein response[HEP]\; Y41C4A.11 is expressed in the pharynx.	1.58820812836039	0.826666666666666	0.520502730029526	1.77358277832638	0.0623263942758292
2228	WBGene00018232 || (3)	F40E3.5	F40E3.5	F40E3.5 is an ortholog of human PPP1CB (protein phosphatase 1 catalytic subunit beta)\; F40E3.5 is predicted to have hydrolase activity, based on protein domain information.	1.5870950748799	1.08	0.680488533481036	2.11403608112276	0.0623263942758292
7306	WBGene00013009 || (6)	fbxc-23	Y48E1B.11	Tiling array, microarray, and RNA sequencing studies indicate that fbxc-23 is affected by rsr-2, set-2, glp-1, npr-1, dop-1, hsf-1, mir-34, hrp-2, pgl-1, pgl-3, glh-4, glh-1, emb-4, sir-2.1, and eri-1\; microarray, tiling array, and RNA sequencing studies indicate that fbxc-23 is enriched in the pharynx, body wall muscle cell, and intestine and in the AVE neurons.	1.58567993090968	0.966666666666667	0.609622817205051	1.95431993686849	0.0623263942758292
630	WBGene00016046 || (1)	C24B5.4	C24B5.4	C24B5.4 is an ortholog of human C11orf54 (chromosome 11 open reading frame 54)\; C24B5.4 is expressed in the body wall musculature.	1.58474109444829	1.09	0.687809512745341	2.12874036490672	0.0623263942758292
5017	WBGene00013175 || (2)	Y53F4B.36	Y53F4B.36	RNA sequencing and microarray studies indicate that Y53F4B.36 is affected by D-glucose, Paraquat, and Colistin\; RNA sequencing and microarray studies indicate that Y53F4B.36 is enriched in the male and in neurons including I5, DA, SAB, and retrovesicular ganglion.	1.58415234292923	1.00777777777778	0.636162160966357	2.01081140621763	0.0623263942758292
6507	WBGene00000709 || (1)	col-136	Y51H4A.28	RNA sequencing and microarray studies indicate that col-136 is affected by prg-1, cox-5B, and sir-2.1\; RNA sequencing studies indicate that col-136 is affected by Multi-walled carbon nanotubes.	1.5825664996844	1.07	0.676116927922702	2.09943336724613	0.0623263942758292
6704	WBGene00008519 || (5)	cyp-13B1	F02C12.5	cyp-13B1 is an ortholog of human TBXAS1 (thromboxane A synthase 1) and members of the CYP3 (Cytochrome P4503) family including CYP3A5\; cyp-13B1 is predicted to have heme binding activity, iron ion binding activity, and oxidoreductase activity, acting on paired donors, with incorporation or reduction of molecular oxygen, based on protein domain information.	1.58209511855618	1.41	0.891223279474349	2.65737162819302	0.0623263942758292
10370	WBGene00007455 || (1)	ugt-22	C08F11.8	ugt-22 is an ortholog of human UGT3A2 (UDP glycosyltransferase family 3 member A2) and UGT3A1 (UDP glycosyltransferase family 3 member A1)\; ugt-22 is predicted to have transferase activity, transferring hexosyl groups, based on protein domain information.	1.58137963287448	1.08666666666667	0.687163691802092	2.12382760792471	0.0623263942758292
4464	WBGene00013800 || (1)	Y116A8C.23	Y116A8C.23	Microarray and RNA sequencing studies indicate that Y116A8C.23 is affected by age-1, nhr-114, wdr-23, nhr-62, eat-2, emr-1, clk-1, pgl-1, pgl-3, glh-4, glh-1, npr-1, jmjd-3.1, mir-34, hrde-1, sma-2, sma-4, mir-71, isp-1, and nuo-6\; microarray and RNA sequencing studies indicate that Y116A8C.23 is affected by Hydrogen sulfide, Ethanol, Methylmercuric chloride, Manganese chloride, D-glucose, Chlor…	1.58045727476195	1.08083333333333	0.683873807025962	2.11525754898691	0.0623263942758292
8972	WBGene00003959 || (1)	pcp-4	Y116F11B.3	pcp-4 is an ortholog of human PRSS16 (protease, serine 16)\; pcp-4 is predicted to have serine-type peptidase activity, based on protein domain information.	1.58036587395003	0.966666666666667	0.611672703518042	1.95431993686849	0.0623263942758292
4653	WBGene00012610 || (1)	Y38F1A.8	Y38F1A.8	Y38F1A.8 is an ortholog of human PGAP2 (post-GPI attachment to proteins 2)\; microarray and RNA sequencing studies indicate that Y38F1A.8 is affected by 4-bromodiphenyl ether, Zidovudine, Progesterone, Cadmium, Chlorpyrifos, Diazinon, R24, Copper sulfate, and Sirolimus\; tiling array studies indicate that Y38F1A.8 is enriched in the germline precursor cell and hypodermis.	1.58016892435752	0.793333333333333	0.502056027747725	1.73307409168493	0.0623263942758292
6723	WBGene00018260 || (1)	cyp-33C7	F41B5.2	cyp-33C7 is an ortholog of human CYP2J2 (cytochrome P450 family 2 subfamily J member 2), CYP2U1 (cytochrome P450 family 2 subfamily U member 1) and CYP2R1 (cytochrome P450 family 2 subfamily R member 1)\; cyp-33C7 is predicted to have heme binding activity, iron ion binding activity, and oxidoreductase activity, acting on paired donors, with incorporation or reduction of molecular oxygen, based o…	1.57800109602731	0.896666666666667	0.568229432111339	1.86175943219575	0.0623263942758292
4888	WBGene00012979 || (1)	Y48B6A.5	Y48B6A.5	RNA sequencing and microarray studies indicate that Y48B6A.5 is affected by Ethanol, Methylmercuric chloride, Manganese chloride, D-glucose, Resveratrol, Diazinon, Paraquat, Colistin, Dafa#1, and Triclosan\; RNA sequencing studies indicate that Y48B6A.5 is enriched in the male.	1.57457444485569	0.956	0.60714817462163	1.93992382068347	0.0623263942758292
9952	WBGene00006065 || (1)	sto-3	F52D10.5	sto-3 is an ortholog of human NPHS2 (NPHS2, podocin)\; sto-3 is expressed in certain interneurons and the tail.	1.57314773293963	1.0247619047619	0.651408563420172	2.03462357230704	0.0623263942758292
10551	WBGene00006965 || (1)	xtr-1	F54F7.4	xtr-1 is predicted to have transmembrane signaling receptor activity, based on protein domain information.	1.57284953543349	0.92	0.584925626561248	1.89211529345119	0.0623263942758292
6488	WBGene00000689 || (1)	col-115	Y42H9B.1	col-115 is an ortholog of human COL16A1 (collagen type XVI alpha 1 chain)\; RNA sequencing and microarray studies indicate that col-115 is affected by 1-methylnicotinamide, Rotenone, D-glucose, Zidovudine, Colistin, Dafa#1, and Sirolimus\; tiling array, RNA sequencing, and microarray studies indicate that col-115 is enriched in the germline precursor cell and hypodermis and in the AFD and DA neur…	1.57264393876784	1.02916666666667	0.654418105266099	2.04084507254696	0.0623263942758292
10292	WBGene00017091 || (1)	ttr-40	E02C12.4	Microarray and RNA sequencing studies indicate that ttr-40 is affected by cyc-1, lin-15B, nhr-114, ubc-9, skn-1, glp-1, hsf-1, let-418, chd-3, mir-34, sma-4, sir-2.1, isp-1, nuo-6, and eat-2\; microarray and RNA sequencing studies indicate that ttr-40 is affected by Tunicamycin, Mianserin, Multi-walled carbon nanotubes, and Cry5B\; tiling array, RNA sequencing, and microarray studies indicate tha…	1.57238254185758	1.02296296296296	0.650581481116203	2.03208811731224	0.0623263942758292
594	WBGene00007685 || (1)	C18E9.5	C18E9.5	RNA sequencing, proteomic, and microarray studies indicate that C18E9.5 is affected by lin-39, gld-1, let-7, emr-1, lem-2, wrn-1, htz-1, daf-16, daf-2, chd-3, pgl-1, pgl-3, glh-4, glh-1, sir-2.1, dpy-10, and ash-2\; RNA sequencing and microarray studies indicate that C18E9.5 is affected by Rotenone, Cry5B, and Sirolimus\; tiling array, RNA sequencing, and proteomic studies indicate that C18E9.5 i…	1.57206799088422	1.05666666666667	0.672150742075943	2.08011986777696	0.0623263942758292
1928	WBGene00044662 || (5)	F26G1.9	F26G1.9	Microarray, RNA sequencing, and tiling array studies indicate that F26G1.9 is affected by bar-1, clk-1, wrn-1, elli-1, emb-4, and cox-5B\; RNA sequencing and microarray studies indicate that F26G1.9 is affected by Methylmercury hydroxide, D-glucose, Zidovudine, and Colistin\; tiling array and RNA sequencing studies indicate that F26G1.9 is enriched in the germline precursor cell and hypodermis an…	1.57179623511926	1.43111111111111	0.910494044415703	2.69654313339593	0.0623263942758292
10323	WBGene00006680 || (3)	twk-28	C52B9.6	twk-28 is predicted to have potassium channel activity, based on protein domain information\; twk-28 is expressed in the body wall musculature.	1.57155203144372	1.01333333333333	0.644797826007978	2.01856960242375	0.0623263942758292
8808	WBGene00009398 || (1)	nspb-11	F35C5.10	RNA sequencing and microarray studies indicate that nspb-11 is affected by 1-methylnicotinamide, Rotenone, Multi-walled carbon nanotubes, D-glucose, Zidovudine, Dafa#1, adsorbable organic bromine compounds, and Triclosan.	1.56944555343837	1.21466666666667	0.773946355772299	2.32087153162815	0.0623263942758292
3222	WBGene00010774 || (1)	K11E4.2	K11E4.2	Microarray and RNA sequencing studies indicate that K11E4.2 is affected by alg-1, rde-4, zfp-1, blmp-1, csr-1, bar-1, elt-2, jmjd-3.1, mir-34, pgl-1, pgl-3, glh-4, glh-1, emb-4, lin-22, smg-2, mir-71, his-3, dpy-10, and octr-1\; RNA sequencing and microarray studies indicate that K11E4.2 is affected by Zidovudine, Cry5B, Hydrolyzable Tannins, Humic substances, and Sirolimus\; tiling array, RNA se…	1.56773459020782	1.14333333333333	0.729290111014119	2.2089080014887	0.0623263942758292
1467	WBGene00235106 || (5)	F08H9.15	F08H9.15	Microarray and RNA sequencing studies indicate that F08H9.15 is affected by fog-3, sma-4, mir-71, dpy-10, aak-2, tax-6, isp-1, and nuo-6\; microarray studies indicate that F08H9.15 is affected by Humic substances, Paraquat, Colistin, and Dafa#1.	1.56750915248352	1.23666666666667	0.788937445569185	2.35653427768814	0.0623263942758292
6585	WBGene00018158 || (2)	comp-1	F37E3.3	RNA sequencing and microarray studies indicate that comp-1 is affected by Ethanol, Nicotinic acid, Methylmercuric chloride, Manganese chloride, D-glucose, Zidovudine, Humic substances, Paraquat, Colistin, adsorbable organic bromine compounds, and Allantoin\; proteomic and RNA sequencing studies indicate that comp-1 is enriched in the germ line and male.	1.56687659629204	1.09233333333333	0.697140627359105	2.13218605481242	0.0623263942758292
5281	WBGene00022143 || (1)	Y71G12B.3	Y71G12B.3	RNA sequencing and microarray studies indicate that Y71G12B.3 is affected by Ethanol, Methylmercuric chloride, Manganese chloride, D-glucose, Zidovudine, Chlorpyrifos, Hydrolyzable Tannins, Paraquat, Colistin, adsorbable organic bromine compounds, Allantoin, and Sirolimus\; tiling array and RNA sequencing studies indicate that Y71G12B.3 is enriched in the body wall muscle cell, amphid sheath cell…	1.56616693901248	1.08666666666667	0.693838338428881	2.12382760792472	0.0623263942758292
3899	WBGene00020497 || (1)	T14A8.2	T14A8.2	RNA sequencing and microarray studies indicate that T14A8.2 is affected by Rotenone, D-glucose, Zidovudine, Hydrolyzable Tannins, single-walled carbon nanotubes, and Ag nanoparticles\; tiling array and RNA sequencing studies indicate that T14A8.2 is enriched in the germline precursor cell and hypodermis and in the BAG and dopaminergic neurons.	1.56611151167443	0.96	0.612983170638726	1.94530989482457	0.0623263942758292
477	WBGene00015765 || (1)	C14C11.1	C14C11.1	Microarray, RNA sequencing, and tiling array studies indicate that C14C11.1 is affected by cyc-1, age-1, spe-44, nhr-114, gld-2, clk-1, csr-1, bar-1, fog-3, cox-5B, jmjd-3.1, elli-1, pgl-1, pgl-3, glh-4, glh-1, sma-2, sma-4, mir-71, and alg-1\; RNA sequencing and microarray studies indicate that C14C11.1 is affected by Ethanol, Methylmercuric chloride, Mianserin, D-glucose, Acrylamide, Chlorpyrif…	1.56527101102179	0.95	0.606923653035553	1.93187265784969	0.0623263942758292
3342	WBGene00019779 || (1)	M60.2	M60.2	endu-2 is an ortholog of human ENDOU (endonuclease, poly(U) specific)\; endu-2 is involved in defense response to Gram-negative bacterium and innate immune response\; endu-2 is predicted to have endoribonuclease activity, based on protein domain information.	1.56489748696026	1.04	0.664580273574437	2.05622765331213	0.0623263942758292
2789	WBGene00010246 || (1)	F58D5.7	F58D5.7	Microarray and RNA sequencing studies indicate that F58D5.7 is affected by Methylmercuric chloride, Rotenone, Manganese chloride, D-glucose, Chlorpyrifos, Humic substances, Paraquat, Colistin, and Sirolimus\; proteomic and RNA sequencing studies indicate that F58D5.7 is enriched in the germ line and male.	1.56421768595223	1.03333333333333	0.660607115373639	2.04674778399355	0.0623263942758292
7705	WBGene00001839 || (1)	hdl-1	ZK829.2	hdl-1 is an ortholog of human hdc (histidine decarboxylase)\; hdl-1 is predicted to have carboxy-lyase activity and pyridoxal phosphate binding activity, based on protein domain information.	1.56412888201701	0.883333333333333	0.564744595850848	1.84463238717188	0.0623263942758292
6359	WBGene00015198 || (1)	clec-2	B0454.7	clec-2 is an ortholog of human CLEC3B (C-type lectin domain family 3 member B) and CLEC3A (C-type lectin domain family 3 member A)\; microarray and RNA sequencing studies indicate that clec-2 is affected by age-1, clk-1, npr-1, dop-1, hsf-1, rbr-2, dpy-21, pgl-1, pgl-3, glh-4, glh-1, sir-2.1, eri-1, and octr-1\; microarray and RNA sequencing studies indicate that clec-2 is affected by Methylmercu…	1.56387935422674	1.03	0.658618580273592	2.04202425141439	0.0623263942758292
8794	WBGene00016984 || (1)	npr-8	C56G3.1	npr-8 is predicted to have neuropeptide Y receptor activity, based on protein domain information.	1.56330648753017	0.925925925925926	0.59228688252217	1.8999032141672	0.0623263942758292
4173	WBGene00020873 || (5)	T28A11.6	T28A11.6	RNA sequencing and microarray studies indicate that T28A11.6 is affected by Multi-walled carbon nanotubes, Progesterone, Resveratrol, Diazinon, and Dafa#1\; tiling array and RNA sequencing studies indicate that T28A11.6 is enriched in the body wall muscle cell and hypodermis and in the DA and VA neurons.	1.56265951037117	0.896666666666667	0.57380808852831	1.86175943219575	0.0623263942758292
10390	WBGene00011006 || (1)	ugt-47	R04B5.9	ugt-47 is an ortholog of human UGT3A2 (UDP glycosyltransferase family 3 member A2) and UGT3A1 (UDP glycosyltransferase family 3 member A1)\; ugt-47 is predicted to have transferase activity, transferring hexosyl groups, based on protein domain information.	1.56150928038858	0.926666666666667	0.593442945427815	1.9008789554216	0.0623263942758292
6085	WBGene00000256 || (1)	bli-6	Y73B6BL.34	bli-6 is an ortholog of human MARCO (macrophage receptor with collagenous structure)\; bli-6 is a structural constituent of cuticle, based on protein domain information.	1.55788482054085	1.56666666666667	1.0056370317048	2.96219510457313	0.0623263942758292
2531	WBGene00009941 || (1)	F52F12.8	F52F12.8	Microarray and RNA sequencing studies indicate that F52F12.8 is affected by Hydrogen sulfide, Methylmercuric chloride, Manganese chloride, and D-glucose\; RNA sequencing studies indicate that F52F12.8 is enriched in the germ line and amphid sheath cell.	1.55698963613566	0.995	0.639053707813704	1.99308052565574	0.0623263942758292
2246	WBGene00009602 || (2)	F40G12.7	F40G12.7	Microarray, RNA sequencing, and tiling array studies indicate that F40G12.7 is affected by clk-1, hrde-1, dpy-21, elli-1, and nuo-6\; microarray studies indicate that F40G12.7 is affected by Methylmercuric chloride, Resveratrol, and Sirolimus.	1.5564415662262	1.01466666666667	0.651914397998802	2.02043601919683	0.0623263942758292
5216	WBGene00022047 || (1)	Y66H1A.5	Y66H1A.5	Microarray and RNA sequencing studies indicate that Y66H1A.5 is affected by Methylmercuric chloride, Mianserin, Atrazine, Cry5B, Diazinon, Hydrolyzable Tannins, Humic substances, Colistin, and Sirolimus\; tiling array, RNA sequencing, and microarray studies indicate that Y66H1A.5 is enriched in the intestine.	1.55493522099685	1	0.643113607883234	2	0.0623263942758292
53	WBGene00015087 || (1)	B0252.1	B0252.1	B0252.1 is an ortholog of human ROS1 (ROS proto-oncogene 1, receptor tyrosine kinase)\; B0252.1 is predicted to have protein kinase activity, based on protein domain information.	1.55403165874207	0.95	0.611313157396671	1.93187265784969	0.0623263942758292
6424	WBGene00021583 || (1)	clec-72	Y46C8AL.5	Microarray and RNA sequencing studies indicate that clec-72 is affected by Heme, 1-methylnicotinamide, D-glucose, 4-bromodiphenyl ether, Zidovudine, Chlorpyrifos, Diazinon, Humic substances, adsorbable organic bromine compounds, and Sirolimus\; tiling array, RNA sequencing, and microarray studies indicate that clec-72 is enriched in the intestine and in the DD neurons.	1.55383440745013	0.933333333333333	0.600664606767815	1.90968320782083	0.0623263942758292
5541	WBGene00014223 || (1)	ZK1098.6	ZK1098.6	RNA sequencing and microarray studies indicate that ZK1098.6 is affected by Manganese chloride, Progesterone, Paraquat, and Sirolimus\; RNA sequencing studies indicate that ZK1098.6 is enriched in the male.	1.55360188715783	1.01666666666667	0.654393300542755	2.02323888060385	0.0623263942758292
4772	WBGene00012785 || (1)	Y43C5B.2	Y43C5B.2	Y43C5B.2 is an ortholog of human FER (FER tyrosine kinase)\; Y43C5B.2 is predicted to have protein tyrosine kinase activity, based on protein domain information.	1.55340731698873	1.15866666666667	0.74588722094649	2.23251004502301	0.0623263942758292
5492	WBGene00050943 || (5)	ZC412.10	ZC412.10	RNA sequencing studies indicate that ZC412.10 is affected by 1-methylnicotinamide\; tiling array and RNA sequencing studies indicate that ZC412.10 is enriched in the hypodermis and male and in the dopaminergic, PVD, and OLL neurons.	1.55231029358844	1.04	0.669969144890394	2.05622765331213	0.0623263942758292
3984	WBGene00020609 || (2)	T20D4.3	T20D4.3	Microarray and RNA sequencing studies indicate that T20D4.3 is affected by Hydrogen sulfide, Multi-walled carbon nanotubes, D-glucose, Zidovudine, Chlorpyrifos, Diazinon, Hydrolyzable Tannins, Paraquat, Dibromoacetic acid, adsorbable organic bromine compounds, and Sirolimus\; RNA sequencing studies indicate that T20D4.3 is enriched in the PLM neurons.	1.55059924165822	0.951428571428572	0.613587667185433	1.93378656540159	0.0623263942758292
3896	WBGene00044205 || (1)	T13F3.8	T13F3.8	RNA sequencing and microarray studies indicate that T13F3.8 is affected by Rotenone, Tunicamycin, Manganese chloride, D-glucose, and Colistin\; RNA sequencing studies indicate that T13F3.8 is enriched in the Z4, Z1, and male and in the AVG, RIM, PVC, AVA, AVD, and AVE neurons.	1.54978297797469	1.03	0.664609183762001	2.04202425141439	0.0623263942758292
221	WBGene00007274 || (1)	C03C11.1	C03C11.1	RNA sequencing and microarray studies indicate that C03C11.1 is affected by Nicotinic acid, Methylmercuric chloride, Rotenone, Manganese chloride, D-glucose, Zidovudine, Atrazine, Chlorpyrifos, Hydrolyzable Tannins, Humic substances, Paraquat, Colistin, and Triclosan\; proteomic, RNA sequencing, and microarray studies indicate that C03C11.1 is enriched in the germ line, male, and intestine and in…	1.54925135698096	1.14851851851852	0.741337752162209	2.21686131391226	0.0623263942758292
297	WBGene00015500 || (1)	C06A5.2	C06A5.2	Microarray and RNA sequencing studies indicate that C06A5.2 is affected by Methylmercuric chloride, Multi-walled carbon nanotubes, Paraquat, Colistin, adsorbable organic bromine compounds, Sirolimus, and Triclosan\; RNA sequencing studies indicate that C06A5.2 is enriched in the germ line.	1.54882821167244	0.936666666666667	0.604758267965201	1.9141006141478	0.0623263942758292
601	WBGene00015984 || (1)	C18G1.6	C18G1.6	RNA sequencing and microarray studies indicate that C18G1.6 is affected by wdr-23, clk-1, ash-2, set-2, wdr-5.1, htz-1, daf-2, hsf-1, dpy-21, lin-22, ain-1, his-24, hpl-1, hpl-2, and acs-3\; RNA sequencing and microarray studies indicate that C18G1.6 is affected by Multi-walled carbon nanotubes, Cadmium, and Tetrabromobisphenol A\; tiling array and RNA sequencing studies indicate that C18G1.6 is …	1.54847517045001	1.12666666666667	0.727597502476735	2.18353652914128	0.0623263942758292
782	WBGene00016286 || (1)	C31H1.1	C31H1.1	Microarray and RNA sequencing studies indicate that C31H1.1 is affected by Methylmercuric chloride, Tunicamycin, Manganese chloride, D-glucose, Zidovudine, Resveratrol, Fluoranthene, Paraquat, Colistin, and Sirolimus\; proteomic and RNA sequencing studies indicate that C31H1.1 is enriched in the germ line and male.	1.54842875302364	1.08333333333333	0.699633955529366	2.11892618871859	0.0623263942758292
5276	WBGene00022142 || (1)	Y71G12B.2	Y71G12B.2	Microarray studies indicate that Y71G12B.2 is affected by Resveratrol\; tiling array studies indicate that Y71G12B.2 is enriched in the intestine.	1.54741117614026	0.95	0.613928614868614	1.93187265784969	0.0623263942758292
8358	WBGene00020116 || (1)	moa-1	R155.2	moa-1 is predicted to have protein tyrosine phosphatase activity, based on protein domain information.	1.54634281575641	1.30333333333333	0.842848894858929	2.46798449924814	0.0623263942758292
3238	WBGene00019674 || (4)	K12C11.3	K12C11.3	K12C11.3 is an ortholog of human SLC31A2 (solute carrier family 31 member 2) and SLC31A1 (solute carrier family 31 member 1)\; K12C11.3 is predicted to have copper ion transmembrane transporter activity, based on protein domain information.	1.54459860254876	0.856666666666667	0.554620899729593	1.81084952261669	0.0623263942758292
3529	WBGene00011203 || (1)	R10E4.7	R10E4.7	RNA sequencing and microarray studies indicate that R10E4.7 is affected by Ethanol, Methylmercuric chloride, Rotenone, Manganese chloride, D-glucose, Resveratrol, Cadmium, Diazinon, Chlorpyrifos, Hydrolyzable Tannins, Humic substances, single-walled carbon nanotubes, Paraquat, Colistin, adsorbable organic bromine compounds, and Triclosan\; RNA sequencing studies indicate that R10E4.7 is enriched …	1.54329839259183	1.19666666666667	0.775395524553726	2.29209472394001	0.0623263942758292
5498	WBGene00220261 || (1)	ZC434.10	ZC434.10	RNA sequencing and microarray studies indicate that ZC434.10 is affected by daf-12, daf-16, dpy-21, lin-14, lin-4, mir-243, aak-2, crh-1, tax-6, tdp-1, oga-1, ogt-1, and pmk-1\; RNA sequencing and microarray studies indicate that ZC434.10 is affected by Zidovudine, Colistin, and Sirolimus\; RNA sequencing studies indicate that ZC434.10 is enriched in the PLM neurons.	1.5413160299396	1.32555555555556	0.860015421761041	2.50629381949808	0.0623263942758292
8248	WBGene00020359 || (2)	math-40	T08E11.3	Microarray and RNA sequencing studies indicate that math-40 is affected by lin-15B, tatn-1, clk-1, mdt-15, hsf-1, mir-34, pgl-1, pgl-3, glh-4, glh-1, sma-4, eri-1, rrf-1, and nuo-6\; RNA sequencing and microarray studies indicate that math-40 is affected by D-glucopyranose, Cry5B, Humic substances, and Ag nanoparticles\; microarray, tiling array, and RNA sequencing studies indicate that math-40 i…	1.53838244189129	1.03666666666667	0.673867978753181	2.05148224286804	0.0623263942758292
6838	WBGene00000973 || (2)	dhs-9	Y32H12A.3	dhs-9 is an ortholog of human DHRS1 (dehydrogenase\/reductase 1)\; dhs-9 is expressed in the nervous system, head, intestine, and the rectal gland cell.	1.53517812865335	0.9	0.586251186883099	1.86606598307361	0.0623263942758292
6282	WBGene00011167 || (1)	chil-23	R09D1.11	chil-23 is predicted to have chitin binding activity, based on protein domain information.	1.53456271764711	1.21333333333333	0.790670410130708	2.31872758175118	0.0623263942758292
6385	WBGene00011852 || (1)	clec-26	T20B3.12	clec-26 is an ortholog of human CLEC3B (C-type lectin domain family 3 member B) and CLEC3A (C-type lectin domain family 3 member A)\; microarray and RNA sequencing studies indicate that clec-26 is affected by cyc-1, eat-2, clk-1, wrn-1, htz-1, daf-16, elt-2, cox-5B, dop-1, daf-2, hsf-1, rbr-2, skn-1, mir-34, sma-2, sma-4, smg-2, his-3, and sir-2.1\; RNA sequencing and microarray studies indicate …	1.53158775627907	0.967142857142857	0.631464212989332	1.95496510588773	0.0623263942758292
1564	WBGene00008727 || (1)	F13A7.12	F13A7.12	Microarray and RNA sequencing studies indicate that F13A7.12 is affected by sma-2, csr-1, bar-1, hsf-1, dpy-21, daf-12, daf-16, pgl-1, pgl-3, glh-4, glh-1, mir-71, cox-5B, and mir-243\; RNA sequencing and microarray studies indicate that F13A7.12 is affected by Methylmercury hydroxide, D-glucose, Zidovudine, and Colistin.	1.53121297554418	1.01466666666667	0.662655478285808	2.02043601919683	0.0623263942758292
5162	WBGene00021998 || (1)	Y59E9AR.2	Y59E9AR.2	Y59E9AR.2 is an ortholog of human N4BP1 (NEDD4 binding protein 1), NYNRIN (NYN domain and retroviral integrase containing) and KHNYN (KH and NYN domain containing) and members of the ZC3H (Zinc fingers CCCH-type) family including ZC3H12D\; microarray, tiling array, and RNA sequencing studies indicate that Y59E9AR.2 is affected by age-1, rsr-2, daf-16, pgl-1, pgl-3, glh-4, glh-1, dpy-10, tax-6, an…	1.53057214293327	1.06904761904762	0.698462744133601	2.09804790429225	0.0623263942758292
3482	WBGene00019957 || (5)	R08E3.1	R08E3.1	Microarray and RNA sequencing studies indicate that R08E3.1 is affected by Methylmercuric chloride, Rotenone, D-glucopyranose, Cry5B, Chlorpyrifos, Diazinon, Quercetin, Hydrolyzable Tannins, Humic substances, single-walled carbon nanotubes, Paraquat, Tetrabromobisphenol A, Colistin, and Sirolimus\; tiling array and RNA sequencing studies indicate that R08E3.1 is enriched in the intestine and phar…	1.52803367066823	0.91	0.595536615107469	1.87904549842802	0.0623263942758292
4207	WBGene00012163 || (1)	VZK822L.2	VZK822L.2	Microarray and RNA sequencing studies indicate that VZK822L.2 is affected by daf-12, emr-1, lem-2, bar-1, prg-1, clk-1, npr-1, jmjd-1.2, daf-16, dpy-21, alg-1, alg-2, emb-4, ain-1, ain-2, and mir-243\; RNA sequencing and microarray studies indicate that VZK822L.2 is affected by Zidovudine and Colistin\; tiling array and microarray studies indicate that VZK822L.2 is enriched in the intestine and i…	1.52684342143167	1.19666666666667	0.783752053334056	2.29209472394001	0.0623263942758292
7364	WBGene00001429 || (1)	fkb-4	ZC455.10	fkb-4 is an ortholog of human FKBP10 (FK506 binding protein 10) and FKBP9 (FK506 binding protein 9)\; RNA sequencing and microarray studies indicate that fkb-4 is affected by Methylmercury hydroxide, D-glucose, Zidovudine, Colistin, adsorbable organic bromine compounds, and Sirolimus\; tiling array and RNA sequencing studies indicate that fkb-4 is enriched in the hypodermis, Z4, and Z1 and in the…	1.5260967178724	0.986666666666667	0.646529577786014	1.98160122653046	0.0623263942758292
6391	WBGene00016577 || (3)	clec-3	C41H7.7	clec-3 is an ortholog of human CLEC3B (C-type lectin domain family 3 member B) and CLEC3A (C-type lectin domain family 3 member A)\; microarray and RNA sequencing studies indicate that clec-3 is affected by Hydrogen sulfide, Ethanol, 1-methylnicotinamide, Methylmercuric chloride, Mercuric Chloride, Tunicamycin, Mianserin, D-glucose, Zidovudine, Resveratrol, Acrylamide, Diazinon, Chlorpyrifos, Ars…	1.52495919981669	0.813333333333333	0.533347602631663	1.75726690444243	0.104908418664912
9598	WBGene00012296 || (3)	spe-46	W06D4.2	spe-46 is expressed in the sperm.	1.52457508678943	1.02	0.669038874397455	2.02791895958006	0.104908418664912
145	WBGene00015244 || (1)	B0524.5	B0524.5	Microarray and RNA sequencing studies indicate that B0524.5 is affected by atx-3, wdr-23, eat-2, csr-1, pgl-1, pgl-3, glh-4, glh-1, npr-1, jmjd-3.1, jmjd-1.2, mir-71, and pmk-1\; microarray and RNA sequencing studies indicate that B0524.5 is affected by Methylmercuric chloride, Mianserin, D-glucose, and Paraquat\; tiling array, RNA sequencing, and microarray studies indicate that B0524.5 is enric…	1.52428551708445	1.47	0.964386254100029	2.77021893622185	0.104908418664912
6618	WBGene00021703 || (1)	cpt-3	Y48G9A.10	cpt-3 is an ortholog of human CPT1C (carnitine palmitoyltransferase 1C), CPT1B (carnitine palmitoyltransferase 1B) and CPT1A (carnitine palmitoyltransferase 1A)\; cpt-3 is predicted to have transferase activity, transferring acyl groups, based on protein domain information.	1.52406794219328	1.48333333333333	0.973272445583152	2.79593986835804	0.104908418664912
870	WBGene00016429 || (1)	C35A11.2	C35A11.2	RNA sequencing and microarray studies indicate that C35A11.2 is affected by Zidovudine, Dafa#1, and Sirolimus\; tiling array and RNA sequencing studies indicate that C35A11.2 is enriched in the hypodermis, Z4, and Z1 and in the NSM neurons.	1.52394867675025	1.01296296296296	0.664696244970046	2.01805145936956	0.104908418664912
3314	WBGene00010869 || (2)	M05B5.1	M05B5.1	M05B5.1 is predicted to have protein tyrosine phosphatase activity, based on protein domain information.	1.52322125678012	1.11333333333333	0.730907166885767	2.16344933216021	0.104908418664912
509	WBGene00077576 || (1)	C15H11.13	C15H11.13	Microarray and RNA sequencing studies indicate that C15H11.13 is affected by nhr-114, alg-3, alg-4, csr-1, pgl-1, pgl-3, glh-4, glh-1, npr-1, jmjd-3.1, jmjd-1.2, mir-71, aak-2, isp-1, and nuo-6\; microarray studies indicate that C15H11.13 is affected by Tryptophan, Chlorpyrifos, Diazinon, Paraquat, Colistin, Sirolimus, and Triclosan\; RNA sequencing studies indicate that C15H11.13 is enriched in …	1.52250924180494	1.14095238095238	0.749389461570544	2.20526553571804	0.104908418664912
6109	WBGene00018540 || (2)	btb-21	F47C10.2	Microarray and RNA sequencing studies indicate that btb-21 is affected by Heme, Tunicamycin, D-glucose, Bisphenol S, Levamisole, and Cry5B\; microarray and RNA sequencing studies indicate that btb-21 is enriched in the intestine and in the PVD and OLL neurons.	1.52055477955098	1.28611111111111	0.845817019161191	2.43869800054724	0.104908418664912
4381	WBGene00022415 || (5)	Y102A11A.5	Y102A11A.5	Microarray and RNA sequencing studies indicate that Y102A11A.5 is affected by Aldicarb, Methylmercury hydroxide, 1-methylnicotinamide, Nicotinic acid, Manganese chloride, Mianserin, Zidovudine, Quercetin, Dafa#1, adsorbable organic bromine compounds, and Sirolimus\; tiling array and RNA sequencing studies indicate that Y102A11A.5 is enriched in the hypodermis and intestine and in the PLM neurons.	1.52054726302684	0.873333333333333	0.574354612032811	1.8318905805405	0.104908418664912
2282	WBGene00018300 || (1)	F41G3.3	F41G3.3	Tiling array, RNA sequencing, and microarray studies indicate that F41G3.3 is affected by rsr-2, emr-1, mir-34, daf-12, daf-16, dpy-21, pgl-1, pgl-3, glh-4, glh-1, alg-5, alg-1, mir-243, oga-1, and pmk-1\; microarray and RNA sequencing studies indicate that F41G3.3 is affected by Methylmercuric chloride, Zidovudine, Tetrabromobisphenol A, Colistin, and adsorbable organic bromine compounds.	1.52053724080855	1.03944444444444	0.683603411049452	2.05543598997143	0.104908418664912
5474	WBGene00022589 || (2)	ZC317.6	ZC317.6	Microarray and RNA sequencing studies indicate that ZC317.6 is affected by Methylmercuric chloride, Manganese chloride, D-glucose, Resveratrol, Acrylamide, Quercetin, Hydrolyzable Tannins, Humic substances, single-walled carbon nanotubes, Paraquat, Colistin, adsorbable organic bromine compounds, and Octopamine\; RNA sequencing studies indicate that ZC317.6 is enriched in the male.	1.52048386137746	0.906666666666667	0.59630140753042	1.87470899311996	0.104908418664912
1198	WBGene00008299 || (1)	C54D10.4	C54D10.4	Microarray and RNA sequencing studies indicate that C54D10.4 is affected by Methylmercuric chloride, D-glucose, Zidovudine, Hydrolyzable Tannins, Humic substances, Paraquat, and Colistin\; RNA sequencing studies indicate that C54D10.4 is enriched in the germ line and male.	1.5199902723235	1.06291666666667	0.699291756020161	2.08915084815818	0.104908418664912
61	WBGene00015106 || (2)	B0280.11	B0280.11	B0280.11 is predicted to have protein tyrosine phosphatase activity, based on protein domain information.	1.51992849336925	1.15761904761905	0.761627308566954	2.2308894869602	0.104908418664912
2972	WBGene00010505 || (1)	K02D3.2	K02D3.2	K02D3.2 is an ortholog of human STARD4 (StAR related lipid transfer domain containing 4), STARD5 (StAR related lipid transfer domain containing 5) and STARD6 (StAR related lipid transfer domain containing 6)\; K02D3.2 is predicted to have lipid binding activity, based on protein domain information.	1.51990480223499	0.963333333333333	0.633811625515476	1.94980971144448	0.104908418664912
2906	WBGene00019225 || (1)	H22K11.2	H22K11.2	bgal-2 is an ortholog of human GLB1L (galactosidase beta 1 like) and GLB1 (galactosidase beta 1)\; bgal-2 is predicted to have beta-galactosidase activity, based on protein domain information.	1.51990014542542	0.92	0.605302922543305	1.89211529345119	0.104908418664912
5331	WBGene00013516 || (1)	Y73F4A.3	Y73F4A.3	Microarray and RNA sequencing studies indicate that Y73F4A.3 is affected by Hydrogen sulfide, Methylmercuric chloride, Bisphenol A, Estrogen, Ethanol, Diazinon, Humic substances, Selenium, adsorbable organic bromine compounds, Sirolimus, and Cholesterol.	1.51986024839958	0.996666666666667	0.655762046356673	1.99538435305405	0.104908418664912
2136	WBGene00018083 || (1)	F36A4.4	F36A4.4	RNA sequencing and microarray studies indicate that F36A4.4 is affected by Ethanol, Methylmercuric chloride, Manganese chloride, D-glucose, Zidovudine, Resveratrol, Acrylamide, Chlorpyrifos, Diazinon, Humic substances, Paraquat, and Colistin\; tiling array and RNA sequencing studies indicate that F36A4.4 is enriched in the male and in the dopaminergic neurons.	1.51980749454466	1.08	0.710616314156004	2.11403608112276	0.104908418664912
6181	WBGene00011821 || (1)	cdf-2	T18D3.3	cdf-2 is an ortholog of human SLC30A3 (solute carrier family 30 member 3), SLC30A2 (solute carrier family 30 member 2) and SLC30A8 (solute carrier family 30 member 8)\; cdf-2 is involved in cellular response to zinc ion and zinc ion transmembrane transport\; cdf-2 is predicted to have cation transmembrane transporter activity, based on protein domain information\; cdf-2 is expressed in the intest…	1.51742484580188	1.13	0.744682679426443	2.18858740252148	0.104908418664912
3272	WBGene00010829 || (4)	M02B1.4	M02B1.4	Microarray studies indicate that M02B1.4 is affected by Methylmercuric chloride, Diazinon, Humic substances, Paraquat, Colistin, and Sirolimus\; RNA sequencing studies indicate that M02B1.4 is enriched in the germ line, amphid sheath cell, and male.	1.51598453257926	1.09333333333333	0.72120348845061	2.13366448589071	0.104908418664912
5618	WBGene00050881 || (2)	ZK39.10	ZK39.10	Tiling array and RNA sequencing studies indicate that ZK39.10 is affected by hpl-2, lem-2, csr-1, jmjd-3.1, jmjd-1.2, pgl-1, pgl-3, glh-4, glh-1, and mir-71\; RNA sequencing and microarray studies indicate that ZK39.10 is affected by D-glucose, Colistin, and Triclosan\; tiling array and RNA sequencing studies indicate that ZK39.10 is enriched in the male and in the NSM neurons.	1.51575279371727	0.900555555555556	0.594130889475063	1.866784709435	0.104908418664912
8090	WBGene00022283 || (2)	lgc-27	Y74E4A.1	lgc-27 is an ortholog of members of the human CHRN (Cholinergic receptors nicotinic subunits) family including CHRNA2\; lgc-27 is predicted to have extracellular ligand-gated ion channel activity and transmembrane signaling receptor activity, based on protein domain information\; lgc-27 is expressed in certain interneurons.	1.5152734170592	1.07333333333333	0.708343010079613	2.10428969640143	0.104908418664912
979	WBGene00016594 || (1)	C42D4.1	C42D4.1	RNA sequencing and microarray studies indicate that C42D4.1 is affected by 1-methylnicotinamide, Rotenone, Juglone, Levamisole, Deoxyglucose, Atrazine, Cry5B, Quercetin, Hydrolyzable Tannins, single-walled carbon nanotubes, Colistin, and Sirolimus\; tiling array, RNA sequencing, and microarray studies indicate that C42D4.1 is enriched in the intestine, pharyngeal muscle cell, and male-specific ti…	1.51427518076658	0.8	0.528305561737474	1.74110112659225	0.104908418664912
5188	WBGene00045252 || (2)	Y62H9A.15	Y62H9A.15	RNA sequencing and microarray studies indicate that Y62H9A.15 is affected by emr-1, lem-2, hlh-30, prg-1, htz-1, daf-2, skn-1, ham-3, swsn-2.2, cox-5B, hsf-1, let-418, chd-3, pgl-1, pgl-3, glh-4, glh-1, sma-2, sma-4, and mir-71\; RNA sequencing studies indicate that Y62H9A.15 is affected by Mianserin\; tiling array and RNA sequencing studies indicate that Y62H9A.15 is enriched in the hypodermis a…	1.51336433115831	1.02518518518519	0.677421268677928	2.03522060955567	0.104908418664912
6767	WBGene00000928 || (1)	dao-2	M03A1.7	RNA sequencing and microarray studies indicate that dao-2 is affected by Methylmercury hydroxide, 1-methylnicotinamide, Manganese chloride, Mianserin, D-glucose, Bisphenol S, Neurotoxins, 4-bromodiphenyl ether, Zidovudine, Quercetin, Humic substances, Paraquat, Colistin, Dafa#1, adsorbable organic bromine compounds, Sirolimus, and Octopamine\; tiling array and RNA sequencing studies indicate that…	1.51310762084703	0.953333333333333	0.630049918590498	1.93634139196577	0.104908418664912
4977	WBGene00013101 || (1)	Y51H4A.5	Y51H4A.5	Microarray and RNA sequencing studies indicate that Y51H4A.5 is affected by Heme, Tryptophan, Methylmercuric chloride, Rotenone, Mianserin, 4-bromodiphenyl ether, Cadmium, Chlorpyrifos, Diazinon, Quercetin, Sirolimus, Allantoin, and Ag nanoparticles\; tiling array and RNA sequencing studies indicate that Y51H4A.5 is enriched in the intestine and in the PLM neurons.	1.51209757633737	0.987142857142857	0.652830129874245	1.98225540177358	0.104908418664912
349	WBGene00015572 || (1)	C07G1.6	C07G1.6	Microarray studies indicate that C07G1.6 is affected by Methylmercuric chloride, Acrylamide, Diazinon, Quercetin, Humic substances, Paraquat, Colistin, Allantoin, Sirolimus, and Triclosan\; RNA sequencing studies indicate that C07G1.6 is enriched in the germ line and male.	1.5112488520569	1.08	0.714640741351139	2.11403608112276	0.104908418664912
8871	WBGene00018143 || (1)	oac-23	F37C4.3	oac-23 is predicted to have transferase activity, transferring acyl groups other than amino-acyl groups, based on protein domain information.	1.5109873625253	1.1447619047619	0.757625068980507	2.21109636814337	0.104908418664912
3224	WBGene00019653 || (3)	K11G9.2	K11G9.2	K11G9.2 is expressed in the hypodermis, nervous system, reproductive system, and the intestine.	1.5108357508161	0.95047619047619	0.62910623471994	1.9325104164707	0.104908418664912
5262	WBGene00022108 || (3)	Y71F9AL.2	Y71F9AL.2	Y71F9AL.2 is an ortholog of human TTBK1 (tau tubulin kinase 1), CTD-2116N17.1 and TTBK2 (tau tubulin kinase 2)\; Y71F9AL.2 is predicted to have ATP binding activity and protein kinase activity, based on protein domain information.	1.51050831677578	1.02333333333333	0.677476133013069	2.03260986433638	0.104908418664912
5310	WBGene00022228 || (1)	Y73B6A.1	Y73B6A.1	Y73B6A.1 is an ortholog of human GSG2 (germ cell associated 2, haspin)\; Y73B6A.1 is predicted to have ATP binding activity, DNA binding activity, and protein kinase activity, based on protein domain information.	1.51040397849967	1.17666666666667	0.779041027047273	2.26053877854631	0.104908418664912
6878	WBGene00010745 || (1)	dod-17	K10D11.1	dod-17 is involved in innate immune response[HEP]\; dod-17 is expressed in the intestine.	1.50824122943496	0.93	0.616612238049221	1.90527599608787	0.104908418664912
7954	WBGene00044529 || (2)	irld-1	D2063.4	RNA sequencing and microarray studies indicate that irld-1 is affected by wdr-23, nhr-62, eat-2, alg-3, alg-4, emr-1, lem-2, csr-1, pgl-1, pgl-3, glh-4, glh-1, jmjd-3.1, let-418, chd-3, mir-34, alg-1, alg-2, sma-4, and mir-71\; RNA sequencing and microarray studies indicate that irld-1 is affected by Nicotinic acid, Mianserin, D-glucose, and Colistin\; RNA sequencing studies indicate that irld-1 …	1.50822533885765	0.866666666666667	0.574626777801712	1.82344497711643	0.104908418664912
683	WBGene00007743 || (1)	C26C6.9	C26C6.9	C26C6.9 is an ortholog of human TMED2 (transmembrane p24 trafficking protein 2)\; RNA sequencing and microarray studies indicate that C26C6.9 is affected by Mianserin, Zidovudine, and Colistin\; tiling array and RNA sequencing studies indicate that C26C6.9 is enriched in the intestine.	1.50668411377233	1.19	0.789813862854477	2.28152743173685	0.104908418664912
5408	WBGene00044261 || (5)	Y87G2A.20	Y87G2A.20	RNA sequencing and microarray studies indicate that Y87G2A.20 is affected by eat-2, hlh-30, prg-1, csr-1, swsn-2.2, npr-1, hsf-1, dpy-21, mir-34, pgl-1, pgl-3, glh-4, glh-1, hrde-1, sma-2, sma-4, and mir-71\; microarray and RNA sequencing studies indicate that Y87G2A.20 is affected by Tryptophan, Multi-walled carbon nanotubes, D-glucose, Colistin, and Triclosan\; RNA sequencing studies indicate t…	1.50626600091036	1.14	0.756838433126027	2.20381023175322	0.104908418664912
4212	WBGene00020913 || (1)	W01B11.1	W01B11.1	Microarray, tiling array, and RNA sequencing studies indicate that W01B11.1 is affected by spe-44, nhr-114, rsr-2, eat-2, tdp-1, jmjd-3.1, mir-71, aak-2, alg-1, isp-1, and nuo-6\; microarray and RNA sequencing studies indicate that W01B11.1 is affected by Methylmercuric chloride, Manganese chloride, D-glucose, Chlorpyrifos, Copper sulfate, Paraquat, Colistin, and adsorbable organic bromine compou…	1.50499872853004	0.925833333333333	0.615172169771607	1.89978128173227	0.104908418664912
7175	WBGene00011752 || (3)	fbxa-2	T13F3.5	Microarray and RNA sequencing studies indicate that fbxa-2 is affected by isp-1, tatn-1, clk-1, mir-34, daf-12, daf-16, dpy-21, pgl-1, pgl-3, glh-4, glh-1, and emb-4\; microarray and RNA sequencing studies indicate that fbxa-2 is affected by Aldicarb, Zidovudine, and Fluoranthene\; tiling array and RNA sequencing studies indicate that fbxa-2 is enriched in the excretory cell, gon_male_dtc posteri…	1.50433779273392	0.88	0.584974999797567	1.84037530124975	0.104908418664912
9381	WBGene00011076 || (1)	scav-5	R07B1.3	scav-5 is an ortholog of human SCARB1 (scavenger receptor class B member 1)\; microarray and RNA sequencing studies indicate that scav-5 is affected by Methylmercuric chloride, Rotenone, Tunicamycin, Multi-walled carbon nanotubes, Zidovudine, Fluoranthene, Cry5B, Hydrolyzable Tannins, Humic substances, and Sirolimus\; tiling array, RNA sequencing, and microarray studies indicate that scav-5 is en…	1.50424596405479	1.33333333333333	0.886379864194049	2.51984209978975	0.104908418664912
3011	WBGene00010545 || (1)	K03H1.10	K03H1.10	cbp-2 is an ortholog of human EP300 (E1A binding protein p300)\; cbp-2 is predicted to have histone acetyltransferase activity, transcription coregulator activity, and zinc ion binding activity, based on protein domain information.	1.50004770600398	0.893333333333333	0.595536615107469	1.8574628200771	0.104908418664912
5490	WBGene00022597 || (1)	ZC395.5	ZC395.5	Microarray and RNA sequencing studies indicate that ZC395.5 is affected by Methylmercuric chloride, Rotenone, Mianserin, D-glucose, Levamisole, Procyanidin, Zidovudine, Progesterone, Ethanol, Chlorpyrifos, Diazinon, Quercetin, Humic substances, and Sirolimus\; tiling array, RNA sequencing, and microarray studies indicate that ZC395.5 is enriched in the intestine and in the GABAergic, ASER, and PL…	1.49774037479338	1.15333333333333	0.770048903497336	2.22427217166374	0.104908418664912
7955	WBGene00011322 || (1)	irld-14	T01C3.5	Microarray and RNA sequencing studies indicate that irld-14 is affected by Methylmercuric chloride, Manganese chloride, D-glucose, Chlorpyrifos, Diazinon, Paraquat, Colistin, and Sirolimus\; RNA sequencing studies indicate that irld-14 is enriched in the amphid sheath cell and male and in the AVG, RIM, PVC, AVA, AVD, and AVE neurons.	1.49763457044588	1.29133333333333	0.862248614459318	2.44754151910715	0.104908418664912
1843	WBGene00009075 || (1)	F23B2.7	F23B2.7	F23B2.7 is expressed in the gonad.	1.49745926576252	1.02666666666667	0.685605739094266	2.03731161991458	0.104908418664912
5701	WBGene00022819 || (2)	ZK783.5	ZK783.5	N.A.	1.49654020029653	1.13	0.755074938699341	2.18858740252148	0.104908418664912
7051	WBGene00010510 || (1)	ent-3	K02E11.1	ent-3 is an ortholog of human SLC29A1 (solute carrier family 29 member 1 (Augustine blood group)), SLC29A2 (solute carrier family 29 member 2) and SLC29A3 (solute carrier family 29 member 3)\; ent-3 is predicted to have nucleoside transmembrane transporter activity, based on protein domain information.	1.49611377244973	1.34666666666667	0.900109798776627	2.54323833277161	0.104908418664912
2049	WBGene00009347 || (1)	F32H5.1	F32H5.1	F32H5.1 is an ortholog of human CTSB (cathepsin B)\; F32H5.1 is predicted to have cysteine-type peptidase activity, based on protein domain information.	1.49601207912757	1.06666666666667	0.713006720700221	2.09458824564125	0.104908418664912
3095	WBGene00010644 || (1)	K07G5.5	K07G5.5	K07G5.5 is predicted to have cation transmembrane transporter activity, based on protein domain information.	1.49495267478627	1.01041666666667	0.675885386680302	2.01449282444741	0.104908418664912
8247	WBGene00015609 || (1)	math-4	C08F1.5	RNA sequencing and microarray studies indicate that math-4 is affected by emr-1, daf-2, daf-16, elt-2, jmjd-3.1, jmjd-1.2, mir-34, pgl-1, pgl-3, glh-4, glh-1, emb-4, sma-4, sir-2.1, dcr-1, dpy-9, dpy-10, osm-8, and daf-19\; microarray and RNA sequencing studies indicate that math-4 is affected by Hydrogen sulfide, Zidovudine, Cry5B, Humic substances, and Colistin\; tiling array and RNA sequencing…	1.49353305134604	0.926666666666667	0.620452735097836	1.9008789554216	0.104908418664912
9575	WBGene00004932 || (1)	sod-3	C08A9.1	sod-3 is an ortholog of human Sod2 (superoxide dismutase 2, mitochondrial)\; sod-3 is involved in removal of superoxide radicals\; sod-3 exhibits protein homodimerization activity and is predicted to have metal ion binding activity and superoxide dismutase activity, based on protein domain information\; sod-3 is expressed in several tissues including the pharynx, head, tail, intestine, and the vu…	1.49321155412709	0.916666666666667	0.613889347516159	1.88774862536339	0.104908418664912
1947	WBGene00009193 || (1)	F27E5.3	F27E5.3	Microarray and RNA sequencing studies indicate that F27E5.3 is affected by Methylmercuric chloride, D-glucose, Resveratrol, Diazinon, single-walled carbon nanotubes, Paraquat, Colistin, Allantoin, and Sirolimus\; proteomic, tiling array, and RNA sequencing studies indicate that F27E5.3 is enriched in the germ line, male, arcade cell, and pharyngeal-intestinal valve cell and in the NSM neurons.	1.49317809900798	1.06333333333333	0.712127598201297	2.08975430572174	0.104908418664912
4770	WBGene00012784 || (1)	Y43C5A.4	Y43C5A.4	Tiling array, microarray, and RNA sequencing studies indicate that Y43C5A.4 is affected by daf-12, spe-44, rsr-2, eat-2, emr-1, lem-2, rsd-2, csr-1, pgl-1, pgl-3, glh-4, glh-1, mir-34, sma-4, mir-71, aak-2, isp-1, and nuo-6\; microarray and RNA sequencing studies indicate that Y43C5A.4 is affected by Methylmercuric chloride, Mianserin, Zidovudine, Chlorpyrifos, Diazinon, Paraquat, Colistin, and S…	1.49312706096016	0.957142857142857	0.641032422603982	1.94146117549837	0.104908418664912
2163	WBGene00018120 || (6)	F36H12.4	F36H12.4	RNA sequencing and microarray studies indicate that F36H12.4 is affected by Ethanol, Methylmercuric chloride, Manganese chloride, D-glucose, Zidovudine, Fluoranthene, Chlorpyrifos, Paraquat, Colistin, adsorbable organic bromine compounds, Sirolimus, and Triclosan\; tiling array and RNA sequencing studies indicate that F36H12.4 is enriched in the germline precursor cell and male and in the AVG, RI…	1.4928284210821	1.03	0.689965427676803	2.04202425141439	0.104908418664912
3156	WBGene00010717 || (1)	K09C8.7	K09C8.7	Tiling array, microarray, and RNA sequencing studies indicate that K09C8.7 is affected by hpl-2, nhr-114, wdr-23, prg-1, clk-1, daf-16, ham-3, swsn-2.2, daf-2, emb-4, cox-5B, and mir-243\; microarray studies indicate that K09C8.7 is affected by Colistin.	1.49191009939552	1.0725	0.718877096169903	2.10307456198801	0.104908418664912
6535	WBGene00000745 || (3)	col-172	F38B6.5	col-172 is an ortholog of human MARCO (macrophage receptor with collagenous structure)\; col-172 is a structural constituent of cuticle, based on protein domain information.	1.49012877031365	1.16666666666667	0.782930099672596	2.24492409661875	0.104908418664912
3195	WBGene00010750 || (1)	K10D11.6	K10D11.6	Microarray and RNA sequencing studies indicate that K10D11.6 is affected by Tunicamycin, D-glucose, Paraquat, and Sirolimus\; microarray, tiling array, and RNA sequencing studies indicate that K10D11.6 is enriched in the intestine and in the PVD and OLL neurons.	1.48942889584801	1	0.671398280768985	2	0.104908418664912
1230	WBGene00016949 || (2)	C55C2.3	C55C2.3	Tiling array, RNA sequencing, and microarray studies indicate that C55C2.3 is affected by rsr-2, emr-1, lem-2, npr-1, hsf-1, mir-71, pal-1, isp-1, and nuo-6\; microarray studies indicate that C55C2.3 is affected by Tunicamycin, Paraquat, and Colistin.	1.48828602402298	1.21111111111111	0.813762335708402	2.3151587321973	0.104908418664912
859	WBGene00007933 || (1)	C34E7.3	C34E7.3	Microarray and RNA sequencing studies indicate that C34E7.3 is affected by cyc-1, daf-2, mir-34, pgl-1, pgl-3, glh-4, and glh-1\; RNA sequencing and microarray studies indicate that C34E7.3 is affected by D-glucose and Sirolimus.	1.48818891883475	0.834444444444445	0.560711367947701	1.78317024026492	0.104908418664912
3032	WBGene00019394 || (1)	K04F10.1	K04F10.1	K04F10.1 is an ortholog of human ATXN1L (ataxin 1 like)\; K04F10.1 is predicted to have RNA binding activity, based on protein domain information.	1.48759351873405	0.873333333333333	0.587077936502805	1.8318905805405	0.104908418664912
8139	WBGene00021963 || (1)	lipl-6	Y57E12B.3	lipl-6 is an ortholog of members of the human LIP (Lipases) family including LIPF\; microarray, tiling array, and RNA sequencing studies indicate that lipl-6 is affected by lin-15B, hpl-2, rsr-2, bar-1, tdp-1, daf-2, jmjd-3.1, jmjd-1.2, blmp-1, mir-34, daf-16, dpy-21, pgl-1, pgl-3, glh-4, glh-1, alg-1, crh-1, nhr-23, and let-60\; RNA sequencing and microarray studies indicate that lipl-6 is affec…	1.48721769086671	1.06388888888889	0.715355186683454	2.09055918696494	0.104908418664912
7583	WBGene00020373 || (2)	gpx-6	T09A12.2	gpx-6 is an ortholog of human GPX4 (glutathione peroxidase 4)\; gpx-6 is predicted to have glutathione peroxidase activity, based on protein domain information\; gpx-6 is expressed in the nervous system and the body wall musculature.	1.4854035880929	0.92	0.619360291960234	1.89211529345119	0.104908418664912
8838	WBGene00012781 || (1)	nspd-7	Y43C5A.1	RNA sequencing and microarray studies indicate that nspd-7 is affected by Ethanol, Methylmercury hydroxide, Nicotinic acid, Rotenone, Manganese chloride, D-glucose, Resveratrol, Acrylamide, Chlorpyrifos, Diazinon, Cry5B, Humic substances, Paraquat, and Colistin\; tiling array, RNA sequencing, and microarray studies indicate that nspd-7 is enriched in the intestine and male.	1.48539246318688	1.22	0.821331755906794	2.32946717293691	0.104908418664912
301	WBGene00015516 || (1)	C06A8.6	C06A8.6	C06A8.6 is an ortholog of human DRC3 (dynein regulatory complex subunit 3)\; RNA sequencing and microarray studies indicate that C06A8.6 is affected by Ethanol, Nicotinic acid, Methylmercuric chloride, Zidovudine, Resveratrol, Acrylamide, Humic substances, Paraquat, Colistin, and adsorbable organic bromine compounds\; RNA sequencing studies indicate that C06A8.6 is enriched in the germ line and m…	1.48340860332618	1.25	0.842653869741068	2.37841423000544	0.104908418664912
3926	WBGene00011800 || (3)	T16G1.6	T16G1.6	T16G1.6 is expressed in the intestine and the head neurons.	1.48316447009926	0.876666666666667	0.591078524560391	1.83612803993044	0.104908418664912
5056	WBGene00021852 || (5)	Y54F10AM.8	Y54F10AM.8	Y54F10AM.8 is an ortholog of human PLBD1 (phospholipase B domain containing 1) and PLBD2 (phospholipase B domain containing 2)\; RNA sequencing and microarray studies indicate that Y54F10AM.8 is affected by Mianserin, Zidovudine, Cry5B, Chlorpyrifos, Humic substances, Sirolimus, and Allantoin\; sage analysis, tiling array, and RNA sequencing studies indicate that Y54F10AM.8 is enriched in the int…	1.48219803556311	1.01666666666667	0.685918239178085	2.02323888060385	0.104908418664912
3598	WBGene00020120 || (1)	R160.3	R160.3	Microarray and RNA sequencing studies indicate that R160.3 is affected by Aldicarb, Methylmercuric chloride, Tunicamycin, Manganese chloride, D-glucose, Chlorpyrifos, Diazinon, and Allantoin\; RNA sequencing studies indicate that R160.3 is enriched in the germ line.	1.4821161135742	0.958571428571429	0.646758657970315	1.94338458240121	0.104908418664912
6919	WBGene00001071 || (2)	dpy-9	T21D12.2	dpy-9 is a structural constituent of cuticle, based on protein domain information.	1.48207165532545	0.953333333333333	0.643243752694259	1.93634139196577	0.104908418664912
81	WBGene00015142 || (1)	B0310.6	B0310.6	Tiling array, RNA sequencing, and microarray studies indicate that B0310.6 is affected by daf-12, hpl-2, eat-2, bar-1, mir-34, daf-16, dpy-21, set-4, cox-5B, nhr-23, tbx-2, isp-1, nuo-6, and pmk-1\; RNA sequencing and microarray studies indicate that B0310.6 is affected by 1-methylnicotinamide, Multi-walled carbon nanotubes, D-glucose, Zidovudine, Resveratrol, and Dafa#1.	1.4815915056645	0.958888888888889	0.647201934691722	1.94381226486535	0.104908418664912
5723	WBGene00022650 || (1)	ZK84.2	ZK84.2	Microarray and RNA sequencing studies indicate that ZK84.2 is affected by Methylmercuric chloride, Manganese chloride, D-glucose, Resveratrol, Humic substances, Paraquat, and Colistin\; RNA sequencing studies indicate that ZK84.2 is enriched in the male and in the AFD neurons.	1.48067089847373	0.993333333333333	0.670867060571836	1.99077935820646	0.104908418664912
4156	WBGene00020863 || (4)	T27E4.5	T27E4.5	T27E4.5 is predicted to have peptidase inhibitor activity, based on protein domain information.	1.47996866729475	0.978888888888889	0.661425414281377	1.97094687289235	0.104908418664912
6725	WBGene00016860 || (1)	cyp-33C9	C50H11.15	cyp-33C9 is an ortholog of human CYP2J2 (cytochrome P450 family 2 subfamily J member 2), CYP2R1 (cytochrome P450 family 2 subfamily R member 1) and CYP2U1 (cytochrome P450 family 2 subfamily U member 1)\; cyp-33C9 is predicted to have heme binding activity, iron ion binding activity, and oxidoreductase activity, acting on paired donors, with incorporation or reduction of molecular oxygen, based o…	1.4793907142004	0.82	0.554282240742064	1.76540599258131	0.104908418664912
5969	WBGene00006429 || (1)	arrd-3	M176.1	arrd-3 is an ortholog of human ARRDC1 (arrestin domain containing 1) and ARRDC5 (arrestin domain containing 5)\; microarray and RNA sequencing studies indicate that arrd-3 is affected by nhr-8, csr-1, prg-1, clk-1, hsf-1, mir-60, cec-4, set-25, met-2, dpy-21, hrp-2, pgl-1, pgl-3, glh-4, glh-1, cox-5B, and nuo-6\; RNA sequencing and microarray studies indicate that arrd-3 is affected by Methylmerc…	1.47882773046998	1.42333333333333	0.962474062398726	2.68204479550687	0.104908418664912
4337	WBGene00021086 || (1)	W08E12.5	W08E12.5	Microarray studies indicate that W08E12.5 is affected by Neurotoxins, Heme, Atrazine, Dafa#1, adsorbable organic bromine compounds, and Ag nanoparticles\; microarray, chronogram analysis, and RNA sequencing studies indicate that W08E12.5 is enriched in the pharynx, intestine, and male-specific tissues and in the DA neurons.	1.47701870034582	0.951111111111111	0.643939789583182	1.93336108881707	0.104908418664912
282	WBGene00015469 || (1)	C05D2.8	C05D2.8	Microarray studies indicate that C05D2.8 is affected by Resveratrol, Cry5B, Quercetin, Humic substances, adsorbable organic bromine compounds, Sirolimus, Allantoin, and Ag nanoparticles\; sage analysis, microarray, tiling array, RNA sequencing, and proteomic studies indicate that C05D2.8 is enriched in the intestine and pharyngeal muscle cell and in the PVD and OLL neurons.	1.47695944482458	1.00666666666667	0.681580438917353	2.00926334880411	0.104908418664912
7997	WBGene00002198 || (1)	kin-14	F22D6.1	kin-14 is an ortholog of human FER (FER tyrosine kinase)\; kin-14 is predicted to have protein tyrosine kinase activity, based on protein domain information\; kin-14 is expressed in the marginal cell, pharyngeal muscle cell, pharyngeal-intestinal valve, head neurons, and the tail neurons.	1.47610024085779	0.77	0.521644789890784	1.70526978353591	0.104908418664912
368	WBGene00007457 || (2)	C08F11.10	C08F11.10	Microarray and RNA sequencing studies indicate that C08F11.10 is affected by Methylmercuric chloride, Manganese chloride, D-glucose, Resveratrol, Acrylamide, Chlorpyrifos, Humic substances, Paraquat, Colistin, and Allantoin\; RNA sequencing studies indicate that C08F11.10 is enriched in the germ line and male.	1.47430518004532	1.04666666666667	0.709938946720987	2.06575143029877	0.104908418664912
462	WBGene00007558 || (4)	C14A4.7	C14A4.7	Microarray and RNA sequencing studies indicate that C14A4.7 is affected by clk-1, csr-1, blmp-1, daf-2, pgl-1, pgl-3, glh-4, glh-1, alg-1, emb-4, sma-4, mut-2, and daf-16\; microarray studies indicate that C14A4.7 is affected by Fluoranthene, Cry5B, and Paraquat\; tiling array and RNA sequencing studies indicate that C14A4.7 is enriched in the intestine, Z4, and Z1.	1.47343018236693	0.853333333333333	0.579147450313887	1.80667040158236	0.104908418664912
1981	WBGene00009251 || (1)	F29D10.2	F29D10.2	Microarray, tiling array, and RNA sequencing studies indicate that F29D10.2 is affected by lin-15B, rsr-2, ubc-9, ash-2, set-2, swsn-2.2, jmjd-3.1, jmjd-1.2, mir-34, daf-16, mir-243, acs-3, and nhr-25\; microarray and RNA sequencing studies indicate that F29D10.2 is affected by Tunicamycin, Multi-walled carbon nanotubes, Resveratrol, adsorbable organic bromine compounds, Allantoin, and Triclosan.	1.47337087310678	0.850416666666667	0.577191175819472	1.80302158308493	0.104908418664912
3056	WBGene00019425 || (1)	K06A1.2	K06A1.2	RNA sequencing and microarray studies indicate that K06A1.2 is affected by Ethanol, Methylmercuric chloride, Manganese chloride, Multi-walled carbon nanotubes, D-glucose, Fluoranthene, Paraquat, Colistin, and Sirolimus\; RNA sequencing studies indicate that K06A1.2 is enriched in the gon_male_dtc posterior, gon_male_dtc anterior, Z1.p, Z4.a, and male.	1.47300375413874	1.17055555555556	0.794672486249008	2.25098361525015	0.104908418664912
8544	WBGene00017550 || (2)	nep-6	F18A12.1	nep-6 is an ortholog of members of the human M13 metallopeptidases family including MMEL1\; nep-6 is predicted to have metalloendopeptidase activity, based on protein domain information.	1.47213801255227	0.956666666666667	0.64984849145229	1.94082046298708	0.104908418664912
92	WBGene00015163 || (3)	B0361.9	B0361.9	RNA sequencing and microarray studies indicate that B0361.9 is affected by Rotenone, Cadmium, Cry5B, Diazinon, Humic substances, single-walled carbon nanotubes, Allantoin, and Cholesterol\; RNA sequencing and microarray studies indicate that B0361.9 is enriched in the germ line and intestine and in the PLM neurons.	1.47142962633377	0.956666666666667	0.65016134618025	1.94082046298708	0.104908418664912
1808	WBGene00009043 || (1)	F22B5.5	F22B5.5	Microarray, tiling array, and RNA sequencing studies indicate that F22B5.5 is affected by sma-2, spe-44, rsr-2, nhr-62, eat-2, emr-1, lem-2, csr-1, jmjd-3.1, mafr-1, hrde-1, emb-4, sma-4, mir-71, dpy-9, dpy-10, osm-8, aak-2, isp-1, and nuo-6\; microarray and RNA sequencing studies indicate that F22B5.5 is affected by Methylmercuric chloride, D-glucose, Quercetin, Hydrolyzable Tannins, Humic subst…	1.47109682610002	1.07333333333333	0.729614335569477	2.10428969640143	0.104908418664912
8665	WBGene00003632 || (1)	nhr-42	C33G8.6	nhr-42 is predicted to have DNA-binding transcription factor activity, sequence-specific DNA binding activity, and zinc ion binding activity, based on protein domain information\; nhr-42 is expressed in the pharynx, hypodermis, head, and the intestine.	1.47035849401396	0.81	0.550886061662938	1.75321144263207	0.104908418664912
3431	WBGene00019906 || (1)	R05G9R.1	R05G9R.1	Tiling array, microarray, and RNA sequencing studies indicate that R05G9R.1 is affected by rsr-2, bar-1, ubc-9, daf-16, npr-1, jmjd-3.1, let-418, chd-3, dpy-21, daf-12, lin-22, smg-2, cox-5B, mir-243, crh-1, octr-1, tdp-1, and mir-35\; RNA sequencing and microarray studies indicate that R05G9R.1 is affected by 1-methylnicotinamide, Methylmercuric chloride, Multi-walled carbon nanotubes, Zidovudin…	1.46977128898779	1.09055555555556	0.741989970634552	2.12956026186143	0.104908418664912
809	WBGene00007867 || (1)	C32H11.4	C32H11.4	C32H11.4 is involved in innate immune response[HEP].	1.46958001328612	0.84	0.57159187822763	1.79005014185595	0.104908418664912
3414	WBGene00019869 || (1)	R04E5.2	R04E5.2	cnnm-2 is an ortholog of human CNNM3 (cyclin and CBS domain divalent metal cation transport mediator 3), CNNM2 (cyclin and CBS domain divalent metal cation transport mediator 2), CNNM4 (cyclin and CBS domain divalent metal cation transport mediator 4) and CNNM1 (cyclin and CBS domain divalent metal cation transport mediator 1)\; RNA sequencing and microarray studies indicate that cnnm-2 is affect…	1.46952656446569	0.956666666666667	0.651003316169725	1.94082046298708	0.104908418664912
2160	WBGene00009492 || (1)	F36H1.3	F36H1.3	F36H1.3 is an ortholog of human PTPN9 (protein tyrosine phosphatase, non-receptor type 9)\; F36H1.3 is predicted to have protein tyrosine phosphatase activity, based on protein domain information.	1.46863062224911	0.915	0.623029362276773	1.88556907183648	0.104908418664912
1100	WBGene00008194 || (1)	C49C3.4	C49C3.4	RNA sequencing, proteomic, and microarray studies indicate that C49C3.4 is affected by Mianserin, Nicotine, Zidovudine, Deoxyglucose, Cry5B, Chlorpyrifos, Diazinon, Quercetin, Humic substances, Colistin, and Sirolimus\; sage analysis, tiling array, and RNA sequencing studies indicate that C49C3.4 is enriched in the intestine.	1.46834857925112	0.833333333333333	0.567530997141254	1.78179743628068	0.104908418664912
8892	WBGene00003845 || (1)	odd-1	B0280.4	odd-1 is an ortholog of human OSR1 (odd-skipped related transciption factor 1) and OSR2 (odd-skipped related transciption factor 2)\; odd-1 is predicted to have nucleic acid binding activity, based on protein domain information\; odd-1 is expressed in the intestine, Eplpp, Ealaa, Earaa, and the Eprpp.	1.46655281315796	1.14	0.777333069611872	2.20381023175322	0.104908418664912
9940	WBGene00006058 || (1)	sst-20	F54C1.9	Microarray and RNA sequencing studies indicate that sst-20 is affected by Methylmercuric chloride, Rotenone, Manganese chloride, D-glucose, Atrazine, Paraquat, and Colistin\; tiling array and RNA sequencing studies indicate that sst-20 is enriched in the germ line, male, arcade cell, and pharyngeal-intestinal valve cell and in the AVA neurons.	1.46646744423957	1.15333333333333	0.786470465378376	2.22427217166374	0.104908418664912
7789	WBGene00001984 || (1)	hog-1	W06B11.4	hog-1 is predicted to have peptidase activity, based on protein domain information\; hog-1 is expressed in the rectal epithelium.	1.46619666944151	1.13	0.770701518801316	2.18858740252148	0.104908418664912
5072	WBGene00021880 || (1)	Y54G2A.15	Y54G2A.15	Microarray studies indicate that Y54G2A.15 is affected by Methylmercuric chloride, Fluoranthene, Diazinon, Hydrolyzable Tannins, Humic substances, Paraquat, Colistin, adsorbable organic bromine compounds, and Sirolimus\; RNA sequencing studies indicate that Y54G2A.15 is enriched in the amphid sheath cell, male, and seam cell.	1.46556582237032	0.93	0.634567199783544	1.90527599608787	0.104908418664912
6557	WBGene00000637 || (1)	col-61	C01H6.1	col-61 is an ortholog of human SFTPD (surfactant protein D)\; col-61 is a structural constituent of cuticle, based on protein domain information.	1.46544467067317	1.07	0.730153803424376	2.09943336724613	0.104908418664912
5007	WBGene00013158 || (1)	Y53F4B.11	Y53F4B.11	RNA sequencing and microarray studies indicate that Y53F4B.11 is affected by Ethanol, Nicotinic acid, Methylmercuric chloride, Tunicamycin, Manganese chloride, D-glucose, Chlorpyrifos, Diazinon, Paraquat, Colistin, and Sirolimus\; RNA sequencing studies indicate that Y53F4B.11 is enriched in the male.	1.46483099540859	1.45333333333333	0.99215086101312	2.73840025790238	0.104908418664912
36	WBGene00015051 || (1)	B0218.7	B0218.7	RNA sequencing and microarray studies indicate that B0218.7 is affected by Ethanol, Methylmercuric chloride, Manganese chloride, D-glucose, Zidovudine, Resveratrol, Acrylamide, Humic substances, Paraquat, Colistin, adsorbable organic bromine compounds, and Triclosan\; RNA sequencing studies indicate that B0218.7 is enriched in the germ line, amphid sheath cell, and male.	1.46468226998408	1.03333333333333	0.705499994442184	2.04674778399355	0.104908418664912
3556	WBGene00020019 || (1)	R12B2.3	R12B2.3	Microarray and RNA sequencing studies indicate that R12B2.3 is affected by Methylmercuric chloride, Manganese chloride, Diazinon, Hydrolyzable Tannins, Paraquat, and Colistin\; RNA sequencing studies indicate that R12B2.3 is enriched in the germ line and male and in the AVG, RIM, PVC, AVA, AVD, and AVE neurons.	1.46374105226963	1.15333333333333	0.787935360250374	2.22427217166374	0.104908418664912
8803	WBGene00044272 || (5)	nspa-4	H12D21.13	Microarray and RNA sequencing studies indicate that nspa-4 is affected by Hydrogen sulfide, Ethanol, Manganese chloride, D-glucopyranose, Sodium arsenite, Multi-walled carbon nanotubes, Cry5B, Quercetin, Hydrolyzable Tannins, Humic substances, Paraquat, Benzene, Colistin, Tyrosol, Allantoin, and Octopamine\; RNA sequencing and microarray studies indicate that nspa-4 is enriched in neurons includi…	1.46349502744625	0.95875	0.655109844597822	1.94362514220728	0.104908418664912
832	WBGene00016358 || (1)	C33F10.12	C33F10.12	C33F10.12 is an ortholog of human SLC25A3 (solute carrier family 25 member 3)\; RNA sequencing and microarray studies indicate that C33F10.12 is affected by Ethanol, Methylmercuric chloride, Manganese chloride, D-glucose, Zidovudine, Chlorpyrifos, Diazinon, and Colistin\; RNA sequencing and microarray studies indicate that C33F10.12 is enriched in the germ line, male, and intestine.	1.46303932263365	1.11666666666667	0.763251301172503	2.16845374060284	0.104908418664912
6524	WBGene00000734 || (2)	col-161	C50B6.4	col-161 is an ortholog of human SFTPD (surfactant protein D)\; col-161 is a structural constituent of cuticle, based on protein domain information.	1.46247215057886	1.39	0.950445449132024	2.62078680771673	0.104908418664912
5422	WBGene00022383 || (1)	Y95B8A.2	Y95B8A.2	RNA sequencing and microarray studies indicate that Y95B8A.2 is affected by 1-methylnicotinamide, Rotenone, D-glucose, Neurotoxins, Zidovudine, Atrazine, Diazinon, Colistin, Dafa#1, and adsorbable organic bromine compounds\; tiling array and RNA sequencing studies indicate that Y95B8A.2 is enriched in the hypodermis, Z4, and Z1.	1.46219394572083	0.963333333333333	0.658827330090217	1.94980971144448	0.104908418664912
1097	WBGene00008200 || (1)	C49C3.10	C49C3.10	C49C3.10 is an ortholog of members of the human MAPK (Mitogen-activated protein kinases) family including MAPK4\; C49C3.10 is predicted to have ATP binding activity and protein kinase activity, based on protein domain information.	1.46206347510617	0.776666666666667	0.531212686651834	1.71316803794091	0.104908418664912
318	WBGene00015545 || (1)	C06G1.1	C06G1.1	C06G1.1 is predicted to have lipid binding activity, based on protein domain information\; C06G1.1 is expressed in the seam cell, excretory gland cell, excretory duct, excretory cell, vulval muscle, and the tail hypodermis.	1.46178603666942	1.09222222222222	0.747183373505724	2.1320218479411	0.104908418664912
2316	WBGene00009646 || (1)	F42H11.1	F42H11.1	Microarray and RNA sequencing studies indicate that F42H11.1 is affected by age-1, spe-44, nhr-114, mir-34, pgl-1, pgl-3, glh-4, glh-1, smg-2, lin-14, and lin-4\; microarray studies indicate that F42H11.1 is affected by Methylmercuric chloride and Colistin\; microarray and RNA sequencing studies indicate that F42H11.1 is enriched in the germ line and in the ALM and PLM neurons.	1.4611814773408	1.06666666666667	0.730002866316026	2.09458824564125	0.104908418664912
8839	WBGene00017808 || (1)	nspd-9	F26A1.10	nspd-9 is expressed in the nervous system, head, and the intestine.	1.46111479161229	1.04333333333333	0.714066642349199	2.0609840406586	0.104908418664912
2973	WBGene00019298 || (1)	K02D7.1	K02D7.1	K02D7.1 is an ortholog of human PNP (purine nucleoside phosphorylase)\; K02D7.1 is involved in innate immune response[HEP]\; K02D7.1 is predicted to have purine-nucleoside phosphorylase activity, based on protein domain information\; K02D7.1 is expressed in the intestine.	1.46067561113218	0.85	0.581922497727718	1.80250092522166	0.104908418664912
2631	WBGene00018829 || (1)	F54E7.6	F54E7.6	Microarray, tiling array, and RNA sequencing studies indicate that F54E7.6 is affected by sma-2, sma-4, rsr-2, let-418, daf-12, daf-16, dpy-21, pgl-1, pgl-3, glh-4, glh-1, smg-2, cox-5B, lin-14, lin-4, zip-2, mir-243, oga-1, ogt-1, and pmk-1\; RNA sequencing and microarray studies indicate that F54E7.6 is affected by Methylmercury hydroxide, Multi-walled carbon nanotubes, Zidovudine, Colistin, an…	1.46006144065388	0.97625	0.668636245583467	1.96734503343195	0.104908418664912
6120	WBGene00044630 || (1)	bus-17	ZK678.8	bus-17 is an ortholog of members of the human Beta 3-glycosyltransferases family including B3GNT6\; bus-17 is predicted to have galactosyltransferase activity, based on protein domain information.	1.45905297759978	0.866666666666667	0.593992596548743	1.82344497711643	0.104908418664912
2692	WBGene00010134 || (1)	F55H12.3	F55H12.3	F55H12.3 is predicted to have calcium ion binding activity, based on protein domain information.	1.45899813868567	0.853333333333333	0.584876231646226	1.80667040158236	0.104908418664912
3633	WBGene00044777 || (3)	T02B11.9	T02B11.9	Microarray and RNA sequencing studies indicate that T02B11.9 is affected by nhr-114, eat-2, clk-1, rsd-2, tdp-1, csr-1, pgl-1, pgl-3, glh-4, glh-1, npr-1, jmjd-3.1, hsf-1, alg-2, sma-2, sma-4, mir-71, and let-60\; RNA sequencing and microarray studies indicate that T02B11.9 is affected by Manganese chloride, D-glucose, and Colistin\; RNA sequencing studies indicate that T02B11.9 is enriched in th…	1.45895198058823	1.06428571428571	0.729486459079077	2.09113429193053	0.104908418664912
3579	WBGene00011263 || (1)	R13H4.5	R13H4.5	R13H4.5 is expressed in the pharynx, anal depressor muscle, hypodermis, nervous system, intestine, rectal muscle, excretory cell, and the vulva.	1.45892423886718	0.796666666666667	0.546064453137921	1.73708297254347	0.104908418664912
3531	WBGene00011212 || (1)	R10E8.6	R10E8.6	RNA sequencing and microarray studies indicate that R10E8.6 is affected by Zidovudine and Sirolimus\; RNA sequencing studies indicate that R10E8.6 is enriched in the intestine.	1.45831541826414	0.77	0.52800648635845	1.70526978353591	0.104908418664912
1654	WBGene00008850 || (1)	F15B9.6	F15B9.6	Microarray and RNA sequencing studies indicate that F15B9.6 is affected by Heme, Methylmercury hydroxide, 1-methylnicotinamide, Rotenone, Mianserin, Sodium arsenite, D-glucose, Bisphenol A, Sesamin, Cadmium Chloride, Cry5B, Humic substances, Paraquat, Dafa#1, Sirolimus, and Ag nanoparticles\; microarray and RNA sequencing studies indicate that F15B9.6 is enriched in the intestine and in the PVD a…	1.45656782196645	0.773333333333333	0.530928475605954	1.7092143485298	0.104908418664912
1774	WBGene00017651 || (1)	F21A9.2	F21A9.2	F21A9.2 is an ortholog of human ZFPM2 (zinc finger protein, FOG family member 2) and ZFPM1 (zinc finger protein, FOG family member 1)\; F21A9.2 is predicted to have nucleic acid binding activity, based on protein domain information.	1.45654793983326	0.736666666666667	0.505762046356673	1.66632136785183	0.104908418664912
8374	WBGene00017387 || (1)	mpst-4	F11G11.9	mpst-4 is an ortholog of human tst (thiosulfate sulfurtransferase) and MPST (mercaptopyruvate sulfurtransferase)\; RNA sequencing and microarray studies indicate that mpst-4 is affected by Ethanol, Methylmercuric chloride, Tunicamycin, Manganese chloride, D-glucose, Resveratrol, Atrazine, Chlorpyrifos, Diazinon, Humic substances, Paraquat, Colistin, adsorbable organic bromine compounds, Allantoin…	1.45653497683035	1.09	0.748351407511005	2.12874036490672	0.104908418664912
888	WBGene00016441 || (1)	C35D10.3	C35D10.3	Microarray, tiling array, and RNA sequencing studies indicate that C35D10.3 is affected by spe-44, nhr-114, rsr-2, eat-2, prg-1, csr-1, npr-1, jmjd-3.1, mir-34, alg-2, mir-71, sir-2.1, tax-6, isp-1, and nuo-6\; microarray and RNA sequencing studies indicate that C35D10.3 is affected by Methylmercuric chloride, D-glucose, Paraquat, Colistin, Sirolimus, and Triclosan\; tiling array and RNA sequenci…	1.45652953074177	1.27222222222222	0.873461330766369	2.41533319463105	0.104908418664912
1951	WBGene00017875 || (1)	F28A10.7	F28A10.7	Microarray, tiling array, and RNA sequencing studies indicate that F28A10.7 is affected by clk-1, rsr-2, ubc-9, wdr-5.1, pgl-1, pgl-3, glh-4, glh-1, isp-1, and nuo-6\; microarray and RNA sequencing studies indicate that F28A10.7 is affected by Methylmercuric chloride, Multi-walled carbon nanotubes, Paraquat, and Colistin\; RNA sequencing studies indicate that F28A10.7 is enriched in the male.	1.45558916994527	0.912380952380953	0.626812132997156	1.88214914231974	0.104908418664912
573	WBGene00015932 || (1)	C17H12.6	C17H12.6	C17H12.6 is involved in innate immune response[HEP].	1.45454568249405	0.926666666666667	0.637083233493053	1.9008789554216	0.104908418664912
4584	WBGene00021309 || (1)	Y32G9B.1	Y32G9B.1	RNA sequencing and microarray studies indicate that Y32G9B.1 is affected by Ethanol, Methylmercury hydroxide, 1-methylnicotinamide, Rotenone, D-glucose, Zidovudine, Chlorpyrifos, Diazinon, and Hydrolyzable Tannins\; RNA sequencing studies indicate that Y32G9B.1 is enriched in the Z4 and Z1 and in the AVG, RIM, PVC, AVA, AVD, and AVE neurons.	1.45296975801677	0.773333333333333	0.532243241173094	1.7092143485298	0.104908418664912
3583	WBGene00020071 || (1)	R13H9.5	R13H9.5	R13H9.5 is an ortholog of human TTBK1 (tau tubulin kinase 1), CTD-2116N17.1 and TTBK2 (tau tubulin kinase 2)\; R13H9.5 is predicted to have ATP binding activity and protein kinase activity, based on protein domain information.	1.45285350857885	1.16666666666667	0.803017413509138	2.24492409661875	0.104908418664912
7586	WBGene00001690 || (1)	grd-1	R08B4.1	grd-1 is predicted to have peptidase activity, based on protein domain information\; grd-1 is expressed in the rect_VR, rect_VL, and the rect_D.	1.45241139900495	0.726666666666667	0.500317380574475	1.65481124540003	0.104908418664912
5781	WBGene00000020 || (1)	abt-2	F12B6.1	abt-2 is an ortholog of members of the human ABCA (ATP binding cassette sub A) family including ABCA4\; abt-2 is predicted to have ATP binding activity and ATPase activity, coupled to transmembrane movement of substances, based on protein domain information.	1.45240408985076	1.05	0.722939302730752	2.07052984768276	0.104908418664912
4211	WBGene00012168 || (1)	W01A8.6	W01A8.6	W01A8.6 is an ortholog of human cpo (carboxypeptidase O) and members of the CP (M14 carboxypeptidases) family including CPA1\; W01A8.6 is predicted to have metallocarboxypeptidase activity and zinc ion binding activity, based on protein domain information.	1.45210570886464	0.86	0.592243384727416	1.81503831063432	0.104908418664912
5345	WBGene00022287 || (1)	Y75B7AR.1	Y75B7AR.1	RNA sequencing and microarray studies indicate that Y75B7AR.1 is affected by 1-methylnicotinamide, Nicotinic acid, Mercuric Chloride, Rotenone, Manganese chloride, D-glucose, Zidovudine, Quercetin, Colistin, Dafa#1, adsorbable organic bromine compounds, Sirolimus, and Triclosan\; chronogram analysis, microarray, and tiling array studies indicate that Y75B7AR.1 is enriched in the ventral nerve cor…	1.45206576043748	0.913333333333333	0.628988960567571	1.88339203477469	0.104908418664912
5248	WBGene00012398 || (1)	Y6E2A.4	Y6E2A.4	Microarray studies indicate that Y6E2A.4 is affected by Tunicamycin, Levamisole, Resveratrol, Quercetin, single-walled carbon nanotubes, adsorbable organic bromine compounds, and Sirolimus\; tiling array and RNA sequencing studies indicate that Y6E2A.4 is enriched in the coelomocytes, Z4, Z1, gon_male_dtc posterior, gon_male_dtc anterior, Z1.p, Z4.a, intestine, and male-specific tissues and in th…	1.45001802768263	0.856666666666667	0.590797252387104	1.81084952261669	0.104908418664912
4071	WBGene00011951 || (1)	T23F6.3	T23F6.3	RNA sequencing and microarray studies indicate that T23F6.3 is affected by Ethanol, Methylmercury hydroxide, Methylmercuric chloride, Rotenone, Manganese chloride, D-glucose, Resveratrol, Atrazine, Cadmium, Quercetin, Paraquat, Colistin, adsorbable organic bromine compounds, and Sirolimus\; RNA sequencing studies indicate that T23F6.3 is enriched in the male.	1.44952492970819	1.01466666666667	0.699999459044098	2.02043601919683	0.104908418664912
10521	WBGene00015479 || (1)	wht-1	C05D10.3	wht-1 is an ortholog of human ABCG1 (ATP binding cassette subfamily G member 1) and ABCG4 (ATP binding cassette subfamily G member 4)\; wht-1 is predicted to have ATP binding activity and ATPase activity, based on protein domain information\; wht-1 is expressed in the intestine.	1.44727759165808	0.986666666666667	0.681739752175868	1.98160122653046	0.104908418664912
5786	WBGene00000033 || (1)	abu-10	F35A5.3	abu-10 is involved in endoplasmic reticulum unfolded protein response[HEP].	1.44459266874859	1.06333333333333	0.736078312133809	2.08975430572174	0.104908418664912
3875	WBGene00050913 || (5)	T12B5.14	T12B5.14	RNA sequencing and microarray studies indicate that T12B5.14 is affected by eat-2, ubc-9, glp-1, swsn-2.2, npr-1, hsf-1, mafr-1, sma-2, sma-4, mir-71, and cox-5B\; RNA sequencing and microarray studies indicate that T12B5.14 is affected by Rotenone, Tunicamycin, Mianserin, D-glucose, Cadmium Chloride, Colistin, and Triclosan.	1.44430531367716	1.19333333333333	0.826233430032282	2.28680497393381	0.104908418664912
3350	WBGene00010906 || (2)	M88.3	M88.3	M88.3 is expressed in the pharynx.	1.44346640421823	1.04	0.720487845758527	2.05622765331213	0.104908418664912
9043	WBGene00011262 || (1)	pho-8	R13H4.3	pho-8 is an ortholog of human ACPT (acid phosphatase, testicular), ACPP (acid phosphatase, prostate) and ACP2 (acid phosphatase 2, lysosomal)\; microarray and RNA sequencing studies indicate that pho-8 is affected by Heme, 1-methylnicotinamide, Rotenone, Tunicamycin, Lactoferrin, Resveratrol, Chlorpyrifos, Humic substances, Copper sulfate, Paraquat, Colistin, and Sirolimus\; RNA sequencing studie…	1.44130281365903	1.16	0.804827402685151	2.23457427614444	0.104908418664912
3131	WBGene00010673 || (2)	K08E7.5	K08E7.5	RNA sequencing and microarray studies indicate that K08E7.5 is affected by Ethanol, Methylmercury hydroxide, 1-methylnicotinamide, Manganese chloride, Sodium arsenite, D-glucose, Zidovudine, Resveratrol, single-walled carbon nanotubes, Selenium, Colistin, Dafa#1, adsorbable organic bromine compounds, Allantoin, Sirolimus, and Triclosan\; microarray and tiling array studies indicate that K08E7.5 i…	1.43877915373263	1.38095238095238	0.959808444103299	2.60440241418646	0.104908418664912
1167	WBGene00008259 || (1)	C52E4.7	C52E4.7	C52E4.7 is an ortholog of human UBASH3B (ubiquitin associated and SH3 domain containing B) and UBASH3A (ubiquitin associated and SH3 domain containing A)\; microarray and RNA sequencing studies indicate that C52E4.7 is affected by Methylmercuric chloride, Manganese chloride, D-glucose, Resveratrol, Diazinon, Humic substances, Paraquat, Colistin, and Sirolimus\; proteomic, tiling array, and RNA se…	1.4380691858436	0.946666666666667	0.658290071149348	1.9274142367831	0.104908418664912
2046	WBGene00043049 || (1)	F32H2.11	F32H2.11	RNA sequencing and microarray studies indicate that F32H2.11 is affected by emr-1, lem-2, ubc-9, clk-1, daf-12, daf-16, dpy-21, set-4, and lin-22\; RNA sequencing studies indicate that F32H2.11 is affected by Ethanol and Methylmercury hydroxide\; RNA sequencing studies indicate that F32H2.11 is enriched in the gon_male_dtc posterior, gon_male_dtc anterior, Z1.p, Z4.a, Z4, and Z1.	1.43787175511757	0.916190476190476	0.637185112601062	1.88712563883257	0.104908418664912
5230	WBGene00022090 || (1)	Y69A2AR.19	Y69A2AR.19	Y69A2AR.19 is predicted to have protein tyrosine phosphatase activity, based on protein domain information.	1.43744820564421	1.12333333333333	0.78147743266332	2.17849731228522	0.104908418664912
6729	WBGene00018333 || (1)	cyp-33E3	F42A9.4	cyp-33E3 is an ortholog of human CYP21A2 (cytochrome P450 family 21 subfamily A member 2) and members of the CYP2 (Cytochrome P4502) family including CYP2J2\; cyp-33E3 is predicted to have heme binding activity, iron ion binding activity, and oxidoreductase activity, acting on paired donors, with incorporation or reduction of molecular oxygen, based on protein domain information.	1.43717838135403	0.916666666666667	0.63782386275741	1.88774862536339	0.104908418664912
5399	WBGene00044761 || (1)	Y82E9BR.23	Y82E9BR.23	RNA sequencing studies indicate that pals-19 is affected by eat-2, emr-1, lem-2, prg-1, npr-1, hsf-1, skn-1, dpy-21, daf-16, sma-2, sma-4, and his-3\; microarray and RNA sequencing studies indicate that pals-19 is affected by Tunicamycin and Zidovudine\; tiling array and RNA sequencing studies indicate that pals-19 is enriched in the hypodermis, intestine, pharyngeal muscle cell, HOB, and CEM and…	1.43717421545196	0.84	0.584480288449817	1.79005014185594	0.104908418664912
1894	WBGene00009129 || (2)	F25H5.7	F25H5.7	F25H5.7 is predicted to have protein tyrosine phosphatase activity, based on protein domain information.	1.43668443769989	1.08333333333333	0.754050997495132	2.11892618871859	0.104908418664912
8199	WBGene00007680 || (2)	maa-1	C18D11.2	maa-1 is an ortholog of human ACBD5 (acyl-CoA binding domain containing 5) and ACBD4 (acyl-CoA binding domain containing 4)\; maa-1 is involved in endocytic recycling, endosome organization and multicellular organism reproduction\; maa-1 is predicted to have fatty-acyl-CoA binding activity, based on protein domain information\; maa-1 is expressed in the hypodermis and the intestine\; maa-1 is loc…	1.43608467316353	0.866666666666667	0.603492734698923	1.82344497711643	0.104908418664912
6728	WBGene00018334 || (1)	cyp-33E2	F42A9.5	cyp-33E2 is an ortholog of human CYP2R1 (cytochrome P450 family 2 subfamily R member 1), CYP2J2 (cytochrome P450 family 2 subfamily J member 2) and CYP2U1 (cytochrome P450 family 2 subfamily U member 1)\; cyp-33E2 is involved in long-chain fatty acid metabolic process and regulation of pharyngeal pumping\; cyp-33E2 exhibits monooxygenase activity and is predicted to have heme binding activity, ir…	1.43555520334003	1.1	0.766254057970526	2.14354692507259	0.104908418664912
9642	WBGene00005017 || (3)	sqt-2	C01B12.1	sqt-2 is an ortholog of human MARCO (macrophage receptor with collagenous structure)\; sqt-2 functions in cuticle development involved in collagen and cuticulin-based cuticle the molting cycle\; sqt-2 is a structural constituent of cuticle, based on protein domain information.	1.43225474690352	1.11666666666667	0.779656460612793	2.16845374060284	0.104908418664912
7325	WBGene00016301 || (1)	fbxc-6	C32B5.8	Microarray and RNA sequencing studies indicate that fbxc-6 is affected by bar-1, pgl-1, pgl-3, glh-4, glh-1, and sir-2.1\; microarray studies indicate that fbxc-6 is affected by Methylmercuric chloride and Sirolimus\; microarray studies indicate that fbxc-6 is enriched in the intestine.	1.43138881695467	0.90375	0.631379810499541	1.87092276136158	0.104908418664912
7485	WBGene00001577 || (1)	gem-4	T12A7.1	gem-4 is an ortholog of members of the human CPNE (Copines) family including CPNE5\; gem-4 is expressed in the Z4, Z3, Z2, Z1, hmc, spermatheca, pharyngeal-intestinal valve, intestine, spermathecal-uterine junction, and the uterine toroidal epithelial cell.	1.43068872242149	0.76	0.531212686651834	1.69349062472505	0.104908418664912
7131	WBGene00010934 || (3)	fbxa-118	M162.8	Microarray and RNA sequencing studies indicate that fbxa-118 is affected by clk-1, nhr-114, ash-2, set-2, wdr-5.1, dpy-21, daf-12, daf-16, hrde-1, lin-22, and nuo-6\; microarray and RNA sequencing studies indicate that fbxa-118 is affected by Mercuric Chloride, Multi-walled carbon nanotubes, Zidovudine, Dafa#1, and Sirolimus\; RNA sequencing studies indicate that fbxa-118 is enriched in the hypod…	1.43059222428707	0.848333333333333	0.592994508799385	1.80041979683622	0.104908418664912
5820	WBGene00008581 || (1)	acl-13	F08G5.2	acl-13 is an ortholog of human LPGAT1 (lysophosphatidylglycerol acyltransferase 1)\; acl-13 is predicted to have transferase activity, transferring acyl groups, based on protein domain information.	1.43013355462326	1.14466666666667	0.800391448033821	2.21095040960741	0.104908418664912
6347	WBGene00019950 || (3)	clec-175	R08C7.6	Microarray, tiling array, and RNA sequencing studies indicate that clec-175 is affected by spe-44, nhr-114, rsr-2, nhr-62, eat-2, clk-1, csr-1, pgl-1, pgl-3, glh-4, glh-1, npr-1, sma-4, mir-71, mut-2, isp-1, and nuo-6\; microarray and RNA sequencing studies indicate that clec-175 is affected by Hydrogen sulfide, Methylmercuric chloride, Manganese chloride, Multi-walled carbon nanotubes, D-glucose…	1.42989350198439	1.13	0.790268644784945	2.18858740252148	0.104908418664912
2850	WBGene00019113 || (6)	F59E11.7	F59E11.7	F59E11.7 is expressed in certain interneurons.	1.42983716137244	0.873333333333333	0.610792163560121	1.8318905805405	0.104908418664912
1525	WBGene00008662 || (1)	F10G8.2	F10G8.2	F10G8.2 is an ortholog of human TTBK1 (tau tubulin kinase 1), CTD-2116N17.1 and TTBK2 (tau tubulin kinase 2)\; RNA sequencing and microarray studies indicate that F10G8.2 is affected by Manganese chloride, D-glucose, Diazinon, Chlorpyrifos, Hydrolyzable Tannins, Paraquat, Tetrabromobisphenol A, Dibromoacetic acid, and Sirolimus\; RNA sequencing studies indicate that F10G8.2 is enriched in the ger…	1.42975405974034	0.88	0.615490471249172	1.84037530124975	0.104908418664912
3125	WBGene00019525 || (2)	K08D9.4	K08D9.4	Microarray studies indicate that K08D9.4 is affected by Tryptophan, Levamisole, Chlorpyrifos, Diazinon, Cry5B, adsorbable organic bromine compounds, Allantoin, Sirolimus, and Ag nanoparticles\; microarray and RNA sequencing studies indicate that K08D9.4 is enriched in the pharynx, Z4, and Z1 and in the ALM, PLM, and FLP neurons.	1.42968633951431	0.87	0.608525084107297	1.8276629004588	0.104908418664912
9661	WBGene00016363 || (1)	srab-4	C33G8.5	srab-4 is expressed in the pharynx and the nervous system.	1.42964580372496	0.99	0.692479212277993	1.98618499087407	0.104908418664912
4868	WBGene00021639 || (3)	Y47G6A.13	Y47G6A.13	Y47G6A.13 is an ortholog of human TTBK2 (tau tubulin kinase 2) and TTBK1 (tau tubulin kinase 1)\; Y47G6A.13 is predicted to have ATP binding activity and protein kinase activity, based on protein domain information.	1.4293264815208	1.11541666666667	0.780379207331182	2.16657573230983	0.104908418664912
3464	WBGene00011120 || (1)	R07E5.15	R07E5.15	RNA sequencing and microarray studies indicate that R07E5.15 is affected by Ethanol, Methylmercuric chloride, Manganese chloride, D-glucose, Acrylamide, Heme, Chlorpyrifos, Diazinon, Quercetin, Humic substances, single-walled carbon nanotubes, Paraquat, Colistin, adsorbable organic bromine compounds, and Allantoin\; proteomic and RNA sequencing studies indicate that R07E5.15 is enriched in the ge…	1.42856108642289	0.923333333333333	0.646338012499947	1.89649206234899	0.104908418664912
3932	WBGene00011808 || (3)	T16G12.7	T16G12.7	T16G12.7 is an ortholog of human PPP1CA (protein phosphatase 1 catalytic subunit alpha) and PPP1CC (protein phosphatase 1 catalytic subunit gamma)\; T16G12.7 is predicted to have hydrolase activity, based on protein domain information.	1.42794065853953	1.05444444444444	0.738437159932757	2.07691826922758	0.104908418664912
3299	WBGene00019761 || (1)	M03F8.1	M03F8.1	Microarray and RNA sequencing studies indicate that M03F8.1 is affected by Aldicarb, Ethanol, Methylmercury hydroxide, 1-methylnicotinamide, D-glucose, Zidovudine, Resveratrol, Atrazine, Fluoranthene, Chlorpyrifos, Selenium, Colistin, adsorbable organic bromine compounds, and Sirolimus\; tiling array studies indicate that M03F8.1 is enriched in the germline precursor cell and hypodermis.	1.42662129697327	0.993333333333333	0.696283824895084	1.99077935820646	0.104908418664912
9305	WBGene00004397 || (1)	rol-6	T01B7.7	rol-6 is an ortholog of human COLQ (collagen like tail subunit of asymmetric acetylcholinesterase)\; rol-6 functions in cuticle development involved in collagen and cuticulin-based cuticle the molting cycle\; rol-6 is a structural constituent of collagen and cuticulin-based cuticle\; rol-6 is expressed in the hypodermis\; rol-6 is localized to the collagen and cuticulin-based cuticle extracellula…	1.42633587080204	1.30666666666667	0.916100263209335	2.47369334681887	0.104908418664912
4507	WBGene00012462 || (1)	Y17G7B.8	Y17G7B.8	Y17G7B.8 is involved in innate immune response[HEP].	1.42619294027509	1.05	0.736225773069294	2.07052984768276	0.104908418664912
3283	WBGene00010832 || (1)	M02G9.3	M02G9.3	Microarray studies indicate that M02G9.3 is affected by Indole, Colistin, and Dafa#1\; RNA sequencing and microarray studies indicate that M02G9.3 is enriched in the ASER and DA neurons.	1.42557891384208	0.9325	0.654120225085834	1.90858045006437	0.104908418664912
3038	WBGene00010563 || (1)	K04G2.4	K04G2.4	RNA sequencing and microarray studies indicate that K04G2.4 is affected by Ethanol, Methylmercuric chloride, Diazinon, Humic substances, single-walled carbon nanotubes, Paraquat, Colistin, and adsorbable organic bromine compounds\; RNA sequencing studies indicate that K04G2.4 is enriched in the germ line, male, and intestine.	1.42555649066122	1.08666666666667	0.762275415801051	2.12382760792471	0.104908418664912
671	WBGene00044392 || (2)	C25H3.16	C25H3.16	Tiling array, microarray, and RNA sequencing studies indicate that C25H3.16 is affected by daf-12, nhr-114, clk-1, rsd-2, csr-1, pgl-1, pgl-3, glh-4, glh-1, jmjd-3.1, mir-71, tax-6, isp-1, and nuo-6\; microarray studies indicate that C25H3.16 is affected by Paraquat, Colistin, Sirolimus, and Triclosan\; RNA sequencing studies indicate that C25H3.16 is enriched in the male and in the ASER neurons.	1.42532323442823	1.01619047619048	0.712954403355476	2.0225711801726	0.104908418664912
4519	WBGene00021215 || (1)	Y18H1A.11	Y18H1A.11	Y18H1A.11 is an ortholog of human PCYT1B (phosphate cytidylyltransferase 1, choline, beta) and PCYT1A (phosphate cytidylyltransferase 1, choline, alpha)\; Y18H1A.11 is predicted to have catalytic activity, based on protein domain information.	1.42505839939298	0.876666666666666	0.615179467059099	1.83612803993044	0.104908418664912
3916	WBGene00011785 || (2)	T15D6.11	T15D6.11	Microarray, tiling array, and RNA sequencing studies indicate that T15D6.11 is affected by cyc-1, ets-4, rsr-2, drh-3, bar-1, clk-1, rpn-10, ifg-1, and sir-2.1\; RNA sequencing and microarray studies indicate that T15D6.11 is affected by Zidovudine and Colistin\; tiling array studies indicate that T15D6.11 is enriched in the NSM neurons.	1.42425923308578	0.91	0.638928629606569	1.87904549842802	0.104908418664912
798	WBGene00016327 || (1)	C32E12.1	C32E12.1	Microarray and RNA sequencing studies indicate that C32E12.1 is affected by Hydrogen sulfide, Nicotinic acid, Methylmercuric chloride, Diazinon, Paraquat, and Colistin\; RNA sequencing studies indicate that C32E12.1 is enriched in the germ line and male and in the AFD neurons.	1.42264856083447	1.034	0.726813373637056	2.04769380085688	0.104908418664912
6550	WBGene00000625 || (1)	col-48	Y54E10BL.2	col-48 is an ortholog of human MARCO (macrophage receptor with collagenous structure)\; col-48 is a structural constituent of cuticle, based on protein domain information.	1.42082014285126	0.976666666666667	0.687396410855156	1.96791330701622	0.104908418664912
4917	WBGene00013037 || (6)	Y49E10.18	Y49E10.18	Microarray and RNA sequencing studies indicate that Y49E10.18 is affected by Methylmercuric chloride, Mercuric Chloride, Rotenone, Rifampin, D-glucopyranose, 4-bromodiphenyl ether, Cry5B, Chlorpyrifos, Diazinon, Hydrolyzable Tannins, Humic substances, Colistin, Dafa#1, Allantoin, and Sirolimus\; microarray, tiling array, and RNA sequencing studies indicate that Y49E10.18 is enriched in the intest…	1.41994686814946	1.06333333333333	0.748854310808912	2.08975430572174	0.104908418664912
10091	WBGene00006509 || (1)	tag-164	Y76A2A.1	RNA sequencing and microarray studies indicate that tag-164 is affected by Nicotinic acid, Methylmercuric chloride, Cry5B, Chlorpyrifos, Humic substances, Paraquat, Colistin, and adsorbable organic bromine compounds\; proteomic and RNA sequencing studies indicate that tag-164 is enriched in the germ line and male and in the AFD and PLM neurons.	1.41969854302584	1.42	1.00021233872194	2.67585510957222	0.104908418664912
9104	WBGene00004096 || (1)	pqm-1	F40F8.7	pqm-1 is involved in defense response to Gram-negative bacterium, determination of adult lifespan and innate immune response[HEP]\; pqm-1 is predicted to have nucleic acid binding activity, based on protein domain information\; pqm-1 is expressed in the pseudocoelom, intestine, head neurons, and the head muscle\; pqm-1 is localized to the cytoplasm and the nucleus.	1.41969617400682	1.09666666666667	0.772465747774422	2.13859999716348	0.104908418664912
57	WBGene00015094 || (1)	B0261.6	B0261.6	RNA sequencing and microarray studies indicate that B0261.6 is affected by Ethanol, Methylmercury hydroxide, Nicotinic acid, Methylmercuric chloride, Rotenone, Manganese chloride, Acrylamide, Atrazine, Hydrolyzable Tannins, Humic substances, Paraquat, Colistin, Dafa#1, Allantoin, and Sirolimus\; proteomic and RNA sequencing studies indicate that B0261.6 is enriched in the germ line, amphid sheath…	1.41933147270031	1.03666666666667	0.730390811875951	2.05148224286804	0.104908418664912
5275	WBGene00022155 || (1)	Y71G12B.17	Y71G12B.17	Y71G12B.17 is an ortholog of human PITPNB (phosphatidylinositol transfer protein beta) and PITPNA (phosphatidylinositol transfer protein alpha)\; Y71G12B.17 is predicted to have phospholipid transporter activity, based on protein domain information.	1.41922178382185	0.936666666666667	0.659986111645142	1.9141006141478	0.104908418664912
3286	WBGene00077490 || (1)	M03A1.8	M03A1.8	M03A1.8 is an ortholog of human FRRS1 (ferric chelate reductase 1)\; RNA sequencing and microarray studies indicate that M03A1.8 is affected by Rotenone, Tunicamycin, Manganese chloride, Sodium arsenite, D-glucose, Neurotoxins, Juglone, Indole, Cadmium Chloride, Zidovudine, Quercetin, Humic substances, Paraquat, Dafa#1, adsorbable organic bromine compounds, Sirolimus, and Octopamine\; RNA sequenc…	1.41800681424137	0.983333333333333	0.693461641691345	1.97702804070579	0.104908418664912
5704	WBGene00014082 || (2)	ZK795.2	ZK795.2	ZK795.2 is expressed in the germ line.	1.41768079324703	1.16277777777778	0.820197172252419	2.23888088986354	0.104908418664912
3123	WBGene00010660 || (5)	K08D8.6	K08D8.6	RNA sequencing and microarray studies indicate that K08D8.6 is affected by Rotenone, D-glucopyranose, 4-bromodiphenyl ether, Zidovudine, Resveratrol, Deoxyglucose, Chlorpyrifos, Diazinon, Albendazole, Cry5B, Quercetin, Humic substances, R24, single-walled carbon nanotubes, Colistin, Dafa#1, and Sirolimus\; tiling array, RNA sequencing, and microarray studies indicate that K08D8.6 is enriched in t…	1.4175729566353	0.883333333333333	0.62313077376277	1.84463238717188	0.104908418664912
3729	WBGene00011493 || (1)	T05F1.8	T05F1.8	T05F1.8 is an ortholog of human SLC25A3 (solute carrier family 25 member 3)\; RNA sequencing and microarray studies indicate that T05F1.8 is affected by Ethanol, Methylmercuric chloride, Rotenone, Manganese chloride, D-glucose, Diazinon, Hydrolyzable Tannins, Paraquat, Colistin, and Sirolimus\; tiling array and RNA sequencing studies indicate that T05F1.8 is enriched in the male and in neurons in…	1.41743809927269	0.91	0.642003344249698	1.87904549842802	0.104908418664912
7720	WBGene00001852 || (1)	hil-1	C30G7.1	hil-1 is an ortholog of human H1F0 (H1 histone family member 0)\; hil-1 is involved in body morphogenesis, locomotion, growth, oviposition and pharynx development\; hil-1 is predicted to have DNA binding activity, based on protein domain information\; hil-1 is expressed in several tissues including the excretory system and the body wall musculature\; hil-1 is localized to the intermediate filamen…	1.41656428843744	0.966666666666667	0.682402256330321	1.95431993686849	0.104908418664912
2240	WBGene00009586 || (1)	F40F9.10	F40F9.10	F40F9.10 is an ortholog of human TRMT12 (tRNA methyltransferase 12)\; F40F9.10 is expressed in the pharynx, anal depressor muscle, and the body wall musculature.	1.41583537699275	1.06611111111111	0.752990869161316	2.09378181317972	0.104908418664912
10365	WBGene00013900 || (1)	ugt-18	ZC443.5	ugt-18 is an ortholog of human UGT3A2 (UDP glycosyltransferase family 3 member A2) and UGT3A1 (UDP glycosyltransferase family 3 member A1)\; ugt-18 is predicted to have transferase activity, transferring hexosyl groups, based on protein domain information.	1.4147689478524	1.00733333333333	0.712012611573397	2.01019204017767	0.104908418664912
4669	WBGene00012636 || (6)	Y38H8A.2	Y38H8A.2	Y38H8A.2 is predicted to have metal ion binding activity, based on protein domain information.	1.41454926150248	0.985333333333333	0.696570533207694	1.97977068414673	0.104908418664912
1233	WBGene00016953 || (1)	C55C3.3	C55C3.3	RNA sequencing and microarray studies indicate that C55C3.3 is affected by Nicotinic acid, Manganese chloride, Mianserin, D-glucose, Fluoranthene, Chlorpyrifos, Hydrolyzable Tannins, Paraquat, adsorbable organic bromine compounds, Allantoin, and Sirolimus\; RNA sequencing and microarray studies indicate that C55C3.3 is enriched in the germ line and male and in the I5, DA, SAB, and retrovesicular …	1.41356293329508	0.91	0.643763343368625	1.87904549842802	0.104908418664912
7193	WBGene00022324 || (1)	fbxa-26	Y82E9BL.7	RNA sequencing and microarray studies indicate that fbxa-26 is affected by Methylmercury hydroxide, Methylmercuric chloride, Mercuric Chloride, Tunicamycin, and Bisphenol A\; RNA sequencing studies indicate that fbxa-26 is enriched in the intestine.	1.413483194848	0.836666666666667	0.591918368549572	1.78591902212076	0.104908418664912
678	WBGene00016133 || (1)	C26B9.3	C26B9.3	RNA sequencing and microarray studies indicate that C26B9.3 is affected by Ethanol, Methylmercury hydroxide, D-glucose, Neurotoxins, Zidovudine, Atrazine, Quercetin, Selenium, Colistin, Dafa#1, adsorbable organic bromine compounds, and Sirolimus\; tiling array and RNA sequencing studies indicate that C26B9.3 is enriched in the germline precursor cell, hypodermis, and germ line and in the PLM neur…	1.41218512926803	0.996666666666667	0.705762046356673	1.99538435305405	0.104908418664912
2829	WBGene00019094 || (2)	F59A7.7	F59A7.7	RNA sequencing and microarray studies indicate that F59A7.7 is affected by csr-1, bar-1, mir-34, pgl-1, pgl-3, glh-4, glh-1, smg-2, tax-6, and isp-1\; microarray studies indicate that F59A7.7 is affected by Methylmercuric chloride, Atrazine, and Paraquat\; tiling array and RNA sequencing studies indicate that F59A7.7 is enriched in the coelomocytes and germ line.	1.41195628833164	0.806666666666667	0.571311359517948	1.74916534011167	0.104908418664912
8380	WBGene00011241 || (2)	mpz-5	R11A8.8	Microarray and RNA sequencing studies indicate that mpz-5 is affected by nhr-114, eat-2, rsd-2, csr-1, pgl-1, pgl-3, glh-4, glh-1, jmjd-3.1, dpy-21, mir-34, sma-4, and mir-71\; microarray studies indicate that mpz-5 is affected by Methylmercuric chloride, Colistin, and Triclosan\; tiling array and RNA sequencing studies indicate that mpz-5 is enriched in the body wall muscle cell, germ line, and …	1.40988493321165	0.873333333333333	0.619435893498006	1.8318905805405	0.175837650399419
3068	WBGene00019459 || (1)	K06H7.8	K06H7.8	K06H7.8 is an ortholog of human TTBK2 (tau tubulin kinase 2) and TTBK1 (tau tubulin kinase 1)\; K06H7.8 is predicted to have ATP binding activity and protein kinase activity, based on protein domain information\; K06H7.8 is expressed in the nervous system.	1.40961130858424	1.02	0.7236037294738	2.02791895958006	0.175837650399419
770	WBGene00007823 || (3)	C30H6.5	C30H6.5	Microarray and RNA sequencing studies indicate that C30H6.5 is affected by Tryptophan, 1-methylnicotinamide, Nicotinic acid, Methylmercuric chloride, Rotenone, Sodium arsenite, D-glucose, Neurotoxins, Zidovudine, Resveratrol, Chlorpyrifos, Diazinon, single-walled carbon nanotubes, Colistin, and Dafa#1\; tiling array and RNA sequencing studies indicate that C30H6.5 is enriched in the hypodermis an…	1.40941519920445	0.861111111111111	0.610970501522311	1.81643672538881	0.175837650399419
5263	WBGene00022110 || (1)	Y71F9AL.4	Y71F9AL.4	Y71F9AL.4 is predicted to have protein tyrosine phosphatase activity, based on protein domain information.	1.40900301681235	0.893333333333333	0.634018041603884	1.8574628200771	0.175837650399419
[truncated: 241 more rows]

## Sheet: GO_motifs_ up-regulated genes 
#	signf	p-value	T	Q	Q&T	Q&T/Q	Q&T/T	term ID	t type	t group	t name	t depth	Q&T list
#
1	!	0.0156	21	933	7	0.008	0.333	GO:0019748	BP	30	secondary metabolic process	1	CAT-4,WHT-6,C48B4.1,WHT-8,GSTO-2,WHT-1,C02D5.4
[truncated: 68 more rows]

## Sheet: down-regulated genes
Supplementary Data 4. Significantly down-regulated genes in pqm-1(lf) mutants with CoCl2 versus control pqm-1(lf) mutants compared to WT animals with CoCl2 versus control WT animals. Animals were exposed to CoCl2 for 20 hours.
[truncated: 45 more rows]

[truncated: 1 more sheets: GO_motifs_ down-regul. genes ]
