# Supplementary material for: PQM-1 controls hypoxic survival via regulation of lipid metabolism
Source: Nat Commun. 2020 Oct 2;11:4627. doi: 10.1038/s41467-020-18369-w (PMC7532158; doi:10.1038/s41467-020-18369-w)
Supplement: Supplementary file 7 — Source Data [file 41467_2020_18369_MOESM7_ESM.xlsx]

## Sheet: Figure 1
	a										b
		daf-2(e1370)				pqm-1(ok485);daf-2(e1370)						daf-16(mu86)				daf-16(mu86);pqm-1(ok485)
				censored in survival assay				censored in survival assay						censored in survival assay				censored in survival assay
					missing (crawled				missing (crawled						missing (crawled				missing ( crawled
	day	alive	dead	bagged	off plate)	alive	dead	bagged	off plate)		day	alive	dead	bagged	off plate)	alive	dead	bagged	off plate)
	1	178	0	0	0	168	0	0	0		1	81	0	0	0	75	0	0	0
	2	175	0	0	3	164	0	0	4		2	81	0	0	0	72	0	0	3
	3	164	1	0	10	155	0	0	9		3	28	31	15	7	65	6	1	0
	4	160	1	0	3	126	4	1	24		4	4	16	8	0	55	9	1	0
	5	155	1	0	4	118	1	1	6		5	2	2			43	7	0	5
	6	150	2	3	0	111	0	0	7		6	0	2			26	16	0	1
	7	140	3	4	3	101	6	0	4		7					13	12	0	1
	8	132	4	2	2	93	3	0	5		8					6	7
	9	125	5	2	0	89	1	0	3		9					1	5
	10	111	12	1	1	76	9	1	3		10					0	1
	11	98	12	1	0	71	5	0	0		11
	12	86	12	0	0	66	5	0	0		12
	13	70	15	1	0	63	3	0	0		sum		51	23	7		63	2	10
	14	48	20	1	1	50	12	0	1						total number				total number
	15	25	17	6	0	40	10	0	0						81				75
	16	14	11	0	0	35	5	0	0		c
	17	6	8	0	0	24	11	0	0			WT (N2)				pqm-1(ok485)
	18	4	2	0	0	21	3	0	0					censored in survival assay				censored in survival assay
	19	3	1	0	0	17	4	0	0						missing (crawled				missing (crawled
	20	3	0	0	0	16	1	0	0		day	alive	dead	bagged	off plate)	alive	dead	bagged	off plate)
	21	1	2	0	0	10	6	0	0		1	85	0	0	0	85	0	0	0
	22	1	0	0	0	9	1	0	0		2	85	0	0	0	85	0	0	0
	23	0	1	0	0	7	2	0	0		3	78	2	0	5	69	0	0	16
	24					5	2	0	0		4	66	11	1	0	69	0	0	0
	25					4	1	0	0		5	7	50	6	3	56	2	1	10
	26					3	1	0	0		6	1	6			40	8	0	8
	27					1	2	0	0		7	0	1			19	18	0	3
	28					1	0	0	0		8					7	10	0	2
	29					1	0	0	0		9					1	6
	30					0	1	0	0		10					0	1
	sum		130	21	27		99	3	66		11
					total number				total number		12
					178				168		sum		70	7	8		45	1	39
															total number				total number
															85				85
	d
	body size (rel. pixel area)			e	not responding	responding	moving	total number			g	GFP::PQM-1 nuclear localization in intestinal cells
	N2	pqm-1(ok485)			to touch	to touch	(recovered)	of worms				(number or worms per cathegory)
	43946	56262		N2	58	91	7	156				nuclear	moderately nuclear	weakly nuclear	total number
	41518	76615		pqm-1(ok485)	33	122	41	196			condition	(anterior/posterior)	(anterior/posterior)	(posterior)	of worms
	46404	52746									control	0	8	46	54
	37799	69246									CoCl2	26	4	0	30
	33827	72230
	63316	57327		f		impaired	moving	total number
	56874	72006			dead	(pqralyzed)	(recovered)	of worms
	48359	75506		N2	25	55	57	137
	47923	94399		pqm-1(ok485)	12	38	112	162
	42456	81255
	41574	67701
	62713	68655
		67797
		65119
		82550
		77058

## Sheet: Figure 2
	a	pqm-1(ok485) vs. WT on CoCl2 : see Table S2
	b-c	pqm-1(ok485)- and CoCl2-regulated genes relative to an untreated control: see Table S3
	e					f
	relative sodh-1p::rfp intesity *						expression changes for endogenous sodh-1 *
	contol (without CoCl2)		5mM CoCl2				contol (without CoCl2)		5 mM CoCl2
	L4440 RNAi	pqm-1 RNAi	L4440 RNAi	pqm-1 RNAi		biol. replicate	WT (N2)	pqm-1(ok485)	WT (N2)	pqm-1(ok485)
	0.930138	1.34285	3.17259	5.13583		1	0.992587	0.360336	2.08359	16.3922
	0.953697	1.3603	0.346402	5.00233		2	1.19351	0.443716	1.02381	12.9482
	0.554942	0.516549	0.626491	4.84265		3	0.813904	0.20838	1.7877	21.2653
	0.676226	0.465069	1.66831	10.3031
	0.875167	1.36467	3.73102	5.5564		* Values were normalized to mean value of WT control without CoCl2 (was set 1).
	1.31755	0.499971	1.8978	5.1271
	0.758246	0.750393	3.39422	3.68739
	0.407481	0.203304	3.67256	5.96649
	0.365598	1.59851	3.03822	8.84067
	1.27567	1.157	3.26508	1.61858
	0.453726	1.29137	3.48409	6.41498
	1.60287	1.1378	2.65779	4.6123
	1.75382	1.07498		1.34547
	1.57844	1.2268		10.1669
	1.49642	0.896981
		0.985108
	* normalized to mean value of L4440 RNAi control condition (without CoCl2)
	g
		pqm-1(ok485)				pqm-1(ok485);sodh-1(ok2799)
				censored in survival assay				censored in survival assay
					missing (crawled				missing (crawled
	day	alive	dead	bagged	off plate)	alive	dead	bagged	off plate)
	1	83	0	0	0	95	0	0	0
	2	81	0	0	2	95	0	0	0
	3	79	2	1	0	81	3	2	11
	4	62	5	2	12	62	9	3	10
	5	56	6	3	0	38	22	2	2
	6	42	14	0	0	17	21	0	0
	7	27	13	1	2	6	11	1
	8	16	11	0	0	2	4	0
	9	9	7			0	2
	10	3	6
	11	0	3
	12
	sum		67	7	16		72	8	23
					total number				total number
					90				103
	i
	5 mM CoCl2			5 mM CoCl2
	N2	pqm-1(ok485)			pqm-1(ok485);
	61.9	96.2		pqm-1(ok485)	sodh-1(ok2799)
	62.5	93.7		86.6	60.9
	64.5	87.5		77	65.6
	63.4	94.3		87.6	55.7
	57.2	87.3		89.4	63.9
	50.2	103.1		101.1	53.7
	53.7	87		84.3	51.1
	54.3	65.4		89.2	51.2
	53.2	70.8		86	43.8
	44.2	66.5		77.2	58.8
	65.1	101.1		66.6	52.6
	57.1			83.3
				66.7

## Sheet: Figure 3
	c, d					f
	control (without CoCl2)		2.5 mM CoCl2			control (normoxia)		hypoxia (0.4% O2)
	WT (N2)	pqm-1(ok485)	WT (N2)	pqm-1(ok485)		WT (N2)	pqm-1(ok485)	WT (N2)	pqm-1(ok485)
	61.1	56.9	14.4	5.9		51.895	46.268	29.536	16.532
	40.9	50.9	10	10		46.679	38.291	57.643	33.137
	62.9	46.9	30	3.8		43.403	57.755	41.822	37.128
	51.6	51	23.3	2.1		48.637	54.063	35.793	26.379
	58.3	51.1	50.5	5.8		46.909	30.947	38.452	23.638
	41.4	59	20.3	3.8		44.055	50.844	48.685	6.177
	45.9	41.6	29.5	0.3		45.277	51.325	47.438	18.912
	61.9	51.4	53.1	3		49.083	41.616	39.151	28.581
	58.8	58.8	16.7	0.8		57.281	52.492	42.105	40.519
	57.3	51.3	9.5	9.6		58.413	41.028	51.31	28.799
	60.1	57.1	17.8	1.7		53.503	34.944	48.132	27.891
	46.5	51.4	17.6	1.1		51.143	36.053	43.937	33.471
	61.1	55.2	36.4	6.7		48.794		34.477	17.816
	38.4	40	21.3	5.3				34.341	25.601
	75.3	51.8	29.5	7.5					16.223
	59.7	54	18.1	6.3
	67.2	59.1	16.5	1.6
	60	56.7	17.3	3.6
		47.3	30.5	1.7
		54.7	16.7	2.6
		52.9	23	9.7
			29.2	2.6
			30	3.6
			24.2	3.1
			28.3	9.8
				3.4
				1.4
				13.7
				6.4

## Sheet: Figure 4
	b			c
	5 mM CoCl2			fat-7		normalized values (with	mean of		SD of
	WT (N2)	pqm-1(ok485)		20 hr CoCl2	biol. replicate	mean of WT contol) ✢	normalized values	fold change	fold changes
	2.65911	2.44132		WT (N2) control	1	0.754681	1	-1.32506	1.41449
	3.84141	2.60917			2	1.18317		1.18317
	3.757	2.35311			3	1.06215		1.06215
	4.27669	2.11638		pqm-1(ok485) control	1	0.602037	0.855559	-1.66103	1.56614
	6.12064	3.8098			2	0.758199		-1.31892
	3.19965	2.20221			3	1.20644		1.20644
	2.75804	1.62443		WT (N2) CoCl2	1	0.0848664	0.0746369	-11.7832	1.81801
	5.7781	3.06087			2	0.064865		-15.4166
	5.14832	3.76154			3	0.0741793		-13.4809
	3.15285	2.7885		pqm-1(ok485) CoCl2	1	0.0124495	0.0161656	-80.3245	19.2957
	4.17178	1.72418			2	0.0134666		-74.2579
	2.37907	1.5283			3	0.0225808		-44.2855
	2.27153	2.28073
	2.07325	2.02211		✢) Values were normalized to mean value of WT control without CoCl2 (was set 1).
	3.95151			Normalized values were used to perform Two-tailed t-tests.
	3.43134
								f
								2.5 mM CoCl2
								WT (N2)	pqm-1(ok485)	fat-7(wa36)	pqm-1(ok485);fat-7OE	fat-7OE
								0.603831	0.551811	0.325168	0.820301	1.02529
								0.897062	0.508763	0.395681	0.872842	0.625806
								0.669321	0.543136	0.327175	0.690606	0.97192
								0.786654	0.40389	0.370666	0.68804	0.988015
								0.996235	0.467237	0.765852	0.762441	0.471308
								1.00184	0.358265	0.361402	0.852209	0.544108
								0.847062	0.576689	0.454881	1.06545	1.04141
	d							0.849813	0.895663	0.922457	0.770746	1.06632
		5 mM CoCl2						0.667773	0.517961	0.44494	0.69496	0.954467
		WT (N2)	pqm-1(ok485)	fat-7(wa36)	pqm-1(ok485);fat-7OE	fat-7OE		0.882544	0.566949	0.478303	0.793832	0.382932
	active worms	15	51	41	5	1		1.06582	0.444775	0.427819	0.954305	0.689696
	worms with mobility defect	44	20	19	9	9		0.95263	0.729483	0.363113	0.85205	0.475334
	worms with internal hatching	62	11	11	16	15		0.776481	0.548982	0.698425	0.534108	1.05406
	dead worms	15	5	5	31	37		1.00267	0.473991	0.222052	0.827329	1.30176
	total number of worms/strain	136	87	76	61	62		0.76346	0.569566	0.341603	0.861366	0.820906
								0.944246	0.462584	0.417991	0.744408
								0.745393	0.468794	0.391795	0.728564
								0.932523	0.624514	0.270087	0.811193
								0.813383	0.597411	0.886099	0.684432
								1.01955	0.691155	0.225475	0.804793
								0.763459	0.421596	0.322968	0.764356
								0.87815	0.661105	1.07811	0.619176
								1.09221	0.53393	0.538524	0.714488
								1.14085	0.647406		0.687808
								0.962306	0.393776		0.761434
								0.793171	0.416753		0.682316
								0.918025	0.473538		0.673514
								0.797332	0.686496		0.725406
								0.706539	0.660035		0.820747
								1.33161	0.562691		1.12034
								1.06435	0.413737		1.03756
								0.916781	0.735537		0.568067
								0.872968	0.589614
								0.916399	0.40143
								0.924231	0.630869
								0.874724	0.55486
								1.18392
	g
	basal OCR	1. measurement						2. measurement						3. measurement
	biological repeat	1	2	3	4	5	6	1	2	3	4	5	6	1	2	3	4	5	6	mean	SD
	N2	24.9747	26.5523	22.2524	13.1094	22.627	31.1507	23.5352	22.8478	18.8338	13.2153	14.9241	24.27	22.0419	17.236	19.9883	15.5649	24.9037	18.8312	20.9366	4.87835
	pqm-1(ok485)	11.0375	14.4085	12.4689	17.4538	10.7625	18.0402	10.7695	15.9912	6.54672	20.842	11.4697	12.0601	10.6618	9.21742	6.43471	12.9032	15.7153	9.18052	12.5535	3.89505
	fat-7(wa36)	12.6307	16.2999	8.37141	15.7918	18.0344	12.5692	20.9307	10.6954	11.9927	8.16325	13.8091	16.4003	13.5298	9.64984	12.5828	14.4676	11.4454	14.3988	13.4313	3.30298
	max OCR	3. measurement						4. measurement						5. measurement						6. measurement						7. measurement						8. measurement						9. measurement						10. measurement
	biological repeat	1	2	3	4	5	6	1	2	3	4	5	6	1	2	3	4	5	6	1	2	3	4	5	6	1	2	3	4	5	6	1	2	3	4	5	6	1	2	3	4	5	6	1	2	3	4	5	6
	N2	22.3261	26.2708		19.9842	30.0138	17.0604	34.0756	19.812	35.9972	37.5222	21.4538	37.6133	23.6432		28.9813	28.9844	26.5904	29.1547	31.1389	22.8643	34.3455	25.9181	22.7236	28.0898	22.276	21.7106	24.8356	24.5942	22.9139	24.5783	27.4937	25.2839	28.8866	22.8266	22.459	27.2334	26.1116	23.8618	25.8603	20.4827	19.1415	24.2345	29.8697	24.0965	25.5745	25.1498	18.3669	22.9801
	pqm-1(ok485)	21.4501	13.7388	16.5568	17.7707	21.4081	6.1105	10.1415	14.0626	11.2335	10.0897	7.86332	8.84533	5.43417	19.1464	22.7882	12.3318	12.8269	17.9899	17.1168	16.7312	19.0474	19.0185	23.1722	19.3538	22.5459	11.8044	16.924	21.2518	27.3803	17.8398	20.1034	16.646	22.5042	20.8784	15.7127	14.6419	20.8114	11.2356	13.7772	19.559	21.2442	15.9013	24.8994	19.6342	24.4692	20.5094	22.0743	18.958
	fat-7(wa36)	25.3275	21.5355	21.8375	13.5248	14.9718	13.2768	13.9982	6.97663	12.4448	12.2308	18.3793	19.2782	20.3762	21.0063	9.80081	16.5297	27.2801	18.4353	18.8826	19.6321	21.3526	23.8091	17.3925	12.8175	21.5973	17.9499	19.488	19.2698	14.5743	12.1008	24.5059	16.9296	19.3812	21.0455	18.6144	12.8663	23.966	18.5259	16.706	17.6293	16.9476	10.4874	19.969	13.2515	15.9849	22.3805	16.2102	11.1387
		OCR values were normalized by worm number and worm body area.
		To obtain the maximal OCR, we averaged measurements 3-10 after FCCP injection. Outliers were removed.
[truncated: 2 more columns]

## Sheet: Figure 5
	a							d
			worms with embryos at	worms with embryos at	worms displaying			contol (normoxia)		hypoxia
	condition	strain	early dev. Stages	late dev. Stages	internal hatching	sum		WT (N2) ✢	pqm-1(ok485)	WT (N2)	pqm-1(ok485)
	control	WT (N2)	69	0	0	69		1.09863	0.882412	1.85206	0.324952
		pqm-1(ok485)	77	0	0	77		0.808021	0.715267	1.54698	0.348526
	2.5 mM CoCl2	WT (N2)	20	35	15	70		0.93268	0.783331	1.8625	0.785136
		pqm-1(ok485)	40	22	3	65		1.1019	0.762207	0.876894	0.415437
								1.23788	1.16423	0.574716	0.440007
								0.824265	1.37253	0.956391	0.695157
								0.995492	0.559494	0.992869	0.507899
								1.21709	0.460422	1.05104	0.730652
								1.0961	0.763455	1.00676	0.546735
								1.07106	0.73848	1.02645	0.499492
								0.825966	0.671475	0.905695	0.507473
								0.886931	0.744064	0.883279	0.808831
								0.90399	0.770705
								✢) Values were normalized to mean value of WT control (was set 1).
	e										f
	control			normalized values (with	mean of	SD of	fold change of mean				5 mM CoCl2			normalized values (with	mean of	SD of	fold change of mean		SD of
	(without CoCl2)	strain	biol. replicate	mean of WT contol) ✢	normalized values	normalized values	of normalized values				6 hr	strain	biol. replicate	mean of WT contol) ✢	normalized values	normalized values	of normalized values	fold change	fold changes
	vit-1	WT (N2)	1	0.886792	1	0.233467	1				vit-1	WT (N2)	1	0.3525	0.341118	0.021605	-2.93154	-2.83688	0.193182
			2	1.26849									2	0.354651				-2.81967
			3	0.844721									3	0.316201				-3.16254
		pqm-1(ok485)	1	0.511947	0.697946	0.164701	-1.43278					pqm-1(ok485)	1	0.087704	0.0883054	0.00199751	-11.3243	-11.402	0.253922
			2	0.756596									2	0.0905345				-11.0455
			3	0.825294									3	0.0866776				-11.537
	vit-2	WT	1	1.20064	1	0.175483	1				vit-2	WT	1	0.509661	0.467899	0.0821651	-2.13721	-1.96209	0.426668
			2	0.924216									2	0.520796				-1.92014
			3	0.875144									3	0.373241				-2.67923
		pqm-1(ok485)	1	0.289838	0.530817	0.208739	-1.88389					pqm-1(ok485)	1	0.146993	0.166686	0.0240727	-5.99929	-6.80306	0.833963
			2	0.64695									2	0.193522				-5.16737
			3	0.655662									3	0.159545				-6.26784
	vit-3,4,5	WT	1	1.17567	1	0.152136	1				vit-3,4,5	WT	1	0.68827	0.613771	0.119138	-1.62927	-1.45292	0.366176
			2	0.91118									2	0.676678				-1.47781
			3	0.913153									3	0.476365				-2.09923
		pqm-1(ok485)	1	0.458905	0.600033	0.128948	-1.66658					pqm-1(ok485)	1	0.169918	0.152589	0.030661	-6.55355	-5.88519	1.53637
			2	0.629489									2	0.170662				-5.85955
			3	0.711703									3	0.117187				-8.53335
	vit-6	WT	1	1.03334	1	0.148937	1				vit-6	WT	1	0.663093	0.660696	0.0991654	-1.51356	-1.50808	0.234555
			2	0.837218									2	0.758641				-1.31815
			3	1.12944									3	0.560354				-1.78459
		pqm-1(ok485)	1	0.304096	0.459861	0.138071	-2.17457					pqm-1(ok485)	1	0.242603	0.228509	0.0167036	-4.37619	-4.12195	0.330379
			2	0.508309									2	0.232866				-4.29432
			3	0.567179									3	0.210059				-4.76056
	✢) Values were normalized to mean value of WT control without CoCl2 (was set 1).										✢) Values were normalized to mean value of WT control without CoCl2 (was set 1).
	Normalized values were used to perform Two-tailed t-tests.										Normalized values were used to perform Two-tailed t-tests.

## Sheet: Figure 6
	b
			Number of worms with VIT2::GFP which is
			strongly reduced	reduced in > 60% of	clearly detectable
	condition	strain	in embryos	embryos per worm	in embryos	sum
	5 mM CoCl2	vit-2::gfp	5	12	36	53
		pqm-1(ok485);vit-2::gfp	41	9	1	51
		rme-4(b1001);vit-2::gfp	32	0	0	32
	c					d
		Percent of worms displaying intrauterine hatching (5 mM CoCl2) ✢)					WT (N2)		pqm1(ok485)
	day	WT (N2), n=157	pqm1(ok485), n=165	fat-7(wa36), n=185		hours after hatching	number of arrested larvae	% of larvae surviving	number of arrested larvae	% of larvae surviving
	1	0	0	0		in CoCl2 condition	transferred out of CoCl2 condition	and exiting larval arrest	transferred out of CoCl2 condition	and exiting larval arrest
	2	0	0	0		11	182	97.2527	153	98.6928
	3	5.73248	0	0		30	181	99.4475	143	98.6014
	4	19.7452	1.21212	5.94595		53	65	95.3846	58	60.3448
	5	21.0191	4.24242	8.10811		62	79	59.4937	144	19.4444
	6	21.6561	6.66667	8.64865		77	33	45.4545	93	4.30108
	7	21.6561	7.27273	8.64865
	8		7.27273
	9		7.27273
	10		7.27273
	11		7.27273
	12		7.27273
	✢) Intrauterine hatching was dertermined until all worms died

## Sheet: Supplementary Fig. 1
		WT (N2)				pqm-1(ok485)				daf-16(mu86)				daf-16(mu86);pqm-1(ok485)
				censored in survival assay				censored in survival assay				censored in survival assay				censored in survival assay
					missing (crawled				missing (crawled				missing (crawled				missing (crawled
	day	alive	dead	bagged	off plate)	alive	dead	bagged	off plate)	alive	dead	bagged	off plate)	alive	dead	bagged	off plate)
	1	76	0	0	0	90	0	0	0	81	0	0	0	75	0	0	0
	2	75	1	0	0	88	0	2	0	81	0	0	0	72	0	0	3
	3	71	2	2	0	86	1	1	0	35	31	15	0	65	6	1	0
	4	19	42	10	0	73	11	0	2	4	16	8	7	55	9	1	0
	5	14	3	2	0	59	6	8	0	2	2			43	7	0	5
	6	6	4	1	3	46	11	1	1	0	2			26	16	0	1
	7	2	4			36	9	1	0					13	12	0	1
	8	1	1			23	13							6	7
	9	0	1			9	14							1	5
	10					4	5							0	1
	11					1	3
	12					0	1
	sum		58	15	3		74	13	3		51	23	7		63	2	10
					total number				total number				total number				total number
					76				90				81				75

## Sheet: Supplementary Fig. 2
	a	Gene lists for heat maps for CoCl2 up- and down- regulated target genes in wild type (WT) animals: see Table S1
	b	Gene lists for GO categories for CoCl2-dependent up-regulated genes in WT: see Table S1
	c, d	Gene lists for GO categories for pqm-1(ok485)- and CoCl2-regulated genes: see Table S2

## Sheet: Supplementary Fig. 3
	a, b	Gene lists for GO categories for pqm-1(ok485)- and CoCl2-regulated genes relative to untreated control: see Table S3
	d			e
	control (without CoCl2)			control (without CoCl2)
	N2	pqm-1(ok485)			pqm-1(ok485);
	81.7	99.3		pqm-1(ok485)	sodh-1(ok2799)
	89.5	117.6		74.8	96
	75.4	94.6		104.8	77.2
	104.1	110.7		77	111.8
	92.1	109.8		110.9	102
	99.3	122		120.5	78.6
	115.6	115.6		108	108.1
	118.5	97.4		113.1	59.8
	107.2	93.1		118.2	66
	104.5	99.6		106.1
	111.6	107.6
	g					h
	control (without CoCl2)					5 mM CoCl2
	WT (N2) ✢		daf-16(mu86)			WT (N2) ✢		daf-16(mu86)
	L4440	pqm-1 RNAi	L4440	pqm-1 RNAi		L4440	pqm-1 RNAi	L4440	pqm-1 RNAi
	0.556391	1.034	2.15157	1.508		1.80074	3.67682	4.59405	4.02598
	0.901224	0.843361	1.6151	1.46632		2.05665	4.85741	4.59678	3.65669
	0.897944	1.03222	1.50277	3.26173		3.8235	2.71243	6.01797	4.51895
	0.847381	1.43208	1.70816	1.17086		1.90879	4.00658	5.08055	2.33881
	1.03793	1.08652	2.07058	1.69226		2.7855	4.24131	4.19027	3.15652
	0.794312	1.00361	1.24571	2.83435		2.80353	3.02761	3.12274	2.04322
	1.599	1.20323	2.77118	2.16031		2.45515	3.22804	5.30754	4.68654
	0.739831	0.986031	2.77797	3.67794		1.91312	3.57419	5.76206	2.13022
	0.969598	0.930366	1.81462	2.02033		2.83428	2.94411	4.22393	4.58938
	0.735412	0.856343	2.77719	2.12933		1.37373	3.38747	3.92939	6.66885
	0.672869	0.806007	2.16816	4.00665		1.63115	2.37744	5.51271	4.81163
	0.801828	0.673404	1.7749	3.22433		1.82511	3.49015	6.43178	8.54362
	1.10079	0.943531	1.7815	2.35546		1.25361	3.11753	5.75491	6.32224
	0.665444	0.74401	2.13144	2.12715		3.92554	3.32124	5.3294	8.5397
	1.34782	1.11057	2.06899	4.21282		0.962253	2.53095	7.06108	7.37606
	0.779507	0.704607	1.81663	2.27834		2.68701	3.55087	5.75322	3.70065
	0.678745	0.539115	1.78565	2.27478		3.89324	3.43662
	0.903775	0.768609	2.04525	1.93373		3.1675	4.23115
	2.00788	0.607899	1.20208	2.44182		3.69463	2.70482
	1.24975	0.514699	1.45567	3.49942		2.82089	3.11776
	1.07291	1.04038	1.33969	2.93138		3.59032	3.23965
	1.07505	1.34986	1.50587	1.5515		2.80946	4.96008
	1.15646	1.7791	1.48664	1.72269		1.82415	2.9022
	1.18014	1.82916	2.09541	1.20343			2.68163
	1.22802	2.29699	2.82443	4.37562			3.14696
		2.00418	1.77914	3.96164			1.98204
		1.3843	1.65815	0.838509
		1.33569	1.49721	1.92043
		1.07791	2.10639	1.50918
			1.24685	3.38376
				2.03167
				2.56837
				1.58302
				1.07256
				3.07829
				1.54089
				1.39667
	g, h) ✢) Values were normalized to mean value of WT empty vector control without CoCl2 (was set 1).

## Sheet: Supplementary Fig. 4
	c									d
											WT (N2)				fat-7(wa36)
	fat-7		normalized values (with	mean of	SD of	fold change of mean		SD of					censored in survival assay				censored in survival assay
	6 hr CoCl2	biol. replicate	mean of WT contol) ✢	normalized values	normalized values	of normalized values	fold change	fold changes *						missing (crawled				missing (crawled
	WT control	1	0.621243	1	0.34281	1	-1.60968			day	alive	dead	bagged	off plate)	alive	dead	bagged	off plate)
		2	1.28901				1.28901			1	84	0	0	0	95	0	0	0
		3	1.08975				1.08975			2	84	0	0	0	95	0	0	0
	pqm-1 control	1	1.74827	0.990677	0.658657	-1.00941	1.74827			3	58	19	7	0	94	1	0	0
		2	0.66988				-1.4928			4	8	38	12	16	29	54	11	0
		3	0.553876				-1.80546			5	3	5	0		14	13	2	5
	WT CoCl2	1	0.967186	0.919356	0.246281	-1.08772	-1.03393			6	1	2	0		5	9
		2	0.652668				-1.53217			7	0	1	0		0	5
		3	1.13821				1.13821			8						0
	pqm-1 CoCl2	1	0.253895	0.20991	0.054941	-4.76395	-3.93864	1.50406		9
		2	0.148325				-6.74193			10
		3	0.227509				-4.39544			11
										12
	✢) Values were normalized to mean value of WT control without CoCl2 (was set 1).									sum		65	19	16		82	13	5
	* For fold change values fluctuating between > 1 and < -1 SD was calculated from normalized values as an approximation.													total number				total number
	Normalized values were used to perform Two-tailed t-tests.													100				100
	e						f					g
	control (without CoCl2)						control (without CoCl2)					2.5 mM CoCl2
	WT (N2) ✢	pqm-1(ok485)	fat-7(wa36)	pqm-1(ok485);fat-7OE	fat-7OE		WT (N2) ✢	pqm-1(ok485)	daf-2(e1370)	pqm-1(ok485);daf-2(e1370)		WT (N2) ✢	pqm-1(ok485)	daf-2(e1370)	pqm-1(ok485);daf-2(e1370)
	1.09843	1.18833	1.10021	0.907778	1.23739		1.0794	1.05131	1.15142	1.17222		0.626037	0.469564	1.08706	1.01147
	0.946442	0.910231	1.16697	1.138	1.25516		0.967833	1.04384	1.051	1.1308		0.651877	0.388394	1.12227	1.04457
	0.928003	0.874944	1.06797	1.0109	1.25957		1.21269	0.92624	1.07764	1.15009		0.562476	0.479113	1.05148	0.92587
	0.81165	1.06504	1.00914	1.13079	0.908803		1.08167	1.06081	1.12706	1.0279		0.467855	0.557795	1.01551	0.997806
	0.796766	1.05599	0.914764	0.92082	1.20476		1.1038	1.02344	1.02222	1.06922		0.644356	0.453054	0.957714	1.05496
	0.895525	1.00794	1.23023	0.948865	1.21053		1.0751	0.762312	1.15579	1.14038		0.579136	0.473697	1.01496	0.955044
	0.852488	0.866325	1.13559	1.0373	1.26041		1.06219	0.994445	1.10851	1.04453		0.659805	0.397573	1.05128	0.968639
	1.02374	1.08349	1.11073	0.922942	1.39113		1.0166	0.906175	1.15446	1.02431		0.572357	0.510925	0.965453	0.99882
	1.22496	1.13494	1.20765	1.01232	1.27448		0.880136	0.974035	1.1928	1.09979		0.656935	0.809728	0.77316	0.972041
	1.04572	0.89756	1.09103	1.19403	1.25832		0.79591	1.02929	1.11875	1.03135		0.723446	0.489844	1.1197	0.714661
	0.91791	1.19446	1.05601	1.05381	1.23279		0.848982	1.04037	1.14728	1.16485		0.605666	0.476764	1.00232	0.915353
	1.07724	1.01101	1.24041	1.00573	1.31428		1.02309	1.01314	1.02674	1.14105		0.546968	0.569965	1.06297	0.937492
	0.987403	1.1403	1.02324	1.06302	1.13163		1.02309	1.00283	1.06627	1.06199		0.52847	0.602854	0.954406	0.822818
	0.869631	1.10833	0.911554	1.02357	1.16528		1.03405	1.09706	1.05774	1.04727		0.66202	0.509409	0.919528	0.96855
	0.939753	1.13544	1.1587	1.11019	1.1503		0.877531	1.05129	1.13209	1.03615		0.769802	0.416618	0.954482	0.963678
	0.942757	0.782059	1.16703	1.05659	1.19539		0.975429	0.857096	1.04094	0.990849		0.831604	0.548047	1.00646	0.970451
	0.880448	1.1874	1.21239	0.921134	1.27599		0.93451	0.967974	1.09185	0.98473		1.00608	0.589437	1.0765	1.05142
	1.19248	1.09482	1.24121	0.921661	1.19465		0.895701	0.962372	1.14986	1.07362		0.687625	0.567669	1.03698	0.996982
	0.900481	0.907871	1.17801	0.850875	1.0915		1.04308	0.959051	1.07397	0.985004		0.663597	0.552764	1.05804	0.990057
	1.01125	1.10177	1.16077	1.07917	1.02609		1.05862	1.12397	1.17056	0.997057		0.850086	0.59823	1.00659	0.940532
	1.11184	1.20315	1.22978	0.898332	1.22904		1.06519	0.948272	1.15067	0.914695		0.692214	0.541322	1.04062	0.887597
	1.0601	1.15263	1.28286	0.995626	1.35165		0.921033	0.95827	1.09622	0.901837		0.837083	0.598627	1.05904	0.854742
	1.01175	1.20496	0.987735	1.06942	1.38438		0.89242	0.953085	1.13247	0.840256		0.542165	0.473487	1.06274	1.00679
	0.890484	1.00909	1.09972	0.977306	1.334		1.08021	0.9631	1.17294	1.15539		0.80707	0.521279	0.82656	1.066
	1.14308	0.914299	1.16829	1.12991	1.29176		1.05173	1.06742	1.10622	1.23504		0.689463	0.489575	0.986321	1.03587
	0.968752	1.07563	1.04027	1.23672	1.13067			0.991939	1.00397	1.19681		0.637427	0.52562	1.06978	0.972445
	0.954419	0.89554	1.15053	0.987997				1.06082	1.08067	1.08856		0.688972	0.518694	0.973522	1.22287
	0.987246	0.972296	1.02756	0.824367				0.913003	1.05199	1.1057		0.731778	0.539342	1.0197	1.02231
	1.26796	1.07386	1.14464	0.903154				0.917282	1.14289	1.19353		0.793618	0.644072	1.03619	1.12547
	1.21381	1.12347	1.25093					1.06043	1.1092	1.16903		0.599128	0.665458	1.08809	1.11271
	1.0475	1.14331	1.06324					1.11798	1.14251	1.0953		0.597114	0.562577	1.04619	1.1119
		1.1977	1.00054					1.04434	1.10661	1.03349		0.720403	0.569133	1.03228	1.00253
		1.152	0.858963					1.08878	1.08925	1.12016		0.683004	0.570759	0.986209	1.00533
		0.905938	1.03067					1.06577		1.1331		0.491698	0.549971	1.05803	0.977285
		1.10695	1.11395					1.02988		1.16767			0.514584		0.989345
		1.02162	1.21408					1.04027		1.18702			0.530285		0.972501
		1.10542	1.14548							1.05255			0.443265		0.9912
		1.10055	1.17651							1.12517			0.524044
		1.09617	1.10912							1.15621			0.520849
		1.08131
		1.08812					f, g) ✢) Values were normalized to mean value of WT control without CoCl2 (was set 1).
		1.12661
		0.892274
		1.07737
		0.991661
		0.962735
		0.954268
		0.95071
		0.901726
		1.00334
		0.925786
	✢) Values were normalized to mean value of WT control without CoCl2 (was set 1).
	i							j
	control (without CoCl2)							5 mM CoCl2
	WT (N2) ✢		daf-2(e1370)		pqm-1(ok485);daf-2(e1370)			WT (N2) ✢		daf-2(e1370)		pqm-1(ok485);daf-2(e1370)
	L4440	daf-16 RNAi	L4440	daf-16 RNAi	L4440	daf-16 RNAi		L4440	daf-16 RNAi	L4440	daf-16 RNAi	L4440	daf-16 RNAi
	0.96	0.61	0.22	1.18	0.22	1.48		0.38	0.47	0.24	0.78	0.45	0.5
	1.14	0.86	0.32	1.15	0.21	0.58		0.33	0.42	0.27	0.95	0.3	0.56
	0.95	0.84	0.22	1.04	0.22	1.05		0.35	0.62	0.25	0.49	0.27	0.83
	0.9	0.87	0.26	1.21	0.21	0.87		0.28	0.59	0.22	0.97	0.29	0.75
	0.95	0.99	0.25	0.92	0.2	1.67		0.22	1	0.24	0.7	0.27	0.66
	0.99	0.97	0.23	0.66	0.23	2		0.35	0.81	0.2	0.9	0.3	0.71
	0.93	1.04	0.27	0.78	0.21	1.02		0.38	0.47	0.27	0.7	0.3	0.5
	0.98	0.75	0.23	0.78	0.23	1.32		0.39	0.63	0.37	0.89	0.32	0.59
	0.89	0.77	0.15	0.59	0.21	2.12		0.23	0.41	0.45	0.87	0.31	0.81
	1.27	0.83	0.2	0.68	0.19	1		0.36	0.97	0.46	0.57	0.3	0.77
	1.14	0.76	0.2	0.79	0.43	1.99		0.37	0.66	0.35	0.55	0.31	0.63
	0.88	0.9	0.21	1.02	0.41	1.4		0.3	0.68	0.27	0.43	0.31	0.99
	0.97	0.47	0.15	0.79	0.39	1.8		0.28	0.6	0.23	0.57	0.4	0.62
	1.07	0.82	0.18	1.13	0.32	1.08		0.24	0.68	0.28	0.7	0.47	0.8
	0.99	0.91	0.2	0.97	0.39	1.59		0.44	0.92	0.32	0.6	0.42	0.69
		0.88	0.24	1.25	0.4	1.38		0.23	0.68	0.3	0.47	0.43	0.55
			0.2	1.23	0.37	2.4		0.36	0.7	0.29	0.54	0.41	0.65
			0.2	0.94	0.35	1.31		0.38	0.59	0.31	0.41	0.36	0.89
			0.23	1.03	0.27	1.07		0.44	0.54	0.24	0.43	0.37	0.82
			0.13	1.23	0.31	1.67		0.51	0.53	0.27	0.33	0.37	0.91
				1.49	0.44	1.14		0.31	0.49	0.26	0.72	0.37	0.9
				1.31	0.4	1.97		0.35	0.76	0.27	0.39	0.29	0.58
				1.1	0.37	2.31		0.24	0.46	0.22	0.5	0.3	0.86
				0.87		1.67		0.24	0.55	0.24	0.45	0.32	0.54
				1		1.47		0.43	0.53	0.18	0.43	0.34	0.65
				0.62		1.97		0.31	0.8	0.22	0.46	0.38	0.42
						1.13		0.24	0.72	0.25	0.86	0.31	0.6
						1.78		0.32	0.67	0.22		0.39	0.74
						1.49		0.28	0.59	0.21		0.42	0.58
						1.75		0.22	0.61	0.2		0.43	0.65
						1.2		0.39	0.63	0.23		0.41
						1.14		0.37	0.57			0.45
						1.45		0.5	0.51			0.35
						1.05		0.4				0.32
						1.17		0.36				0.39
						1.15		0.25				0.37
								0.24				0.38
	i, j) ✢) Values were normalized to mean value of WT control without CoCl2 (was set 1).											0.38
												0.43
												0.34
												0.33
												0.35
												0.43
												0.37
	k
	basal OCR	1. measurement						2. measurement						3. measurement
	biological repeat	1	2	3	4	5	6	1	2	3	4	5	6	1	2	3	4	5	6	mean	SD
	N2	17.0169	33.019		30.2707	12.2695	21.9115	12.9285	21.504	17.3933		23.6509	22.8029	19.7071	19.6012	11.0381	9.46684	9.74385	17.3802	18.7315	6.8574
	pqm-1(ok485)	19.7251	9.33988	15.96	12.9065	20.0475	11.9389	21.263	11.8002	9.99361	19.1914	13.1073	10.7491	12.0444	7.83153	10.1404	13.0331	19.4053	14.2554	14.0407	4.19571
	fat-7(wa36)	16.8965	23.9065	11.2088	16.9232	24.6909	16.6658	10.3967	10.2147	7.74156	10.5534	13.2832	16.7814	6.97851	15.8122	9.27527	15.1917	10.9383	8.30997	13.6538	5.12662
	pqm-1(ok485); fat7::GFP	26.9996	23.1475		17.1342	15.7461	15.4415	27.7299	10.6819		16.7952	15.5841	13.2239	12.2231	16.6901	19.8579	15.3953	12.9491	19.8616	17.4663	4.95268
	max OCR	3. measurement						4. measurement						5. measurement						6. measurement						7. measurement						8. measurement						9. measurement						10. measurement
	biological repeat	1	2	3	4	5	6	1	2	3	4	5	6	1	2	3	4	5	6	1	2	3	4	5	6	1	2	3	4	5	6	1	2	3	4	5	6	1	2	3	4	5	6	1	2	3	4	5	6
	N2	18.5025		20.6891	24.3078	24.4811	19.7379		25.4249	28.6422	20.3694	23.511	23.9542	31.267	21.5547	21.274	30.9267	36.4016	21.8688	20.108	21.6597	20.175	18.2789	23.878	15.507	31.2767	27.2491	18.362	29.5759	18.9893	33.7085	19.2364	27.5775	22.6125	21.3318	18.9893	26.8211	23.3092	33.492	24.2942	21.9394	27.7185	31.0618	30.9103	31.6474	27.1203		18.9914	22.6312
	pqm-1(ok485)	11.4666	21.5312	8.89261	29.9236	19.2076	22.7316	16.0769	26.1951	21.8966	26.667	10.5754	25.7668	20.7656	21.8045	16.2637	20.4284	28.0341	17.2589	11.6247	15.5588	26.0144	13.3846	17.0403	23.9957	13.1256	18.8583	8.65738	22.6883	15.0732	21.5814	22.3784	11.6791	17.1809	12.4061	11.0718	21.5503	24.1326	24.6624	19.5928	27.2613	12.8544	18.4242	13.6992	15.5886	14.1813	15.2058	26.8976	18.4753
	fat-7(wa36)	22.8439	13.1143	9.00762	15.973	22.2985	17.3191	13.6649	14.7598	21.1555	16.888	17.0944	18.8297	9.82302	16.5048	9.39274	18.8204	13.4662	19.2766	16.229	19.524	17.4469	24.1324	15.7412	16.9577	14.7236	16.305	17.122	20.5388	20.7896	22.448	9.20568	14.753	17.3189	17.9018	16.39	14.0885	17.6325	19.1002	13.5758	14.9962	18.3137	14.9558	21.8841	15.4839	21.1157	28.5414	22.0033	22.1594
	pqm-1(ok485); fat7::GFP	33.6663	20.1601		16.1019	12.9683	20.5748	21.887	15.3619		21.2866	16.754	20.3132	35.1124	12.6648		25.4978	18.6799	13.2673	38.0382	15.3019	11.8783	16.3989	15.2803	21.1967	26.2235		19.4262	25.4628	14.0306	20.8762	16.6035	14.3206	16.9639	21.4699	18.8268	15.261	24.9963	22.6579	18.7428	27.7084	18.3416	16.6786	30.1885	19.4886	18.1259	19.6554	21.242	26.3039
		OCR values were normalized by worm number and worm body area.
		To obtain the maximal OCR, we averaged measurements 3-10 after FCCP injection. Outliers were removed.
[truncated: 2 more columns]

[truncated: 2 more sheets: Supplementary Fig. 5, Supplementary Fig. 6]
